# Supplementary material for: Regulatory T Cell Mimicry by a Subset of Mesenchymal GBM Stem Cells Suppresses CD4 and CD8 Cells
Source: Cells. 2025 Apr 14;14(8):592. doi: 10.3390/cells14080592 (PMC12026101; doi:10.3390/cells14080592)
Supplement: Supplementary file 1 [file cells-14-00592-s001.zip]

Archive with 3 entries (3 files):
- Supplemental Dataset 1 - RNA_Seq - GBM1A-TGFBR2_vs_GBM1A-GFP.xls
- Supplemental Dataset 2 - RNA_Seq - GBM1B-TGFBR2_vs_GBM1B-GFP.xls
- TGFBR2_ALJ_Supplemental_Cancers_Revised.pdf
