# Supplementary material for: Regulatory T Cell Mimicry by a Subset of Mesenchymal GBM Stem Cells Suppresses CD4 and CD8 Cells
Source: Cells. 2025 Apr 14;14(8):592. doi: 10.3390/cells14080592 (PMC12026101; doi:10.3390/cells14080592)
Supplement: Supplementary file 1 [file cells-14-00592-s001.zip › Supplemental Dataset 1 - RNA_Seq - GBM1A-TGFBR2_vs_GBM1A-GFP.xls]

gene_id	A1_TG	A1_Ctrl	log2FoldChange	pvalue	padj	gene_name	gene_chr	gene_start	gene_end	gene_strand	gene_length	gene_biotype	gene_description	tf_family	A1_TGFBR2_count	A1_Ctrl_count	A1_TGFBR2_fpkm	A1_Ctrl_fpkm
ENSG00000117114	13948.6642820443	37.792676269416	8.52332072940492	9.56519994424998e-48	2.25968283482961e-43	ADGRL2	1	81306160	81992436	+	7754	protein_coding	adhesion G protein-coupled receptor L2 [Source:HGNC Symbol;Acc:HGNC:18582]	-	15059	35	113.577901558677	0.308479424365552
ENSG00000118785	6687.64909437997	17.2802505953642	8.58644120175349	2.12215668399831e-45	2.5066914751388e-41	SPP1	4	87975650	87983426	+	2321	protein_coding	secreted phosphoprotein 1 [Source:HGNC Symbol;Acc:HGNC:11255]	-	7220	16	181.92214204519	0.471117022274732
ENSG00000009694	3675.42541887797	6.48426673325681	9.12079110412236	3.44328583391241e-44	2.71147281801156e-40	TENM1	X	124375903	124963817	-	12896	protein_coding	teneurin transmembrane protein 1 [Source:HGNC Symbol;Acc:HGNC:8117]	-	3968	6	17.9945148811798	0.0317965631406924
ENSG00000079931	3200.24991281305	10.8026503706987	8.19504162613153	1.75068318533412e-40	1.03395348925833e-36	MOXD1	6	132296055	132401545	-	5293	protein_coding	monooxygenase DBH like 1 [Source:HGNC Symbol;Acc:HGNC:21063]	-	3455	10	38.1741751316924	0.129116593696823
ENSG00000164128	1306.95803209362	1.38777878078145e-17	13.3563689822196	1.18721161096732e-39	5.60933741949841e-36	NPY1R	4	163323961	163344832	-	4180	protein_coding	neuropeptide Y receptor Y1 [Source:HGNC Symbol;Acc:HGNC:7956]	-	1411	0	19.7412312479355	0
ENSG00000204531	2560.19869502638	14.0414488913689	7.49842059833321	2.57193753964033e-36	1.01265754060772e-32	POU5F1	6	31164337	31180731	-	2896	protein_coding	POU class 5 homeobox 1 [Source:HGNC Symbol;Acc:HGNC:9221]	Pou	2764	13	55.8165494397923	0.306781204961488
ENSG00000152583	4135.78063623011	36.7130748156012	6.81113810786091	5.78623609088085e-35	1.9527720201567e-31	SPARCL1	4	87473335	87531061	-	3477	protein_coding	SPARC like 1 [Source:HGNC Symbol;Acc:HGNC:11220]	-	4465	34	75.1000586912628	0.668279563844338
ENSG00000120093	741.934524403353	1.38777878078145e-17	12.5396299003192	9.78426376258198e-34	2.88929308909046e-30	HOXB3	17	48548870	48604912	-	7456	protein_coding	homeobox B3 [Source:HGNC Symbol;Acc:HGNC:5114]	Homeobox	801	0	6.28275494426387	0
ENSG00000145934	1337.52487755382	7.56385976667828	7.44403881461352	7.16767093937421e-33	1.88143398079751e-29	TENM2	5	167284799	168264157	+	11042	protein_coding	teneurin transmembrane protein 2 [Source:HGNC Symbol;Acc:HGNC:29943]	-	1444	7	7.64791327090898	0.0433245690369587
ENSG00000082293	1404.21617673253	8.64345518398622	7.32451521534455	8.07670608682704e-33	1.90804104595202e-29	COL19A1	6	69866571	70209976	+	8511	protein_coding	collagen type XIX alpha 1 chain [Source:HGNC Symbol;Acc:HGNC:2196]	-	1516	8	10.41698681936	0.0642381981376837
ENSG00000152818	817.888504250866	1.0864061512033	9.40787372206665	2.99828658551107e-32	6.43922929964669e-29	UTRN	6	144285701	144853034	+	14604	protein_coding	utrophin [Source:HGNC Symbol;Acc:HGNC:12635]	-	883	1	3.53600103261201	0.00467963660940347
ENSG00000128564	967.017659652832	57876.3421574372	-5.90309549465131	2.26345040713648e-31	4.45597936818269e-28	VGF	7	101162509	101165593	-	2704	protein_coding	VGF nerve growth factor inducible [Source:HGNC Symbol;Acc:HGNC:12684]	-	1044	53609	22.5796556922497	1354.92411681258
ENSG00000116132	953.123638969874	4.32509392887426	7.7451708560573	2.74396957034225e-31	4.98642593305888e-28	PRRX1	1	170662728	170739419	+	8246	protein_coding	paired related homeobox 1 [Source:HGNC Symbol;Acc:HGNC:9142]	Homeobox	1029	4	7.29786034336474	0.0331513039261355
ENSG00000067715	901.252628409162	4.32509392887426	7.66445044011508	1.04151592576424e-30	1.75748373073246e-27	SYT1	12	78863993	79452008	+	6494	protein_coding	synaptotagmin 1 [Source:HGNC Symbol;Acc:HGNC:11509]	-	973	4	8.76241987727301	0.0420951112064849
ENSG00000140287	533.524213364889	1.38777878078145e-17	12.0639911182576	2.38447309911628e-30	3.75538616623487e-27	HDC	15	50241947	50266026	-	3956	protein_coding	histidine decarboxylase [Source:HGNC Symbol;Acc:HGNC:4855]	-	576	0	8.51509905398601	0
ENSG00000102024	2205.43803446256	28.0762631755442	6.28960535613693	3.00839074458457e-30	4.44188893437911e-27	PLS3	X	115561174	115650861	+	4099	protein_coding	plastin 3 [Source:HGNC Symbol;Acc:HGNC:9091]	-	2381	26	33.9707379310295	0.433490299862634
ENSG00000178773	12.035194980329	1219.9559096101	-6.64795570252766	7.67815862620006e-30	1.06699305520794e-26	CPNE7	16	89575768	89597246	+	3048	protein_coding	copine 7 [Source:HGNC Symbol;Acc:HGNC:2320]	-	13	1130	0.249431841774885	25.336547486684
ENSG00000057657	838.266401272876	5.40467736820712	7.24613208605011	2.83659519682772e-29	3.72287360721434e-26	PRDM1	6	106086320	106109939	+	6392	protein_coding	PR/SET domain 1 [Source:HGNC Symbol;Acc:HGNC:9346]	zf-C2H2	905	5	8.28009494591211	0.0534585521305759
ENSG00000170485	10.1826470627713	965.170049065789	-6.54834198664258	2.16628874690124e-28	2.69349501877867e-25	NPAS2	2	100820152	100996829	+	12491	protein_coding	neuronal PAS domain protein 2 [Source:HGNC Symbol;Acc:HGNC:7895]	bHLH	11	894	0.0515013935635401	4.891299596597
ENSG00000179869	942.934690468281	9.72305221392859	6.58240276925661	3.55258329584543e-28	4.19631138905262e-25	ABCA13	7	48171458	48647496	+	19074	protein_coding	ATP binding cassette subfamily A member 13 [Source:HGNC Symbol;Acc:HGNC:14638]	-	1018	9	3.12125681474172	0.0322466560445399
ENSG00000133048	5629.85098943291	116.603571075584	5.59198736551218	4.68335012190563e-28	5.26854587047136e-25	CHI3L1	1	203178931	203186749	-	3408	protein_coding	chitinase 3 like 1 [Source:HGNC Symbol;Acc:HGNC:1932]	-	6078	108	104.30007327036	2.16574900490688
ENSG00000101203	273.24288871782	12073.1857922019	-5.46480221062111	9.20474450291353e-28	9.88422200621951e-25	COL20A1	20	63293186	63334851	+	10974	protein_coding	collagen type XX alpha 1 chain [Source:HGNC Symbol;Acc:HGNC:14670]	-	295	11183	1.57210143451168	69.6429763138339
ENSG00000177098	572.427471501318	2.16596404914448	7.96981940827899	1.17715024001141e-27	1.20908683782738e-24	SCN4B	11	118133377	118152888	-	5649	protein_coding	sodium voltage-gated channel beta subunit 4 [Source:HGNC Symbol;Acc:HGNC:10592]	-	618	2	6.39794355440781	0.0241959331009836
ENSG00000170315	3994.98789370194	84.215534223962	5.5659883825446	1.88643000961401e-27	1.85687593946339e-24	UBB	17	16380798	16382745	+	1621	protein_coding	ubiquitin B [Source:HGNC Symbol;Acc:HGNC:12463]	-	4313	78	155.603709881689	3.28848255238174
ENSG00000188158	1150.41873257612	16.2006498110007	6.13965751677805	3.37801311867595e-27	3.19208727662402e-24	NHS	X	17375420	17735994	+	10394	protein_coding	NHS actin remodeling regulator [Source:HGNC Symbol;Acc:HGNC:7820]	-	1242	15	6.98815271482417	0.0986262454931618
ENSG00000144810	369.574767608005	1.38777878078145e-17	11.5344605144973	1.13311397983085e-26	1.02956479459708e-23	COL8A1	3	99638475	99799226	+	9408	protein_coding	collagen type VIII alpha 1 chain [Source:HGNC Symbol;Acc:HGNC:2215]	-	399	0	2.48027074534119	0
ENSG00000130294	136.155209546781	5513.52949458708	-5.33829736536686	2.0274270476929e-26	1.77392357684064e-23	KIF1A	2	240713761	240821036	-	16695	protein_coding	kinesin family member 1A [Source:HGNC Symbol;Acc:HGNC:888]	-	147	5107	0.514937375530618	20.9056362033136
ENSG00000157168	339.007921565465	1.38777878078145e-17	11.4099592678309	7.68921943185957e-26	6.4875042806518e-23	NRG1	8	31639386	32767959	+	11328	protein_coding	neuregulin 1 [Source:HGNC Symbol;Acc:HGNC:7997]	-	366	0	1.8895193724544	0
ENSG00000204262	1371.7967951885	26.9966617464269	5.66098736838781	1.27178334995633e-25	1.03602102963339e-22	COL5A2	2	189031896	189225312	-	7453	protein_coding	collagen type V alpha 2 chain [Source:HGNC Symbol;Acc:HGNC:2210]	-	1481	25	11.6211054275914	0.229241288889468
ENSG00000127329	415.888170532418	1.0864061512033	8.43238818065935	2.08187775804501e-25	1.63398238876118e-22	PTPRB	12	70515866	70637440	-	14542	protein_coding	protein tyrosine phosphatase, receptor type B [Source:HGNC Symbol;Acc:HGNC:9665]	-	449	1	1.80570044288005	0.00469958829897733
ENSG00000089169	1067.054608539	19.4394525900144	5.76994847215521	2.14415230492704e-25	1.63398238876118e-22	RPH3A	12	112570380	112898881	+	10369	protein_coding	rabphilin 3A [Source:HGNC Symbol;Acc:HGNC:17056]	-	1152	18	6.4973925851227	0.11863684393742
ENSG00000163513	493.694687123884	3.24552055515664	7.19792105356743	2.29808625980904e-25	1.69656218130403e-22	TGFBR2	3	30606502	30694142	+	4704	protein_coding	transforming growth factor beta receptor 2 [Source:HGNC Symbol;Acc:HGNC:11773]	-	533	3	6.62648775572359	0.0435850848493165
ENSG00000139352	7.40381789277505	605.662880876072	-6.32908704874635	2.51893215556024e-25	1.80325009827137e-22	ASCL1	12	102957686	102960516	+	2472	protein_coding	achaete-scute family bHLH transcription factor 1 [Source:HGNC Symbol;Acc:HGNC:738]	bHLH	8	561	0.189262696970338	15.5095197077393
ENSG00000189410	4.62497002766712	481.508753352574	-6.66203067100045	4.43157087043985e-25	3.07915971303738e-22	SH2D5	1	20719732	20732837	-	4423	protein_coding	SH2 domain containing 5 [Source:HGNC Symbol;Acc:HGNC:28819]	-	5	446	0.0661114326970772	6.89131137632892
ENSG00000219438	13.8877405559987	790.274670070704	-5.81714968207484	5.9060085788979e-25	3.98638704765383e-22	FAM19A5	22	48489460	48850912	+	3173	protein_coding	family with sequence similarity 19 member A5, C-C motif chemokine like [Source:HGNC Symbol;Acc:HGNC:21592]	-	15	732	0.276467885426258	15.7661249127038
ENSG00000187164	306.588539268241	1.38777878078145e-17	11.265002898041	7.60071728402254e-25	4.98775958660412e-22	SHTN1	10	116881482	117126586	-	8247	protein_coding	shootin 1 [Source:HGNC Symbol;Acc:HGNC:29319]	-	331	0	2.34722922073835	0
ENSG00000104833	2.77237790704408	389.742658805491	-7.06905225368085	1.00793347743583e-24	6.43551904620109e-22	TUBB4A	19	6494319	6502848	-	3466	protein_coding	tubulin beta 4A class IVa [Source:HGNC Symbol;Acc:HGNC:20774]	-	3	361	0.0506193075855463	7.11807562284648
ENSG00000133116	291.76825016182	1.38777878078145e-17	11.1935532862626	2.14869125714013e-24	1.31538012306876e-21	KL	13	33016433	33066145	+	5056	protein_coding	klotho [Source:HGNC Symbol;Acc:HGNC:6344]	-	315	0	3.6435689496851	0
ENSG00000197261	375.132375968767	1.0864061512033	8.28364159950539	2.17151307143928e-24	1.31538012306876e-21	C6orf141	6	49550646	49561907	+	2940	protein_coding	chromosome 6 open reading frame 141 [Source:HGNC Symbol;Acc:HGNC:21351]	-	405	1	8.05621775930373	0.0232453785863021
ENSG00000125869	1427.37287783414	34.5538718998449	5.36358503333526	2.31872200260617e-24	1.36943721473921e-21	LAMP5	20	9514358	9530524	+	2042	protein_coding	lysosomal associated membrane protein family member 5 [Source:HGNC Symbol;Acc:HGNC:16097]	-	1541	32	44.1337067353912	1.07097219265392
ENSG00000137868	737.303184166539	12.9618488928388	5.81709630426674	2.76312232561618e-24	1.59209760537455e-21	STRA6	15	74179466	74212267	-	7690	protein_coding	stimulated by retinoic acid 6 [Source:HGNC Symbol;Acc:HGNC:30650]	-	796	12	6.05355136509912	0.106644597727534
ENSG00000147588	12.9614680094436	690.951368326798	-5.72203043166568	4.73185393935893e-24	2.66155517770036e-21	PMP2	8	81440326	81447523	-	3608	protein_coding	peripheral myelin protein 2 [Source:HGNC Symbol;Acc:HGNC:9117]	-	14	640	0.226926393318648	12.1226453292644
ENSG00000099864	18.5190981888498	874.483556274159	-5.55137871029869	4.8614922330313e-24	2.67088122123562e-21	PALM	19	708939	748329	+	4908	protein_coding	paralemmin [Source:HGNC Symbol;Acc:HGNC:8594]	-	20	810	0.238313664889301	11.2788395610065
ENSG00000157510	653.939059849793	10.8026503706987	5.90431475380247	5.42281175859837e-24	2.84887634106475e-21	AFAP1L1	5	149271871	149341802	+	4721	protein_coding	actin filament associated protein 1 like 1 [Source:HGNC Symbol;Acc:HGNC:26714]	-	706	10	8.74569252168336	0.144760459741005
ENSG00000049130	360.312086999892	1.0864061512033	8.22550955475786	5.42666082576675e-24	2.84887634106475e-21	KITLG	12	88492793	88580851	-	6205	protein_coding	KIT ligand [Source:HGNC Symbol;Acc:HGNC:6343]	-	389	1	3.66632803199542	0.0110139263567652
ENSG00000146373	275.0954248656	1.38777878078145e-17	11.1087017214	8.06684227598579e-24	4.14284960712801e-21	RNF217	6	124962545	125092633	+	12779	protein_coding	ring finger protein 217 [Source:HGNC Symbol;Acc:HGNC:21487]	-	297	0	1.35919911488057	0
ENSG00000186907	52.7910625814947	1800.78130313835	-5.08870847696057	1.47300143498744e-23	7.40386934045601e-21	RTN4RL2	11	57460549	57477534	+	2387	protein_coding	reticulon 4 receptor like 2 [Source:HGNC Symbol;Acc:HGNC:23053]	-	57	1668	1.3965160794883	47.7559601830493
ENSG00000111321	410.330562190508	3.24552055515664	6.93116619114609	1.57369346600625e-23	7.74519467519408e-21	LTBR	12	6375045	6391571	+	6280	protein_coding	lymphotoxin beta receptor [Source:HGNC Symbol;Acc:HGNC:6718]	-	443	3	4.12541445862718	0.0326471718361759
ENSG00000111907	408.478026076042	3.24552055515664	6.92464013484158	1.75645253307135e-23	8.46825196760768e-21	TPD52L1	6	125119049	125264407	+	7595	protein_coding	tumor protein D52 like 1 [Source:HGNC Symbol;Acc:HGNC:12006]	-	441	3	3.39573909854523	0.026994633196996
ENSG00000162105	1.84606591512184	304.454170511093	-7.26720302712426	2.12608530087007e-23	9.98045493464228e-21	SHANK2	11	70467856	71252577	-	18775	protein_coding	SH3 and multiple ankyrin repeat domains 2 [Source:HGNC Symbol;Acc:HGNC:14295]	-	2	282	0.00622979210267211	1.0264862039058
ENSG00000169715	1323.63085689037	35.6334733588088	5.21049700173618	2.15460210661512e-23	9.98045493464228e-21	MT1E	16	56625475	56627112	+	1052	protein_coding	metallothionein 1E [Source:HGNC Symbol;Acc:HGNC:7397]	-	1429	33	79.4401385331934	2.14378957266448
ENSG00000171502	401.067881615605	3.24552055515664	6.89823663428245	2.59007739061185e-23	1.1766920822272e-20	COL24A1	1	85729233	86156943	-	9568	protein_coding	collagen type XXIV alpha 1 chain [Source:HGNC Symbol;Acc:HGNC:20821]	-	433	3	2.64661173354309	0.0214281186382927
ENSG00000182968	1.84606591512184	302.294968267684	-7.25693890856844	2.64839183435818e-23	1.18048318292222e-20	SOX1	13	112067647	112070488	+	2842	protein_coding	SRY-box 1 [Source:HGNC Symbol;Acc:HGNC:11189]	HMG	2	280	0.041155646279968	6.73314414223924
ENSG00000221866	335.302849310412	1.0864061512033	8.12176630389001	2.70191785454165e-23	1.18203902584615e-20	PLXNA4	7	132123332	132648688	-	16372	protein_coding	plexin A4 [Source:HGNC Symbol;Acc:HGNC:9102]	-	362	1	1.2930947201141	0.00417428616196728
ENSG00000125730	453.865160814803	5.40467736820712	6.36117767275556	4.00147424198582e-23	1.7187423180486e-20	C3	19	6677704	6730562	-	8328	protein_coding	complement C3 [Source:HGNC Symbol;Acc:HGNC:1318]	-	490	5	3.44095400435625	0.0410311077351875
ENSG00000096433	627.07728643311	11.8822493356986	5.70780825809934	4.0764491695119e-23	1.71967919965266e-20	ITPR3	6	33620365	33696574	+	9870	protein_coding	inositol 1,4,5-trisphosphate receptor type 3 [Source:HGNC Symbol;Acc:HGNC:6182]	-	677	11	4.01139122262573	0.076165708559373
ENSG00000100626	18.5190981888498	794.59307449252	-5.41318323915656	4.29881264272755e-23	1.75398896884609e-20	GALNT16	14	69259277	69357033	+	10802	protein_coding	polypeptide N-acetylgalactosaminyltransferase 16 [Source:HGNC Symbol;Acc:HGNC:23233]	-	20	736	0.108280269142445	4.65647842993742
ENSG00000145390	391.805201034013	3.24552055515664	6.86453786790775	4.30627159638814e-23	1.75398896884609e-20	USP53	4	119212587	119295517	+	11950	protein_coding	ubiquitin specific peptidase 53 [Source:HGNC Symbol;Acc:HGNC:29255]	-	423	3	2.07012211990812	0.0171568400946598
ENSG00000198108	251.938722956308	1.38777878078145e-17	10.9819054878624	5.44299239847907e-23	2.1794110579944e-20	CHSY3	5	129904472	130186634	+	3938	protein_coding	chondroitin sulfate synthase 3 [Source:HGNC Symbol;Acc:HGNC:24293]	-	272	0	4.03939846494743	0
ENSG00000130054	13.8877405559987	643.448919631687	-5.52067027459576	6.71580118626549e-23	2.64423478707226e-20	FAM155B	X	69505241	69532508	+	4013	protein_coding	family with sequence similarity 155 member B [Source:HGNC Symbol;Acc:HGNC:30701]	-	15	596	0.218597707564794	10.1498834223927
ENSG00000167011	6.47753828270027	443.722714461578	-6.06957296773363	7.30745289673318e-23	2.83002077430205e-20	NAT16	7	101170493	101180276	-	3871	protein_coding	N-acetyltransferase 16 (putative) [Source:HGNC Symbol;Acc:HGNC:22030]	-	7	411	0.105754382213082	7.256089062509
ENSG00000164651	496.473491282258	7.56385976667828	6.01450067365697	8.51097535340556e-23	3.24295615723956e-20	SP8	7	20782283	20786886	-	3718	protein_coding	Sp8 transcription factor [Source:HGNC Symbol;Acc:HGNC:19196]	zf-C2H2	536	7	8.43099648279055	0.128668609818746
ENSG00000156535	1057.79192808865	28.0762631755442	5.22968883325273	9.39051162503589e-23	3.52129280364838e-20	CD109	6	73695785	73828316	+	9782	protein_coding	CD109 molecule [Source:HGNC Symbol;Acc:HGNC:21685]	-	1142	26	6.82750378056624	0.181647591406352
ENSG00000140538	12.035194980329	602.424077553181	-5.63012102242202	1.10695146653613e-22	4.08603460085148e-20	NTRK3	15	87859751	88256768	-	26750	protein_coding	neurotrophic receptor tyrosine kinase 3 [Source:HGNC Symbol;Acc:HGNC:8033]	-	13	558	0.0284212431300878	1.42558910199628
ENSG00000170396	0.919783817355496	275.30494017862	-8.03387624327192	2.09679443796821e-22	7.62071873885555e-20	ZNF804A	2	184598366	184939492	+	4694	protein_coding	zinc finger protein 804A [Source:HGNC Symbol;Acc:HGNC:21711]	-	1	255	0.0124589206143661	3.71262469666611
ENSG00000182463	236.192165569574	1.38777878078145e-17	10.8888436381397	2.25126976971609e-22	8.05818136966255e-20	TSHZ2	20	52972407	53495330	+	12581	protein_coding	teashirt zinc finger homeobox 2 [Source:HGNC Symbol;Acc:HGNC:13010]	Others	255	0	1.18535523470136	0
ENSG00000138650	14.8140126944056	625.095700810074	-5.38662196533862	3.32071914197299e-22	1.17087565686522e-19	PCDH10	4	133149315	133208606	+	10161	protein_coding	protocadherin 10 [Source:HGNC Symbol;Acc:HGNC:13404]	-	16	579	0.0920888469462997	3.89427006715074
ENSG00000251002	229.708288973899	1.38777878078145e-17	10.8487079874559	3.9173486178515e-22	1.36093299629594e-19	AC244502.1	14	22380680	22482959	-	3284	processed_transcript	novel transcript, antisense to IG_gene_cluster	-	248	0	4.41643696535656	0
ENSG00000155511	228.782020887516	1.38777878078145e-17	10.8428820759638	4.30140240391538e-22	1.47270044043619e-19	GRIA1	5	153489615	153813869	+	7636	protein_coding	glutamate ionotropic receptor AMPA type subunit 1 [Source:HGNC Symbol;Acc:HGNC:4571]	-	247	0	1.89170990320418	0
ENSG00000132975	18.5190981888498	715.78219377115	-5.2625112551942	4.67938215070468e-22	1.57137192075107e-19	GPR12	13	26755200	26760785	-	5298	protein_coding	G protein-coupled receptor 12 [Source:HGNC Symbol;Acc:HGNC:4466]	-	20	663	0.220770756375366	8.55235123593655
ENSG00000066382	0.919783817355496	264.508928915655	-7.97618739201446	4.72262979907408e-22	1.57137192075107e-19	MPPED2	11	30384493	30586872	-	8197	protein_coding	metallophosphoesterase domain containing 2 [Source:HGNC Symbol;Acc:HGNC:1180]	-	1	245	0.00713458257458027	2.04265538559393
ENSG00000225614	23.1504504898385	829.140309862431	-5.15457580075432	6.35410234801468e-22	2.08485158152082e-19	ZNF469	16	88427471	88440757	+	13287	protein_coding	zinc finger protein 469 [Source:HGNC Symbol;Acc:HGNC:23216]	zf-C2H2	25	768	0.110036451726941	3.95019230959459
ENSG00000130287	329.745240924453	8140.19897653638	-4.62508899177193	6.48954619702994e-22	2.10012382683062e-19	NCAN	19	19211973	19252233	+	6905	protein_coding	neurocan [Source:HGNC Symbol;Acc:HGNC:2465]	-	356	7540	3.01515622266837	74.6262497247952
ENSG00000101955	7.40381789277505	426.44909666562	-5.82306366628645	7.6315683012513e-22	2.43632661552379e-19	SRPX	X	38149336	38220924	-	1987	protein_coding	sushi repeat containing protein X-linked [Source:HGNC Symbol;Acc:HGNC:11309]	-	8	395	0.235459178113073	13.5857363624925
ENSG00000001461	440.897408045335	7.56385976667828	5.84327488579904	1.18380927055041e-21	3.72884136099771e-19	NIPAL3	1	24415794	24472976	+	9404	protein_coding	NIPA like domain containing 3 [Source:HGNC Symbol;Acc:HGNC:25233]	-	476	7	2.96017806477937	0.0508708944391852
ENSG00000196557	39.8232997984302	1181.09026987716	-4.88577378895716	1.25608452720699e-21	3.90443958825498e-19	CACNA1H	16	1153121	1221772	+	8606	protein_coding	calcium voltage-gated channel subunit alpha1 H [Source:HGNC Symbol;Acc:HGNC:1395]	-	43	1094	0.29220700146931	8.68760235531475
ENSG00000169744	279.726765231629	1.0864061512033	7.86043165220139	1.39239678603578e-21	4.27194567185834e-19	LDB2	4	16501541	16898809	-	5586	protein_coding	LIM domain binding 2 [Source:HGNC Symbol;Acc:HGNC:6533]	-	302	1	3.16176447473649	0.0122344097822643
ENSG00000101098	65.7588219781125	1775.95047777111	-4.75249117412739	1.45694224507937e-21	4.41266712791732e-19	RIMS4	20	44751808	44810338	-	5206	protein_coding	regulating synaptic membrane exocytosis 4 [Source:HGNC Symbol;Acc:HGNC:16183]	-	71	1645	0.797586305960862	21.5946262883083
ENSG00000227051	25.0029904685326	820.503501020695	-5.02901208969423	1.53015419255186e-21	4.57574210694243e-19	C14orf132	14	96039324	96093889	+	7775	protein_coding	chromosome 14 open reading frame 132 [Source:HGNC Symbol;Acc:HGNC:20346]	-	27	760	0.203089219398525	6.68031818819724
ENSG00000182871	48.1597192352088	1363.54285637654	-4.81959948103722	1.97640017957946e-21	5.83630973029814e-19	COL18A1	21	45405137	45513720	+	8525	protein_coding	collagen type XVIII alpha 1 chain [Source:HGNC Symbol;Acc:HGNC:2195]	-	52	1263	0.356724107321923	10.1249506949242
ENSG00000164129	212.109195271796	1.38777878078145e-17	10.7337803728883	2.23074032615795e-21	6.50605055125374e-19	NPY5R	4	163343939	163351934	+	3291	protein_coding	neuropeptide Y receptor Y5 [Source:HGNC Symbol;Acc:HGNC:7958]	-	229	0	4.06940677615257	0
ENSG00000154188	208.404122895599	1.38777878078145e-17	10.7083728372192	3.33979538567377e-21	9.50594291459725e-19	ANGPT1	8	107249482	107498055	-	7128	protein_coding	angiopoietin 1 [Source:HGNC Symbol;Acc:HGNC:484]	-	225	0	1.84602819961599	0
ENSG00000138795	1.38777878078145e-17	209.449271137692	-10.7154969481367	3.33979538567377e-21	9.50594291459725e-19	LEF1	4	108047545	108168956	-	5361	protein_coding	lymphoid enhancer binding factor 1 [Source:HGNC Symbol;Acc:HGNC:6551]	HMG	0	194	0	2.47308974640613
ENSG00000100842	12.9614680094436	517.135589981741	-5.30407163406708	3.42905429650988e-21	9.64380698818446e-19	EFS	14	23356402	23365752	-	3237	protein_coding	embryonal Fyn-associated substrate [Source:HGNC Symbol;Acc:HGNC:16898]	-	14	479	0.252934948129034	10.1129245745894
ENSG00000147647	206.551586704927	1.38777878078145e-17	10.6954992790839	4.09664926821234e-21	1.13857932132057e-18	DPYS	8	104330324	104467053	-	3818	protein_coding	dihydropyrimidinase [Source:HGNC Symbol;Acc:HGNC:3013]	-	223	0	3.41580006813386	0
ENSG00000169302	508.514975964869	11.8822493356986	5.40552541220837	4.6513096183044e-21	1.27770393514911e-18	STK32A	5	147234963	147387852	+	7913	protein_coding	serine/threonine kinase 32A [Source:HGNC Symbol;Acc:HGNC:28317]	-	549	11	4.05746406884179	0.0950025961684584
ENSG00000117600	408.478026076042	7.56385976667828	5.73312432519042	6.63378719141411e-21	1.80134009896514e-18	PLPPR4	1	99263953	99309590	+	5540	protein_coding	phospholipid phosphatase related 4 [Source:HGNC Symbol;Acc:HGNC:23496]	-	441	7	4.65534990134495	0.0863519659397289
ENSG00000128805	5.55125604477233	333.603400751886	-5.87603987924849	8.98857767164456e-21	2.41302453312422e-18	ARHGAP22	10	48446034	48656265	-	6783	protein_coding	Rho GTPase activating protein 22 [Source:HGNC Symbol;Acc:HGNC:30320]	-	6	309	0.0517312457884427	3.11329745400443
ENSG00000101210	249.159918717303	5551.31553316912	-4.47695916860845	9.20850896134364e-21	2.4442900640762e-18	EEF1A2	20	63488012	63499322	-	4910	protein_coding	eukaryotic translation elongation factor 1 alpha 2 [Source:HGNC Symbol;Acc:HGNC:3192]	-	269	5142	3.20401316392494	71.5705796070979
ENSG00000184985	26.8555300449846	801.070681124994	-4.89183714824457	9.37017477252898e-21	2.45956676473583e-18	SORCS2	4	7192538	7742836	+	6317	protein_coding	sortilin related VPS10 domain containing receptor 2 [Source:HGNC Symbol;Acc:HGNC:16698]	-	29	742	0.268479187517999	8.02743841672414
ENSG00000129946	4.62497002766712	306.613372754004	-6.01109083487238	1.08970068542965e-20	2.8289108783066e-18	SHC2	19	416583	460996	-	4131	protein_coding	SHC adaptor protein 2 [Source:HGNC Symbol;Acc:HGNC:29869]	-	5	284	0.0707845235582601	4.69836874955673
ENSG00000067606	2.77237790704408	255.872119892213	-6.46218176583885	1.14224812317728e-20	2.93309452847175e-18	PRKCZ	1	2050470	2185395	+	7636	protein_coding	protein kinase C zeta [Source:HGNC Symbol;Acc:HGNC:9412]	-	3	237	0.022976233642156	2.1211255750869
ENSG00000091490	1343.08248581908	51.8274947302079	4.69254618792788	1.18757431496605e-20	3.01669415233956e-18	SEL1L3	4	25747427	25863760	-	7489	protein_coding	SEL1L family member 3 [Source:HGNC Symbol;Acc:HGNC:29108]	-	1450	48	11.3231608195433	0.438027483789419
ENSG00000162981	4.62497002766712	301.215367145788	-5.98547553272785	1.6764365145569e-20	4.20738204247276e-18	FAM84A	2	14632686	14650814	+	8384	protein_coding	family with sequence similarity 84 member A [Source:HGNC Symbol;Acc:HGNC:20743]	-	5	279	0.0348772503362562	2.27424311059163
ENSG00000196361	67.6113588558448	1635.60233438271	-4.59372739925727	1.69192894528832e-20	4.20738204247276e-18	ELAVL3	19	11451326	11481046	-	4761	protein_coding	ELAV like RNA binding protein 3 [Source:HGNC Symbol;Acc:HGNC:3314]	-	73	1515	0.896702091064885	21.7469524808335
ENSG00000249853	192.657565215069	1.38777878078145e-17	10.5951018347628	1.79710864057774e-20	4.42238484635506e-18	HS3ST5	6	114055586	114343045	-	4104	protein_coding	heparan sulfate-glucosamine 3-sulfotransferase 5 [Source:HGNC Symbol;Acc:HGNC:19419]	-	208	0	2.96400878647114	0
ENSG00000165795	7.40381789277505	365.99143426985	-5.60256591733269	2.20936687478112e-20	5.35847407005597e-18	NDRG2	14	21016763	21070872	-	7550	protein_coding	NDRG family member 2 [Source:HGNC Symbol;Acc:HGNC:14460]	-	8	339	0.0619678658159835	3.06857470487734
ENSG00000125462	588.174028353632	12267.5139906139	-4.38214907103597	2.222868518733e-20	5.35847407005597e-18	C1orf61	1	156404250	156430701	-	12314	protein_coding	chromosome 1 open reading frame 61 [Source:HGNC Symbol;Acc:HGNC:30780]	-	635	11363	3.01576905035203	63.063462434293
ENSG00000153406	442.74994415585	10.8026503706987	5.34178831034717	3.42730074986992e-20	8.17843968837647e-18	NMRAL1	16	4461680	4495763	-	3541	protein_coding	NmrA like redox sensor 1 [Source:HGNC Symbol;Acc:HGNC:24987]	-	478	10	7.89451535383024	0.193000319242384
ENSG00000163453	286.210641736215	3.24552055515664	6.41165628840377	4.37636567033512e-20	1.03387262595997e-17	IGFBP7	4	57030773	57110385	-	1930	protein_coding	insulin like growth factor binding protein 7 [Source:HGNC Symbol;Acc:HGNC:5476]	-	309	3	9.36320806705951	0.10623017571564
ENSG00000187260	1.38777878078145e-17	183.53884367005	-10.5250961667632	5.46638576186428e-20	1.27859304196318e-17	WDR86	7	151375909	151410727	-	4044	protein_coding	WD repeat domain 86 [Source:HGNC Symbol;Acc:HGNC:28020]	-	0	170	0	2.87290806563645
ENSG00000121570	181.542347936762	1.38777878078145e-17	10.5094290622556	6.12657727899761e-20	1.41896334940235e-17	DPPA4	3	109326141	109337572	-	4996	protein_coding	developmental pluripotency associated 4 [Source:HGNC Symbol;Acc:HGNC:19200]	-	196	0	2.29433666519447	0
ENSG00000235750	344.565529944804	6.48426673325681	5.70622642333573	7.5616218546694e-20	1.73432771548262e-17	KIAA0040	1	175156987	175192999	-	4783	protein_coding	KIAA0040 [Source:HGNC Symbol;Acc:HGNC:28950]	-	372	6	4.54847762729384	0.0857303947861948
ENSG00000110328	15.7402844836303	508.498781105038	-5.00209668637273	8.10733899933947e-20	1.84161323577303e-17	GALNT18	11	11270876	11622005	-	3627	protein_coding	polypeptide N-acetylgalactosaminyltransferase 18 [Source:HGNC Symbol;Acc:HGNC:30488]	-	17	471	0.274109993709729	8.87477406771327
ENSG00000106333	3701.36092408146	180.300040219128	4.35869147380842	9.57735151500781e-20	2.15481287800518e-17	PCOLCE	7	100602177	100608175	+	3532	protein_coding	procollagen C-endopeptidase enhancer [Source:HGNC Symbol;Acc:HGNC:8738]	-	3996	167	66.1649956856972	3.2313182271525
ENSG00000101938	18.5190981888498	561.399235447958	-4.91208307689009	1.11109478459385e-19	2.47627388596653e-17	CHRDL1	X	110673856	110795819	-	3920	protein_coding	chordin like 1 [Source:HGNC Symbol;Acc:HGNC:29861]	-	20	520	0.298378435529768	9.06569764865784
ENSG00000107984	174.132203034543	1.38777878078145e-17	10.4493501858021	1.38140227328978e-19	3.04992965459792e-17	DKK1	10	52314296	52318042	+	2206	protein_coding	dickkopf WNT signaling pathway inhibitor 1 [Source:HGNC Symbol;Acc:HGNC:2891]	-	188	0	4.98397488322796	0
ENSG00000196730	6.47753828270027	315.250181720841	-5.57656803419828	1.45468139983128e-19	3.18198086940871e-17	DAPK1	9	87497228	87708633	+	8907	protein_coding	death associated protein kinase 1 [Source:HGNC Symbol;Acc:HGNC:2674]	-	7	292	0.0459610658523455	2.24045050059152
ENSG00000166741	171.353398684711	1.38777878078145e-17	10.4261595268662	1.97351998814927e-19	4.27728772477416e-17	NNMT	11	114257787	114313285	+	2919	protein_coding	nicotinamide N-methyltransferase [Source:HGNC Symbol;Acc:HGNC:7861]	-	185	0	3.70647553008201	0
ENSG00000178031	308.441075403827	5.40467736820712	5.80410481928631	2.05667556014068e-19	4.41699122116032e-17	ADAMTSL1	9	17906563	18910950	+	13652	protein_coding	ADAMTS like 1 [Source:HGNC Symbol;Acc:HGNC:14632]	-	333	5	1.4264989547434	0.0250298172589102
ENSG00000156298	9.25637188183313	365.99143426985	-5.28541851502258	2.70444869865712e-19	5.75584649162846e-17	TSPAN7	X	38561370	38688920	+	3110	protein_coding	tetraspanin 7 [Source:HGNC Symbol;Acc:HGNC:11854]	-	10	339	0.188045573517153	7.44943376907521
ENSG00000164761	214.887999549603	1.0864061512033	7.48020175351501	3.90259527997651e-19	8.23168847269331e-17	TNFRSF11B	8	118923557	118952200	-	2827	protein_coding	TNF receptor superfamily member 11b [Source:HGNC Symbol;Acc:HGNC:11909]	-	232	1	4.79938599943742	0.024174535919253
ENSG00000114861	189.878760903282	1.0864061512033	7.3018109937665	4.65407889519413e-19	9.65828945932183e-17	FOXP1	3	70952817	71583993	-	36714	protein_coding	forkhead box P1 [Source:HGNC Symbol;Acc:HGNC:3823]	Fork	205	1	0.326546972260883	0.0018614537518039
ENSG00000088992	4.62497002766712	258.031322149228	-5.76232089353784	4.66070520810484e-19	9.65828945932183e-17	TESC	12	117038923	117099479	-	1926	protein_coding	tescalcin [Source:HGNC Symbol;Acc:HGNC:26065]	-	5	239	0.151822879968418	8.48058033097147
ENSG00000197177	6.47753828270027	297.976563779327	-5.4953009842709	4.81755846458339e-19	9.89652184063635e-17	ADGRA1	10	133070929	133131675	+	6503	protein_coding	adhesion G protein-coupled receptor A1 [Source:HGNC Symbol;Acc:HGNC:13838]	-	7	276	0.0629517474314687	2.90054282639843
ENSG00000108691	1954.4193947045	97.1707491848729	4.32842008885998	5.27334953871286e-19	1.07394490950476e-16	CCL2	17	34255218	34257203	+	1986	protein_coding	C-C motif chemokine ligand 2 [Source:HGNC Symbol;Acc:HGNC:10618]	-	2110	90	62.1336282969238	3.09704288717802
ENSG00000166402	8.33009560031616	333.603400751886	-5.30166414719163	5.8967207059567e-19	1.19063358938052e-16	TUB	11	8019244	8106112	+	6722	protein_coding	tubby bipartite transcription factor [Source:HGNC Symbol;Acc:HGNC:12406]	Tub	9	309	0.0783010354469667	3.14154963262601
ENSG00000164742	31.486877607269	752.488631373817	-4.5730894401226	6.25345583037983e-19	1.24719484010285e-16	ADCY1	7	45574140	45723116	+	13812	protein_coding	adenylate cyclase 1 [Source:HGNC Symbol;Acc:HGNC:232]	-	34	697	0.143961330319314	3.44873768400511
ENSG00000049192	571.501203450973	20.519053741087	4.79177769773728	6.28243252506939e-19	1.24719484010285e-16	ADAMTS6	5	65148736	65481920	-	8567	protein_coding	ADAM metallopeptidase with thrombospondin type 1 motif 6 [Source:HGNC Symbol;Acc:HGNC:222]	-	617	19	4.21191793690742	0.151568442608946
ENSG00000112218	9.25637188183313	345.479013050833	-5.20223430763132	9.13851407428953e-19	1.7990688040918e-16	GPR63	6	96794126	96837463	-	5952	protein_coding	G protein-coupled receptor 63 [Source:HGNC Symbol;Acc:HGNC:13302]	-	10	320	0.09825633965698	3.67426951848002
ENSG00000107105	12.9614680094436	397.299866605613	-4.92385659424381	1.15607173146932e-18	2.25147422583358e-16	ELAVL2	9	23690104	23826337	-	5140	protein_coding	ELAV like RNA binding protein 2 [Source:HGNC Symbol;Acc:HGNC:3313]	-	14	368	0.159289966360639	4.89292607005681
ENSG00000117586	284.358105592954	5.40467736820712	5.68687064712766	1.16271527070647e-18	2.25147422583358e-16	TNFSF4	1	173183734	173207313	-	3942	protein_coding	TNF superfamily member 4 [Source:HGNC Symbol;Acc:HGNC:11934]	-	307	5	4.55454774802059	0.0866836796597264
ENSG00000255690	20.3716395844268	531.170404402533	-4.69562121264282	1.64524289850253e-18	3.15993644180682e-16	TRIL	7	28953358	28958292	-	4935	protein_coding	TLR4 interactor with leucine rich repeats [Source:HGNC Symbol;Acc:HGNC:22200]	-	22	492	0.260710803243031	6.81336883840209
ENSG00000196872	13.8877405559987	403.777473289091	-4.848562048438	2.07385231344219e-18	3.95102314941599e-16	KIAA1211L	2	98793846	98936259	-	4705	protein_coding	KIAA1211 like [Source:HGNC Symbol;Acc:HGNC:33454]	-	15	374	0.18644688638842	5.43245238647277
ENSG00000101144	62.9800165890835	1225.35391512832	-4.27930526676171	2.50953493754066e-18	4.74282026915684e-16	BMP7	20	57168748	57266629	-	5418	protein_coding	bone morphogenetic protein 7 [Source:HGNC Symbol;Acc:HGNC:1074]	-	68	1135	0.733995531329041	14.3166304548969
ENSG00000078549	55.5698683840923	1101.19978819284	-4.30539107955748	2.90768309018897e-18	5.4516750256051e-16	ADCYAP1R1	7	31052461	31111479	+	6832	protein_coding	ADCYAP receptor type I [Source:HGNC Symbol;Acc:HGNC:242]	-	60	1020	0.513602225092223	10.2031969122662
ENSG00000215018	233.413361316178	3.24552055515664	6.11761521418423	3.3687041957298e-18	6.26632030865519e-16	COL28A1	7	7356203	7535853	-	6619	protein_coding	collagen type XXVIII alpha 1 chain [Source:HGNC Symbol;Acc:HGNC:22442]	-	252	3	2.22654595674366	0.0309751078910991
ENSG00000153012	322.335096403221	8.64345518398622	5.20183434442329	3.74792947354121e-18	6.9172723346045e-16	LGI2	4	24998847	25030879	-	6428	protein_coding	leucine rich repeat LGI family member 2 [Source:HGNC Symbol;Acc:HGNC:18710]	-	348	8	3.16611641733267	0.0850546522012798
ENSG00000081041	389.952664916851	12.9618488928388	4.89836527951328	3.97502152720739e-18	7.27952779525173e-16	CXCL2	4	74097035	74099293	-	1500	protein_coding	C-X-C motif chemokine ligand 2 [Source:HGNC Symbol;Acc:HGNC:4603]	-	421	12	16.4139966574495	0.546731304349826
ENSG00000120457	2.77237790704408	194.334855143225	-6.0655140249864	4.06305677447812e-18	7.38351178771316e-16	KCNJ5	11	128891356	128921035	+	6109	protein_coding	potassium voltage-gated channel subfamily J member 5 [Source:HGNC Symbol;Acc:HGNC:6266]	-	3	180	0.0287193517910466	2.01366088523017
ENSG00000184302	147.270427334364	1.38777878078145e-17	10.2078324719145	4.18210919488397e-18	7.54184332976633e-16	SIX6	14	60508951	60512850	+	2787	protein_coding	SIX homeobox 6 [Source:HGNC Symbol;Acc:HGNC:10892]	Homeobox	159	0	3.33644261386784	0
ENSG00000136542	301.030930857967	7.56385976667828	5.29294244378259	4.76188652588815e-18	8.52233388542286e-16	GALNT5	2	157257598	157314211	+	6818	protein_coding	polypeptide N-acetylgalactosaminyltransferase 5 [Source:HGNC Symbol;Acc:HGNC:4127]	-	325	7	2.78772460299886	0.0701657218108093
ENSG00000127241	9.25637188183313	317.409383961394	-5.0800245685191	5.97391525527383e-18	1.06111108263601e-15	MASP1	3	187217285	187292022	-	13161	protein_coding	mannan binding lectin serine peptidase 1 [Source:HGNC Symbol;Acc:HGNC:6901]	-	10	294	0.0444359648688052	1.52666024123213
ENSG00000100146	15.7402844836303	414.573484423689	-4.70755603097906	6.96425510519651e-18	1.22778778063554e-15	SOX10	22	37970686	37987422	-	3710	protein_coding	SRY-box 10 [Source:HGNC Symbol;Acc:HGNC:11190]	HMG	17	384	0.267977613796546	7.07361256301662
ENSG00000198435	14.8140126944056	397.299866605613	-4.73292927302023	7.54497637341912e-18	1.32031497663447e-15	NRARP	9	137300482	137302251	-	1770	protein_coding	NOTCH regulated ankyrin repeat protein [Source:HGNC Symbol;Acc:HGNC:33843]	-	16	368	0.528652414588334	14.2088361582441
ENSG00000021645	224.150680450536	3.24552055515664	6.05923034228617	7.6374685792197e-18	1.32667321849622e-15	NRXN3	14	78170373	79868290	+	15535	protein_coding	neurexin 3 [Source:HGNC Symbol;Acc:HGNC:8010]	-	242	3	0.911019372645506	0.0131975693035845
ENSG00000120708	141.712818463244	1.38777878078145e-17	10.152385196263	9.54831215111208e-18	1.64649143253921e-15	TGFBI	5	136028895	136063818	+	7810	protein_coding	transforming growth factor beta induced [Source:HGNC Symbol;Acc:HGNC:11771]	-	153	0	1.14568150123773	0
ENSG00000166780	18.5190981888498	456.677927801094	-4.61430254624889	9.7748895454376e-18	1.67334775812622e-15	C16orf45	16	15434295	15625028	+	3688	protein_coding	chromosome 16 open reading frame 45 [Source:HGNC Symbol;Acc:HGNC:19213]	-	20	423	0.31714844557394	7.83850805788966
ENSG00000164076	107.440895852187	1853.68175718028	-4.10711453925047	9.87631918412308e-18	1.67854794536492e-15	CAMKV	3	49857988	49870222	-	3900	protein_coding	CaM kinase like vesicle associated [Source:HGNC Symbol;Acc:HGNC:28788]	-	116	1717	1.73946977184738	30.0877451784824
ENSG00000176845	25.0029904685326	551.682825471136	-4.4564427279268	1.01871967931995e-17	1.71901669316103e-15	METRNL	17	83079691	83095119	+	2626	protein_coding	meteorin like, glial cell differentiation regulator [Source:HGNC Symbol;Acc:HGNC:27584]	-	27	511	0.601301858653287	13.2987288900781
ENSG00000154553	11.1089213731259	339.001406343707	-4.91509844971722	1.25691832395907e-17	2.10591762306448e-15	PDLIM3	4	185500660	185535612	-	9117	protein_coding	PDZ and LIM domain 3 [Source:HGNC Symbol;Acc:HGNC:20767]	-	12	314	0.0769755490145896	2.35375712358568
ENSG00000169432	283.431837521054	7.56385976667828	5.20607144993787	1.7432216795927e-17	2.90013161680972e-15	SCN9A	2	166195185	166376001	-	13741	protein_coding	sodium voltage-gated channel alpha subunit 9 [Source:HGNC Symbol;Acc:HGNC:10597]	-	306	7	1.30234663047328	0.0348147799509569
ENSG00000115468	47.233450507295	879.881561798592	-4.21563065435937	2.3553873652874e-17	3.86685347615763e-15	EFHD1	2	232606057	232682781	+	3052	protein_coding	EF-hand domain family member D1 [Source:HGNC Symbol;Acc:HGNC:29556]	-	51	815	0.977257811780982	18.2497547937872
ENSG00000181418	62.9800165890835	1105.51819260862	-4.13084458942055	2.35703903050584e-17	3.86685347615763e-15	DDN	12	48995149	48999309	-	3749	protein_coding	dendrin [Source:HGNC Symbol;Acc:HGNC:24458]	-	68	1024	1.0607596128943	18.6667396523814
ENSG00000129910	28.7080692820031	588.389263152038	-4.35096992940127	2.73283031575876e-17	4.45244023306793e-15	CDH15	16	89171767	89195492	+	4628	protein_coding	cadherin 15 [Source:HGNC Symbol;Acc:HGNC:1754]	-	31	545	0.391734523396471	8.04798403388762
ENSG00000175899	11783.9758660026	781.637861226666	3.91398050776389	2.85858266063231e-17	4.62542169690259e-15	A2M	12	9067664	9116229	-	6384	protein_coding	alpha-2-macroglobulin [Source:HGNC Symbol;Acc:HGNC:7]	-	12722	724	116.542952621351	7.75049859706442
ENSG00000166394	290.841982091312	8.64345518398622	5.05357197401958	3.1652378576265e-17	5.08677409173935e-15	CYB5R2	11	7665100	7677222	-	8596	protein_coding	cytochrome b5 reductase 2 [Source:HGNC Symbol;Acc:HGNC:24376]	-	314	8	2.13627296838576	0.0636029902687094
ENSG00000213626	0.919783817355496	154.389612430986	-7.19990537387725	3.7376321299796e-17	5.9660690161242e-15	LBH	2	30231369	30323730	+	4697	protein_coding	limb bud and heart development [Source:HGNC Symbol;Acc:HGNC:29532]	-	1	143	0.0124509630325387	2.08065191936409
ENSG00000151490	17.5928271955448	411.334681083886	-4.53697250899716	4.38827141170865e-17	6.92041527238842e-15	PTPRO	12	15322397	15597399	+	7519	protein_coding	protein tyrosine phosphatase, receptor type O [Source:HGNC Symbol;Acc:HGNC:9678]	-	19	381	0.147780462017935	3.46297092294992
ENSG00000091972	941.082154377012	52.9070961122025	4.1497741723034	4.39410045232926e-17	6.92041527238842e-15	CD200	3	112332347	112362812	+	2991	protein_coding	CD200 molecule [Source:HGNC Symbol;Acc:HGNC:7203]	-	1016	49	19.8655593907241	1.11960188537034
ENSG00000007171	1072.61221680903	61.5439069812493	4.12078143834288	4.46075024979075e-17	6.97885853649382e-15	NOS2	17	27756766	27800499	-	4369	protein_coding	nitric oxide synthase 2 [Source:HGNC Symbol;Acc:HGNC:7873]	-	1158	57	15.5006538693798	0.891613765963038
ENSG00000157227	70.3901641065268	1186.48827539582	-4.0726444262029	4.78835616826989e-17	7.4421135604742e-15	MMP14	14	22836557	22849027	+	4464	protein_coding	matrix metallopeptidase 14 [Source:HGNC Symbol;Acc:HGNC:7160]	-	76	1099	0.995664241857397	16.8250925033731
ENSG00000026508	1349.56636212846	80.976730424842	4.05688401006473	5.67236331246747e-17	8.7584255486099e-15	CD44	11	35138870	35232402	+	10004	protein_coding	CD44 molecule (Indian blood group) [Source:HGNC Symbol;Acc:HGNC:1681]	-	1457	75	8.51744568083835	0.512355655565736
ENSG00000111058	52.7910625814947	916.587999360776	-4.11452195992062	5.7332000421418e-17	8.79487777893233e-15	ACSS3	12	80936414	81261205	+	14301	protein_coding	acyl-CoA synthetase short chain family member 3 [Source:HGNC Symbol;Acc:HGNC:24723]	-	57	849	0.233094460648805	4.05718898497485
ENSG00000232044	11.1089213731259	315.250181720841	-4.81034220753223	5.94608595554091e-17	9.06260223314184e-15	LINC01105	2	5932687	6001275	+	8200	processed_transcript	long intergenic non-protein coding RNA 1105 [Source:HGNC Symbol;Acc:HGNC:26403]	-	12	292	0.0855836683373187	2.43362104984984
ENSG00000125430	911.441576913611	51.8274947302079	4.13328690237773	6.3010235518473e-17	9.54201156338722e-15	HS3ST3B1	17	14301083	14349404	+	5367	protein_coding	heparan sulfate-glucosamine 3-sulfotransferase 3B1 [Source:HGNC Symbol;Acc:HGNC:5198]	-	984	48	10.7222766144984	0.611214426327363
ENSG00000172716	46.3071817576022	823.742304336402	-4.14902080557763	6.71756513359061e-17	1.01080101092958e-14	SLFN11	17	35350305	35373701	-	5982	protein_coding	schlafen family member 11 [Source:HGNC Symbol;Acc:HGNC:26633]	-	50	763	0.488817898393802	8.7169003932405
ENSG00000107518	326.040168664808	11.8822493356986	4.76449252098898	6.84107039465446e-17	1.02286991774251e-14	ATRNL1	10	115093365	115948992	+	9950	protein_coding	attractin like 1 [Source:HGNC Symbol;Acc:HGNC:29063]	-	352	11	2.0689170878462	0.0755533209528654
ENSG00000184916	26.8555300449846	529.011202184248	-4.29331512615604	8.47630995568425e-17	1.25939840498795e-14	JAG2	14	105140981	105168824	-	6397	protein_coding	jagged 2 [Source:HGNC Symbol;Acc:HGNC:6189]	-	29	490	0.265121623816039	5.23484326894276
ENSG00000102271	903.105164500936	52.9070961122025	4.09035592761794	1.06782112599613e-16	1.57663789253328e-14	KLHL4	X	87517749	87670050	+	5818	protein_coding	kelch like family member 4 [Source:HGNC Symbol;Acc:HGNC:6355]	-	975	49	9.80063922821221	0.575580824878427
ENSG00000092096	80.5791161236941	1278.25436920383	-3.98541767497803	1.1828464331576e-16	1.73562510167175e-14	SLC22A17	14	23346306	23352912	-	4278	protein_coding	solute carrier family 22 member 17 [Source:HGNC Symbol;Acc:HGNC:23095]	-	87	1184	1.18932891132623	18.9145004777406
ENSG00000167306	702.104998357106	38.8722777196044	4.17076937286928	1.19419124166323e-16	1.74145517858347e-14	MYO5B	18	49822813	50195093	-	10488	protein_coding	myosin VB [Source:HGNC Symbol;Acc:HGNC:7603]	-	758	36	4.22668644258071	0.234581509303415
ENSG00000131018	389.026396858162	16.2006498110007	4.57575940836062	1.26366580653368e-16	1.83146263886819e-14	SYNE1	6	152121684	152637801	-	46064	protein_coding	spectrin repeat containing nuclear envelope protein 1 [Source:HGNC Symbol;Acc:HGNC:17089]	-	420	15	0.533225790483034	0.0222542809060421
ENSG00000171094	272.316620643629	8.64345518398622	4.95866560736892	1.28766662955545e-16	1.85486807662304e-14	ALK	2	29192774	29921566	-	7362	protein_coding	ALK receptor tyrosine kinase [Source:HGNC Symbol;Acc:HGNC:427]	-	294	8	2.33547391591515	0.0742639641876971
ENSG00000178425	177.83727549104	2.16596404914448	6.2840155008104	1.40289706876422e-16	2.00860850621127e-14	NT5DC1	6	116100849	116249497	+	7309	protein_coding	5'-nucleotidase domain containing 1 [Source:HGNC Symbol;Acc:HGNC:21556]	-	192	2	1.53626724392615	0.0187006192485233
ENSG00000144285	2378.65015855631	160.867219411659	3.88522248491886	1.48990785503196e-16	2.12033633537801e-14	SCN1A	2	165984641	166149214	-	16946	protein_coding	sodium voltage-gated channel alpha subunit 1 [Source:HGNC Symbol;Acc:HGNC:10585]	-	2568	149	8.86239945700029	0.600901129677535
ENSG00000092051	9.25637188183313	272.066136801534	-4.85772652400351	1.49958826821053e-16	2.12133372743746e-14	JPH4	14	23568035	23578800	-	5307	protein_coding	junctophilin 4 [Source:HGNC Symbol;Acc:HGNC:20156]	-	10	252	0.110198178563849	3.24515471773498
ENSG00000156959	3.69867833667571	179.220439067835	-5.54930695753911	1.57022122432077e-16	2.20803013115202e-14	LHFPL4	3	9498361	9553802	-	5329	protein_coding	LHFPL tetraspan subfamily member 4 [Source:HGNC Symbol;Acc:HGNC:29568]	-	4	166	0.0438972965763441	2.12885617662955
ENSG00000196954	142.639086611449	1.0864061512033	6.88943079147511	1.62141966509073e-16	2.2665336194144e-14	CASP4	11	104942866	104969436	-	7256	protein_coding	caspase 4 [Source:HGNC Symbol;Acc:HGNC:1505]	-	154	1	1.24121481505382	0.00941860708981922
ENSG00000151090	121.334918838692	1.38777878078145e-17	9.92863322851504	1.85646994093033e-16	2.57983799320812e-14	THRB	3	24117153	24495756	-	10968	protein_coding	thyroid hormone receptor beta [Source:HGNC Symbol;Acc:HGNC:11799]	THR-like	131	0	0.698501523583362	0
ENSG00000100065	8.33009560031616	253.712917634399	-4.90688772068962	1.9312089347734e-16	2.66800467105771e-14	CARD10	22	37490362	37519542	-	5652	protein_coding	caspase recruitment domain family member 10 [Source:HGNC Symbol;Acc:HGNC:16422]	-	9	235	0.0931244798787173	2.84151310425976
ENSG00000258484	174.132203034543	2.16596404914448	6.25366334831345	2.20850466411097e-16	3.03335547586963e-14	SPESP1	15	68818221	68946811	+	1588	protein_coding	sperm equatorial segment protein 1 [Source:HGNC Symbol;Acc:HGNC:15570]	-	188	2	6.92358223702826	0.0860723086193051
ENSG00000112297	1117.07308296455	70.1807175528988	3.99025056527324	2.22627309497987e-16	3.04008529455518e-14	CRYBG1	6	106360808	106571978	+	10374	protein_coding	crystallin beta-gamma domain containing 1 [Source:HGNC Symbol;Acc:HGNC:356]	-	1206	65	6.7986794945811	0.42820434237925
ENSG00000167244	0.919783817355496	140.354797211675	-7.06251822108548	2.45693863489677e-16	3.33578840866673e-14	IGF2	11	2129112	2149603	-	6979	protein_coding	insulin like growth factor 2 [Source:HGNC Symbol;Acc:HGNC:5466]	-	1	130	0.0083797354010366	1.27301672097502
ENSG00000272398	88.9155308854565	1336.55282879149	-3.90794364402238	2.71662256347822e-16	3.66728522512054e-14	CD24	6	106969831	106975627	-	3097	protein_coding	CD24 molecule [Source:HGNC Symbol;Acc:HGNC:1645]	-	96	1238	1.81281518983794	27.3189116396951
ENSG00000130224	2.77237790704408	156.548814760679	-5.75379320322038	2.99374660968537e-16	4.01842442654586e-14	LRCH2	X	115110616	115234072	-	4929	protein_coding	leucine rich repeats and calponin homology domain containing 2 [Source:HGNC Symbol;Acc:HGNC:29292]	-	3	145	0.0355947494606418	2.01044935916831
ENSG00000147082	14.8140126944056	332.523799633234	-4.47624199335834	3.12352268203916e-16	4.16893219437815e-14	CCNB3	X	50202713	50351910	+	5408	protein_coding	cyclin B3 [Source:HGNC Symbol;Acc:HGNC:18709]	-	16	308	0.173024181549806	3.89222544701707
ENSG00000064655	1.84606591512184	139.275196034937	-6.13957896251219	3.2539778385164e-16	4.31865013803997e-14	EYA2	20	46894624	47188844	+	3618	protein_coding	EYA transcriptional coactivator and phosphatase 2 [Source:HGNC Symbol;Acc:HGNC:3520]	-	2	129	0.0323284540430262	2.43671704882282
ENSG00000109794	1.38777878078145e-17	118.762773475879	-9.89759887262657	3.51487230904143e-16	4.63884600160865e-14	FAM149A	4	186104419	186172667	+	5218	protein_coding	family with sequence similarity 149 member A [Source:HGNC Symbol;Acc:HGNC:24527]	-	0	110	0	1.44069671038906
ENSG00000116852	31.486877607269	561.399235447958	-4.15052372807625	3.65796576456945e-16	4.80087684567715e-14	KIF21B	1	200969390	201023700	-	12150	protein_coding	kinesin family member 21B [Source:HGNC Symbol;Acc:HGNC:29442]	-	34	520	0.163653818466697	2.92489998211841
ENSG00000090932	104.662091189056	1528.72182517571	-3.86682403999119	3.72804116720148e-16	4.86581461513634e-14	DLL3	19	39498895	39508481	+	2618	protein_coding	delta like canonical Notch ligand 3 [Source:HGNC Symbol;Acc:HGNC:2909]	-	113	1416	2.52424965244969	36.9638811573412
ENSG00000180613	136.155209546781	1.0864061512033	6.82237656739584	3.7492333582955e-16	4.8665872998007e-14	GSX2	4	54099523	54102505	+	1926	protein_coding	GS homeobox 2 [Source:HGNC Symbol;Acc:HGNC:24959]	Homeobox	147	1	4.46359267107148	0.0354835997111777
ENSG00000105409	1.38777878078145e-17	116.603571075584	-9.87115467057585	4.86661123520363e-16	6.24830564241579e-14	ATP1A3	19	41966582	41997497	-	5989	protein_coding	ATPase Na+/K+ transporting subunit alpha 3 [Source:HGNC Symbol;Acc:HGNC:801]	-	0	108	0	1.23240484366717
ENSG00000148935	115.777309704262	1.38777878078145e-17	9.86106556566131	4.86661123520363e-16	6.24830564241579e-14	GAS2	11	22625509	22813055	+	4252	protein_coding	growth arrest specific 2 [Source:HGNC Symbol;Acc:HGNC:4167]	-	125	0	1.71925486135449	0
ENSG00000163053	14.8140126944056	324.966591799873	-4.44308770027806	5.18391535745319e-16	6.61971980564725e-14	SLC16A14	2	230034974	230068999	-	4946	protein_coding	solute carrier family 16 member 14 [Source:HGNC Symbol;Acc:HGNC:26417]	-	16	301	0.189186165350051	4.15907103238217
ENSG00000197321	482.579470487038	25.9170603333792	4.21262988913615	5.58136449164985e-16	7.08893305111484e-14	SVIL	10	29457338	29736781	-	9937	protein_coding	supervillin [Source:HGNC Symbol;Acc:HGNC:11480]	-	521	24	3.06623853502644	0.165059264672384
ENSG00000141655	165.795789964587	2.16596404914448	6.18294215251442	5.61391708756455e-16	7.09214851746658e-14	TNFRSF11A	18	62325287	62391292	+	8999	protein_coding	TNF receptor superfamily member 11a [Source:HGNC Symbol;Acc:HGNC:11908]	-	179	2	1.16327470075857	0.0151886683061959
ENSG00000124406	13.8877405559987	309.852176117455	-4.4667094612326	5.68259504447974e-16	7.14072475163773e-14	ATP8A1	4	42408373	42657105	-	11199	protein_coding	ATPase phospholipid transporting 8A1 [Source:HGNC Symbol;Acc:HGNC:13531]	-	15	287	0.0783313331955993	1.75140508469953
ENSG00000066248	4.62497002766712	182.459242520228	-5.2626219973272	5.78790515142088e-16	7.23457520090829e-14	NGEF	2	232878686	233013272	-	4678	protein_coding	neuronal guanine nucleotide exchange factor [Source:HGNC Symbol;Acc:HGNC:7807]	-	5	169	0.0625076671268004	2.4689394622467
ENSG00000130675	12.9614680094436	294.737760411673	-4.49320921431124	6.25544770277311e-16	7.77782613317431e-14	MNX1	7	156994051	157010651	-	4202	protein_coding	motor neuron and pancreas homeobox 1 [Source:HGNC Symbol;Acc:HGNC:4979]	Homeobox	14	273	0.194847793216012	4.44007752521129
ENSG00000120251	35.1919545758689	598.105673122402	-4.08201250902579	6.52568545810239e-16	8.07135043257648e-14	GRIA2	4	157204182	157366075	+	8941	protein_coding	glutamate ionotropic receptor AMPA type subunit 2 [Source:HGNC Symbol;Acc:HGNC:4572]	-	38	554	0.248554142470161	4.23455349806794
ENSG00000018625	87.06299430574	1263.13995375422	-3.85677936388322	7.40557688923206e-16	9.11194523079262e-14	ATP1A2	1	160115759	160143591	+	6298	protein_coding	ATPase Na+/K+ transporting subunit alpha 2 [Source:HGNC Symbol;Acc:HGNC:800]	-	94	1170	0.872868259161709	12.6960071865929
ENSG00000233338	176.91100737795	3.24552055515664	5.71800998691857	9.01614614658701e-16	1.10361366096876e-13	TLR8-AS1	X	12902817	12908333	-	1349	antisense	TLR8 antisense RNA 1 [Source:HGNC Symbol;Acc:HGNC:40720]	-	191	3	8.28027806708108	0.151982386309255
ENSG00000172915	0.919783817355496	129.558785399779	-6.94714766879851	1.19984515550608e-15	1.46108979142657e-13	NBEA	13	34942287	35673022	+	11949	protein_coding	neurobeachin [Source:HGNC Symbol;Acc:HGNC:7648]	-	1	120	0.00489431528695577	0.686331037346003
ENSG00000197461	47.233450507295	730.896609256069	-3.94802807868658	1.25182773233458e-15	1.51513519051919e-13	PDGFA	7	497258	520296	-	4151	protein_coding	platelet derived growth factor subunit A [Source:HGNC Symbol;Acc:HGNC:8799]	-	51	677	0.718523450145882	11.1460218334387
ENSG00000100060	2.77237790704408	145.752803081843	-5.6507847238605	1.25705425559499e-15	1.51513519051919e-13	MFNG	22	37469063	37486401	-	3042	protein_coding	MFNG O-fucosylpeptide 3-beta-N-acetylglucosaminyltransferase [Source:HGNC Symbol;Acc:HGNC:7038]	-	3	135	0.0576747271832687	3.03290294572759
ENSG00000183779	1705.25329098664	125.240380644911	3.76596657136949	1.46318480174591e-15	1.75463338865204e-13	ZNF703	8	37695751	37700021	+	3349	protein_coding	zinc finger protein 703 [Source:HGNC Symbol;Acc:HGNC:25883]	-	1841	116	32.1486059011106	2.36715554287025
ENSG00000168993	0.919783817355496	127.399583024665	-6.92292362397854	1.61874215025805e-15	1.93137194735839e-13	CPLX1	4	784957	826198	-	2418	protein_coding	complexin 1 [Source:HGNC Symbol;Acc:HGNC:2309]	-	1	118	0.0241861759155643	3.33510617831263
ENSG00000187122	1446.82450675871	17767.002005651	-3.61811756512172	1.89025313364079e-15	2.24398693613719e-13	SLIT1	10	96998038	97185920	-	9103	protein_coding	slit guidance ligand 1 [Source:HGNC Symbol;Acc:HGNC:11085]	-	1562	16457	10.035060397046	123.552085516932
ENSG00000170775	198.215173824287	5.40467736820712	5.1665174348832	1.94603186587046e-15	2.29865283996619e-13	GPR37	7	124745997	124765627	-	3021	protein_coding	G protein-coupled receptor 37 [Source:HGNC Symbol;Acc:HGNC:4494]	-	214	5	4.14272926178768	0.11311058100584
ENSG00000111846	3.69867833667571	156.548814760679	-5.35432181668798	2.14860407381932e-15	2.52530460895063e-13	GCNT2	6	10492223	10629368	+	9072	protein_coding	glucosaminyl (N-acetyl) transferase 2 (I blood group) [Source:HGNC Symbol;Acc:HGNC:4204]	-	4	145	0.0257857907247947	1.09231755856929
ENSG00000120675	124.113723379463	1.0864061512033	6.6889214041484	2.19182225937357e-15	2.56334698294263e-13	DNAJC15	13	43023203	43114224	+	8042	protein_coding	DnaJ heat shock protein family (Hsp40) member C15 [Source:HGNC Symbol;Acc:HGNC:20325]	-	134	1	0.974460486291199	0.00849806180598462
ENSG00000141485	2.77237790704408	140.354797211675	-5.59638434909539	2.48217420687995e-15	2.88861494893261e-13	SLC13A5	17	6684713	6713567	-	9020	protein_coding	solute carrier family 13 member 5 [Source:HGNC Symbol;Acc:HGNC:23089]	-	3	130	0.019450833713027	0.984964933002736
ENSG00000124191	123.187455201059	1.0864061512033	6.67812553050516	2.55400562031339e-15	2.94552281247388e-13	TOX2	20	43914864	44069616	+	3223	protein_coding	TOX high mobility group box family member 2 [Source:HGNC Symbol;Acc:HGNC:16095]	HMG	133	1	2.41331959583928	0.0212042857721776
ENSG00000170382	18.5190981888498	350.877018637671	-4.23420329117377	2.55601158380099e-15	2.94552281247388e-13	LRRN2	1	204617170	204685733	-	5681	protein_coding	leucine rich repeat neuronal 2 [Source:HGNC Symbol;Acc:HGNC:16914]	-	20	325	0.205886897954003	3.90969182172359
ENSG00000105357	58.3486740553898	831.299512072792	-3.82956968701035	3.2229965125244e-15	3.69611988407168e-13	MYH14	19	50188186	50310544	+	10392	protein_coding	myosin heavy chain 14 [Source:HGNC Symbol;Acc:HGNC:23212]	-	63	770	0.354539734595994	5.06378830289365
ENSG00000004848	178.763543603456	4.32509392887426	5.33141745162882	3.44112915378551e-15	3.92720942652313e-13	ARX	X	25003694	25016420	-	3097	protein_coding	aristaless related homeobox [Source:HGNC Symbol;Acc:HGNC:18060]	Homeobox	193	4	3.6445138712367	0.0882678889812441
ENSG00000244306	319.556292205717	15.1210492235924	4.39081572699947	3.50874282656021e-15	3.98512214108935e-13	DUXAP10	14	19268853	19337730	-	12311	transcribed_processed_pseudogene	double homeobox A pseudogene 10 [Source:NCBI gene;Acc:503639]	-	345	14	1.63888797096279	0.0777174707669723
ENSG00000164692	368.648499547585	19.4394525900144	4.23696725408173	3.54092622932985e-15	4.00243259529609e-13	COL1A2	7	94394561	94431232	+	11156	protein_coding	collagen type I alpha 2 chain [Source:HGNC Symbol;Acc:HGNC:2198]	-	398	18	2.08640238426014	0.110267607994542
ENSG00000013297	1.38777878078145e-17	104.727957765509	-9.71635469557336	3.76863355100492e-15	4.23953328614001e-13	CLDN11	3	170418865	170454733	+	3732	protein_coding	claudin 11 [Source:HGNC Symbol;Acc:HGNC:8514]	-	0	97	0	1.77629074631341
ENSG00000139263	278.800497158806	12.9618488928388	4.41449228918736	4.27663932958117e-15	4.78821457450359e-13	LRIG3	12	58872149	58920522	-	5893	protein_coding	leucine rich repeats and immunoglobulin like domains 3 [Source:HGNC Symbol;Acc:HGNC:30991]	-	301	12	2.98712611276331	0.139164594692812
ENSG00000186642	15.7402844836303	304.454170511093	-4.26230170730392	4.46778008456148e-15	4.97862437347549e-13	PDE2A	11	72576141	72674591	-	7182	protein_coding	phosphodiesterase 2A [Source:HGNC Symbol;Acc:HGNC:8777]	-	17	282	0.13842898178574	2.68341387890997
ENSG00000198963	7.40381789277505	204.051265433697	-4.76005661561034	4.86511817969763e-15	5.39594140268436e-13	RORB	9	74497365	74693177	+	9591	protein_coding	RAR related orphan receptor B [Source:HGNC Symbol;Acc:HGNC:10259]	THR-like	8	189	0.0487808765416198	1.34673413254766
ENSG00000203688	12.9614680094436	265.588530042741	-4.34303350875038	5.20756986955638e-15	5.74876778497196e-13	LINC02487	6	167679626	167696290	-	3867	lincRNA	long intergenic non-protein coding RNA 2487 [Source:HGNC Symbol;Acc:HGNC:53466]	-	14	246	0.21172754773563	4.34755304079575
ENSG00000130052	2.77237790704408	133.877190136787	-5.52827478200728	6.64425684488759e-15	7.30064761412207e-13	STARD8	X	68647666	68725842	+	5558	protein_coding	StAR related lipid transfer domain containing 8 [Source:HGNC Symbol;Acc:HGNC:19161]	-	3	124	0.0315664843633507	1.52470946697055
ENSG00000107438	248.233650637115	10.8026503706987	4.50732879142472	6.97542304704692e-15	7.6290460214554e-13	PDLIM1	10	95237572	95291024	-	2239	protein_coding	PDZ and LIM domain 1 [Source:HGNC Symbol;Acc:HGNC:2067]	-	268	10	7.00009935752909	0.305231858167612
ENSG00000182575	7.40381789277505	198.653259720636	-4.7214000789623	7.97753025088115e-15	8.6848467579178e-13	NXPH3	17	49575858	49583827	+	5648	protein_coding	neurexophilin 3 [Source:HGNC Symbol;Acc:HGNC:8077]	-	8	184	0.0828359396088307	2.22641997167953
ENSG00000063438	152.828036164672	1868.79617262052	-3.61098469977445	8.34023705093186e-15	9.03806238950524e-13	AHRR	5	304176	438291	+	7678	protein_coding	aryl-hydrocarbon receptor repressor [Source:HGNC Symbol;Acc:HGNC:346]	-	165	1731	1.25678022988183	15.4075261759174
ENSG00000101638	31.486877607269	480.429152242044	-3.92587140960808	9.12303686893957e-15	9.84121566172732e-13	ST8SIA5	18	46667821	46759257	-	15789	protein_coding	ST8 alpha-N-acetyl-neuraminide alpha-2,8-sialyltransferase 5 [Source:HGNC Symbol;Acc:HGNC:17827]	-	34	445	0.125935391371865	1.92614660868067
ENSG00000129538	98.1782135387096	1.38777878078145e-17	9.62347977339903	9.31660042883837e-15	1.00043349332217e-12	RNASE1	14	20801228	20803278	-	1506	protein_coding	ribonuclease A family member 1, pancreatic [Source:HGNC Symbol;Acc:HGNC:10044]	-	106	0	4.11627515044253	0
ENSG00000165118	12.035194980329	258.031322149228	-4.40726477008012	9.65447844466114e-15	1.03202442885373e-12	C9orf64	9	83938311	83956986	-	2729	protein_coding	chromosome 9 open reading frame 64 [Source:HGNC Symbol;Acc:HGNC:28144]	-	13	239	0.278588586929223	5.98519520610152
ENSG00000083799	2973.31424226258	250.474114246141	3.56872263402766	9.87606774739596e-15	1.05095596605623e-12	CYLD	16	50742050	50801935	+	12954	protein_coding	CYLD lysine 63 deubiquitinase [Source:HGNC Symbol;Acc:HGNC:2584]	-	3210	232	14.491877142034	1.22396231481743
ENSG00000109854	1.84606591512184	115.523969873321	-5.87008389098736	1.05674986821565e-14	1.11949142989805e-12	HTATIP2	11	20363685	20383783	+	2797	protein_coding	HIV-1 Tat interactive protein 2 [Source:HGNC Symbol;Acc:HGNC:16637]	-	2	107	0.0418177857446081	2.61441944786519
ENSG00000261959	3.69867833667571	143.593600736414	-5.22979871191415	1.15809652038181e-14	1.22137822310268e-12	AC015909.3	17	50163523	50165316	-	1794	antisense	novel transcript, antisense to SGCA	-	4	133	0.130395035370868	5.06655960692077
ENSG00000205609	673.390688867112	48.5886905512682	3.78953233553703	1.34464386645967e-14	1.41181629783303e-12	EIF3CL	16	28379579	28403879	-	3091	protein_coding	eukaryotic translation initiation factor 3 subunit C like [Source:HGNC Symbol;Acc:HGNC:26347]	-	727	45	13.7549466307045	0.994941309274595
ENSG00000071282	332.524045117949	18.3598515328457	4.17015707869814	1.44368322485763e-14	1.50909612849719e-12	LMCD1	3	8501707	8574673	+	9130	protein_coding	LIM and cysteine rich domains 1 [Source:HGNC Symbol;Acc:HGNC:6633]	-	359	17	2.29957286282766	0.127251261965321
ENSG00000174807	0.919783817355496	113.36476746441	-6.75470066232564	1.46525468100129e-14	1.52489764687112e-12	CD248	11	66314487	66317044	-	2558	protein_coding	CD248 molecule [Source:HGNC Symbol;Acc:HGNC:18219]	-	1	105	0.0228624602673317	2.80525737669721
ENSG00000167654	60.201211104199	794.59307449252	-3.7194337190069	1.47221170801776e-14	1.52541795571103e-12	ATCAY	19	3879864	3928079	+	5403	protein_coding	ATCAY, caytaxin [Source:HGNC Symbol;Acc:HGNC:779]	-	65	736	0.703561219442762	9.30950953177568
ENSG00000147234	3.69867833667571	141.434398387489	-5.20795837982581	1.5162757024329e-14	1.56421385127838e-12	FRMPD3	X	107522450	107605251	+	9158	protein_coding	FERM and PDZ domain containing 3 [Source:HGNC Symbol;Acc:HGNC:29382]	-	4	131	0.0255436441859945	0.977585183307317
ENSG00000064989	95.3994087823662	1.38777878078145e-17	9.58211311746393	1.62981782514278e-14	1.67403549135535e-12	CALCRL	2	187343129	187448460	-	6144	protein_coding	calcitonin receptor like receptor [Source:HGNC Symbol;Acc:HGNC:16709]	-	103	0	0.980414039139803	0
ENSG00000136378	181.542347936762	2128.98003839477	-3.55082507807028	1.66079308422988e-14	1.69846648579423e-12	ADAMTS7	15	78759203	78811431	-	7730	protein_coding	ADAM metallopeptidase with thrombospondin type 1 motif 7 [Source:HGNC Symbol;Acc:HGNC:223]	-	196	1972	1.48285976446463	17.4345752292668
ENSG00000071909	164.869521841777	4.32509392887426	5.21477854345158	1.6784949142448e-14	1.709170855781e-12	MYO3B	2	170178145	170655171	+	8236	protein_coding	myosin IIIB [Source:HGNC Symbol;Acc:HGNC:15576]	-	178	4	1.2639420663869	0.0331915556307568
ENSG00000156968	1.84606591512184	112.2851662577	-5.82910147430245	1.7281626543046e-14	1.75219375730867e-12	MPV17L	16	15395754	15413268	+	6009	protein_coding	MPV17 mitochondrial inner membrane protein like [Source:HGNC Symbol;Acc:HGNC:26827]	-	2	104	0.019464860497199	1.18281027734194
ENSG00000133878	1.38777878078145e-17	96.0911479509995	-9.59232943207271	1.96936320538085e-14	1.98821522922723e-12	DUSP26	8	33591332	33600106	-	2052	protein_coding	dual specificity phosphatase 26 [Source:HGNC Symbol;Acc:HGNC:28161]	-	0	89	0	2.9641256144697
ENSG00000170153	21.2979100281987	350.877018637671	-4.03382753241815	2.02542002113091e-14	2.0361073437956e-12	RNF150	4	140859807	141212877	-	11007	protein_coding	ring finger protein 150 [Source:HGNC Symbol;Acc:HGNC:23138]	-	23	325	0.12220314230655	2.01789399829306
ENSG00000189058	221.37187618415	9.72305221392859	4.49236905229624	2.50578138270097e-14	2.50832963495456e-12	APOD	3	195568702	195584205	-	2197	protein_coding	apolipoprotein D [Source:HGNC Symbol;Acc:HGNC:612]	-	239	9	6.3619660600621	0.279960271913316
ENSG00000198682	518.703924538014	36.7130748156012	3.81627979422746	2.79268046815909e-14	2.78372503712195e-12	PAPSS2	10	87659613	87747705	+	4083	protein_coding	3'-phosphoadenosine 5'-phosphosulfate synthase 2 [Source:HGNC Symbol;Acc:HGNC:8604]	-	560	34	8.0210671280302	0.569093324390586
ENSG00000084628	83.3579210896912	1011.59289655273	-3.59907128706971	3.25543296735985e-14	3.23135917734913e-12	NKAIN1	1	31179745	31239554	-	2987	protein_coding	sodium/potassium transporting ATPase interacting 1 [Source:HGNC Symbol;Acc:HGNC:25743]	-	90	937	1.7621009717928	21.4382002082268
ENSG00000154511	1169.87036151435	97.1707491848729	3.58809342205354	3.30245309655163e-14	3.26431598129438e-12	FAM69A	1	92832737	92961522	-	3091	protein_coding	family with sequence similarity 69 member A [Source:HGNC Symbol;Acc:HGNC:32213]	-	1263	90	23.8961452470149	1.98988261854919
ENSG00000136099	7.40381789277505	184.618444819397	-4.61575940720146	3.36222616871639e-14	3.30955129207317e-12	PCDH8	13	52842889	52848641	-	5150	protein_coding	protocadherin 8 [Source:HGNC Symbol;Acc:HGNC:8660]	-	8	171	0.0908460945457623	2.26920031659758
ENSG00000142303	4.62497002766712	147.9120054239	-4.96000466111845	3.7532005364966e-14	3.67907093253924e-12	ADAMTS10	19	8580242	8610735	-	5703	protein_coding	ADAM metallopeptidase with thrombospondin type 1 motif 10 [Source:HGNC Symbol;Acc:HGNC:13201]	-	5	137	0.0512731661965934	1.64172779010885
ENSG00000065989	44.4546441884669	587.309662044122	-3.7197646235449	3.97537229178494e-14	3.88075186037717e-12	PDE4A	19	10416773	10469631	+	6646	protein_coding	phosphodiesterase 4A [Source:HGNC Symbol;Acc:HGNC:8780]	-	48	544	0.422381029410782	5.59400070655856
ENSG00000182132	6.47753828270027	169.504028682488	-4.68185440292098	4.81021599462404e-14	4.67640093238676e-12	KCNIP1	5	170353487	170736632	+	3351	protein_coding	potassium voltage-gated channel interacting protein 1 [Source:HGNC Symbol;Acc:HGNC:15521]	-	7	157	0.122165089091865	3.20191042908545
ENSG00000185567	5.55125604477233	157.628415924457	-4.79500282230743	4.91286578223717e-14	4.75662054260537e-12	AHNAK2	14	104937244	104978357	-	18771	protein_coding	AHNAK nucleoprotein 2 [Source:HGNC Symbol;Acc:HGNC:20125]	-	6	146	0.0186933589144429	0.531556459665672
ENSG00000144824	1072.61221680903	90.6931417482073	3.56229163634218	5.11684392455649e-14	4.93389064790704e-12	PHLDB2	3	111732497	111976517	+	12309	protein_coding	pleckstrin homology like domain family B member 2 [Source:HGNC Symbol;Acc:HGNC:29573]	-	1158	84	5.50185691407266	0.466380591085643
ENSG00000159314	88.9155308854565	1.38777878078145e-17	9.48071232989891	5.18667674433359e-14	4.98089639870474e-12	ARHGAP27	17	45393902	45434421	-	10426	protein_coding	Rho GTPase activating protein 27 [Source:HGNC Symbol;Acc:HGNC:31813]	-	96	0	0.538489223376953	0
ENSG00000164106	1016.10986605709	85.2951354846331	3.57264059059947	5.49587455223977e-14	5.25645912640131e-12	SCRG1	4	173384701	173406380	-	5396	protein_coding	stimulator of chondrogenesis 1 [Source:HGNC Symbol;Acc:HGNC:17036]	-	1097	79	11.8893521460575	1.00055070986926
ENSG00000118322	897.54755622554	74.4991227430104	3.58862023415232	6.00991527479568e-14	5.72492896982957e-12	ATP10B	5	160563120	160852214	-	11310	protein_coding	ATPase phospholipid transporting 10B (putative) [Source:HGNC Symbol;Acc:HGNC:13543]	-	969	69	5.01054164363887	0.416937002654045
ENSG00000251003	165.795789964587	5.40467736820712	4.9090434719116	6.04837826097846e-14	5.738429238448e-12	ZFPM2-AS1	8	105546089	106060524	-	2667	processed_transcript	ZFPM2 antisense RNA 1 [Source:HGNC Symbol;Acc:HGNC:50698]	-	179	5	3.92512524639159	0.128124133940248
ENSG00000244509	308.441075403827	18.3598515328457	4.0617376147047	6.49311512306151e-14	6.13573406668821e-12	APOBEC3C	22	39014083	39020352	+	2818	protein_coding	apolipoprotein B mRNA editing enzyme catalytic subunit 3C [Source:HGNC Symbol;Acc:HGNC:17353]	-	333	17	6.91077492198612	0.412279638659823
ENSG00000170381	726.187967597019	58.3051029429443	3.63599222035039	6.74412902519423e-14	6.33498232367833e-12	SEMA3E	7	83363238	83649113	-	8424	protein_coding	semaphorin 3E [Source:HGNC Symbol;Acc:HGNC:10727]	-	784	54	5.44278536529513	0.43808598104954
ENSG00000130477	175.984739264177	1928.17423327735	-3.4527293832018	6.75760051459084e-14	6.33498232367833e-12	UNC13A	19	17601328	17688365	-	11188	protein_coding	unc-13 homolog A [Source:HGNC Symbol;Acc:HGNC:23150]	-	190	1786	0.993172411434443	10.9097035838487
ENSG00000167992	16.6665559711144	276.384541303984	-4.04097769452937	6.90258560362181e-14	6.44532341106568e-12	VWCE	11	61258286	61295424	-	4874	protein_coding	von Willebrand factor C and EGF domains [Source:HGNC Symbol;Acc:HGNC:26487]	-	18	256	0.215978481852487	3.5895366719726
ENSG00000106617	9.25637188183313	199.732860864004	-4.41206729135292	7.43384389355579e-14	6.91406016304574e-12	PRKAG2	7	151556111	151877125	-	6740	protein_coding	protein kinase AMP-activated non-catalytic subunit gamma 2 [Source:HGNC Symbol;Acc:HGNC:9386]	-	10	185	0.0867688032104369	1.87583997226851
ENSG00000197594	102.809554732835	1.0864061512033	6.4175479233213	8.03190025557927e-14	7.44100437795313e-12	ENPP1	6	131808016	131895155	+	9959	protein_coding	ectonucleotide pyrophosphatase/phosphodiesterase 1 [Source:HGNC Symbol;Acc:HGNC:3356]	-	111	1	0.651824605219964	0.00686227663859105
ENSG00000196132	40.7495687356838	524.692797747357	-3.68231511607573	8.26390937273476e-14	7.6260388680268e-12	MYT1	20	64102394	64242253	+	6427	protein_coding	myelin transcription factor 1 [Source:HGNC Symbol;Acc:HGNC:7622]	zf-C2HC	44	486	0.400375856232879	5.16787408421533
ENSG00000167680	87.06299430574	1007.27449213567	-3.53025597633091	8.47444514068426e-14	7.78989463048735e-12	SEMA6B	19	4542593	4559808	-	4412	protein_coding	semaphorin 6B [Source:HGNC Symbol;Acc:HGNC:10739]	-	94	933	1.24599372080699	14.4520712533541
ENSG00000159387	1.38777878078145e-17	87.4543379978282	-9.45663057897437	9.44718278234553e-14	8.650397133726e-12	IRX6	16	55323760	55330760	+	3399	protein_coding	iroquois homeobox 6 [Source:HGNC Symbol;Acc:HGNC:14675]	Homeobox	0	81	0	1.62861266741453
ENSG00000129757	141.712818463244	1539.51783620723	-3.44021570999858	1.09671925761365e-13	1.00034346493687e-11	CDKN1C	11	2883213	2885773	-	2478	protein_coding	cyclin dependent kinase inhibitor 1C [Source:HGNC Symbol;Acc:HGNC:1786]	-	153	1426	3.6108847960721	39.3280286522827
ENSG00000135525	172.279666802053	6.48426673325681	4.70674797431624	1.10593266531618e-13	1.00486743405497e-11	MAP7	6	136342281	136550819	-	5447	protein_coding	microtubule associated protein 7 [Source:HGNC Symbol;Acc:HGNC:6869]	-	186	6	1.99700463478487	0.0752796912543363
ENSG00000182240	34.2656854080975	453.43912446678	-3.72094832872001	1.22269861430108e-13	1.10670620935818e-11	BACE2	21	41167801	41282518	+	9619	protein_coding	beta-secretase 2 [Source:HGNC Symbol;Acc:HGNC:934]	-	37	420	0.224954820091681	2.98403092612183
ENSG00000108823	12.035194980329	226.722889336161	-4.2207396642956	1.23048426830834e-13	1.10950230360749e-11	SGCA	17	50164214	50175931	+	2452	protein_coding	sarcoglycan alpha [Source:HGNC Symbol;Acc:HGNC:10805]	-	13	210	0.310060462369432	5.85305739770919
ENSG00000158856	59.274942585991	706.065783815406	-3.5713682030093	1.26071370561435e-13	1.13243728446515e-11	DMTN	8	22048995	22082527	+	4473	protein_coding	dematin actin binding protein [Source:HGNC Symbol;Acc:HGNC:3382]	-	64	654	0.836767068027142	9.99223879512593
ENSG00000206077	1.38777878078145e-17	85.2951354846331	-9.42061330473149	1.42055918004803e-13	1.27118522990359e-11	ZDHHC11B	5	710360	766952	-	4840	protein_coding	zinc finger DHHC-type containing 11B [Source:HGNC Symbol;Acc:HGNC:32962]	-	0	79	0	1.11549000629226
ENSG00000198417	274.169156791809	16.2006498110007	4.07116080388673	1.57472346070949e-13	1.4038213975774e-11	MT1F	16	56657694	56660698	+	1889	protein_coding	metallothionein 1F [Source:HGNC Symbol;Acc:HGNC:7398]	-	296	15	9.16396152233722	0.542679298917906
ENSG00000187815	1.38777878078145e-17	84.215534223962	-9.40226176453461	1.74637550574713e-13	1.55099153938985e-11	ZFP69	1	40477215	40496343	+	3248	protein_coding	ZFP69 zinc finger protein [Source:HGNC Symbol;Acc:HGNC:24708]	zf-C2H2	0	78	0	1.64120388467081
ENSG00000100321	60.201211104199	700.66777828403	-3.53797676096864	1.94110471137979e-13	1.71747781654068e-11	SYNGR1	22	39349925	39385588	+	6953	protein_coding	synaptogyrin 1 [Source:HGNC Symbol;Acc:HGNC:11498]	-	65	649	0.546719584157808	6.3790561002991
ENSG00000198680	6.47753828270027	156.548814760679	-4.5672304703399	2.2154252516668e-13	1.95288082632002e-11	TUSC1	9	25676389	25678440	-	2052	protein_coding	tumor suppressor candidate 1 [Source:HGNC Symbol;Acc:HGNC:31010]	-	7	145	0.199500591397096	4.82919341683265
ENSG00000155760	2948.30500509926	290.419355919554	3.34315433730206	2.22773542728083e-13	1.95643203472425e-11	FZD7	2	202034587	202038445	+	3859	protein_coding	frizzled class receptor 7 [Source:HGNC Symbol;Acc:HGNC:4045]	-	3183	269	48.2375635701179	4.76388704554623
ENSG00000133818	121.334918838692	2.16596404914448	5.73294639102637	2.2905844534319e-13	2.00417656029167e-11	RRAS2	11	14277926	14364506	-	3453	protein_coding	RAS related 2 [Source:HGNC Symbol;Acc:HGNC:17271]	-	131	2	2.21869814962708	0.0395837897733729
ENSG00000149451	700.252462261373	60.4643056399322	3.53117647183718	2.50166890093751e-13	2.18079063157741e-11	ADAM33	20	3667965	3682246	-	5834	protein_coding	ADAM metallopeptidase domain 33 [Source:HGNC Symbol;Acc:HGNC:15478]	-	756	56	7.57842356240296	0.656002593494821
ENSG00000187902	5.55125604477233	144.673201909558	-4.67136952752233	2.52415017441372e-13	2.19229866618933e-11	SHISA7	19	55428740	55442863	-	6083	protein_coding	shisa family member 7 [Source:HGNC Symbol;Acc:HGNC:35409]	-	6	134	0.057684208479863	1.50546594572737
ENSG00000138738	81.5053844511353	1.38777878078145e-17	9.3553650067096	2.65311252846111e-13	2.29586558140532e-11	PRDM5	4	120684919	120922870	-	9517	protein_coding	PR/SET domain 5 [Source:HGNC Symbol;Acc:HGNC:9349]	zf-C2H2	88	0	0.540761926659392	0
ENSG00000131409	214.887999549603	2179.7212902228	-3.34168690856697	2.67056217225392e-13	2.30253141450097e-11	LRRC4B	19	50516892	50568045	-	3121	protein_coding	leucine rich repeat containing 4B [Source:HGNC Symbol;Acc:HGNC:25042]	-	232	2019	4.34728107030106	44.2106097197332
ENSG00000280237	70.3901641065268	785.956265648754	-3.47854061659562	2.74576939749513e-13	2.35536991970431e-11	MIR4697HG	11	133896438	133901601	-	5164	TEC	MIR4697 host gene [Source:HGNC Symbol;Acc:HGNC:27448]	-	76	728	0.860698136260926	9.63449819826378
ENSG00000151376	13.8877405559987	227.802490471068	-4.02311064891579	2.7517867331459e-13	2.35536991970431e-11	ME3	11	86441108	86672636	-	3838	protein_coding	malic enzyme 3 [Source:HGNC Symbol;Acc:HGNC:6985]	-	15	211	0.228565033991015	3.75717513085635
ENSG00000197558	10.1826470627713	195.41445628818	-4.2447904461985	3.12862699861244e-13	2.66825574784189e-11	SSPO	7	149776042	149833979	+	21144	protein_coding	SCO-spondin [Source:HGNC Symbol;Acc:HGNC:21998]	-	11	181	0.0304248915532623	0.585026284568427
ENSG00000164626	5.55125604477233	142.513999562397	-4.6496932722395	3.27844254037012e-13	2.7859685817879e-11	KCNK5	6	39188973	39229450	-	3756	protein_coding	potassium two pore domain channel subfamily K member 5 [Source:HGNC Symbol;Acc:HGNC:6280]	-	6	132	0.0934220021786493	2.40177489930036
ENSG00000118503	766.943761677476	68.0215149350661	3.49280349641523	3.32377470749207e-13	2.81436751576318e-11	TNFAIP3	6	137867188	137883312	+	5051	protein_coding	TNF alpha induced protein 3 [Source:HGNC Symbol;Acc:HGNC:11896]	-	828	63	9.58686191749256	0.852407250396928
ENSG00000178567	94.4731405230927	1005.11528992712	-3.40948570471508	3.58028140419829e-13	3.0207345675993e-11	EPM2AIP1	3	36985043	36993168	-	8126	protein_coding	EPM2A interacting protein 1 [Source:HGNC Symbol;Acc:HGNC:19735]	-	102	931	0.734085858123445	7.82991084712171
ENSG00000273238	1.38777878078145e-17	80.976730424842	-9.34576351846261	4.05952438092471e-13	3.41288982117314e-11	TMEM271	4	573880	576300	-	2421	protein_coding	transmembrane protein 271 [Source:NCBI gene;Acc:112441426]	-	0	75	0	2.11714414633607
ENSG00000125355	520.556460641803	43.1906834752536	3.58768909615452	4.26662884359882e-13	3.57428509933257e-11	TMEM255A	X	120258650	120311556	-	3858	protein_coding	transmembrane protein 255A [Source:HGNC Symbol;Acc:HGNC:26086]	-	562	40	8.51917610950621	0.708568305274529
ENSG00000122824	35.1919545758689	434.006304452817	-3.61943567875559	4.69226050804519e-13	3.9169597965392e-11	NUDT10	X	51332231	51337525	+	2054	protein_coding	nudix hydrolase 10 [Source:HGNC Symbol;Acc:HGNC:17621]	-	38	402	1.08194867956461	13.3754859024239
ENSG00000119771	32.4131469271649	404.857074402802	-3.63736883198389	4.78583705674556e-13	3.98100755734356e-11	KLHL29	2	23385217	23708611	+	11071	protein_coding	kelch like family member 29 [Source:HGNC Symbol;Acc:HGNC:29404]	-	35	375	0.184886285587048	2.31487940487744
ENSG00000168772	15.7402844836303	239.678102937824	-3.91732577096875	5.29989167804651e-13	4.39314529832178e-11	CXXC4	4	104468312	104494901	-	5819	protein_coding	CXXC finger protein 4 [Source:HGNC Symbol;Acc:HGNC:24593]	-	17	222	0.170853574013608	2.60728539194152
ENSG00000162551	3.69867833667571	116.603571075584	-4.9296933747684	5.75912956375432e-13	4.74054623045757e-11	ALPL	1	21509372	21578412	+	3007	protein_coding	alkaline phosphatase, liver/bone/kidney [Source:HGNC Symbol;Acc:HGNC:438]	-	4	108	0.0777947101614027	2.45456355461345
ENSG00000145632	114.85104150784	2.16596404914448	5.65380326439107	5.75912956375432e-13	4.74054623045757e-11	PLK2	5	58453982	58460260	-	4768	protein_coding	polo like kinase 2 [Source:HGNC Symbol;Acc:HGNC:19699]	-	124	2	1.52092900526751	0.028666700102235
ENSG00000214652	1.38777878078145e-17	78.8175278771249	-9.30683013280395	6.25754915775105e-13	5.13292851745523e-11	ZNF727	7	64045443	64078549	+	1679	protein_coding	zinc finger protein 727 [Source:HGNC Symbol;Acc:HGNC:22785]	-	0	73	0	2.97136578450993
ENSG00000130762	9.25637188183313	179.220439067835	-4.25582823817664	6.31410047812806e-13	5.16139479914524e-11	ARHGEF16	1	3454426	3481113	+	5563	protein_coding	Rho guanine nucleotide exchange factor 16 [Source:HGNC Symbol;Acc:HGNC:15515]	-	10	166	0.105127041818865	2.03930874802425
ENSG00000181007	6.47753828270027	147.9120054239	-4.48542048172724	6.7496088054689e-13	5.47949184152231e-11	ZFP82	19	36383120	36418656	-	7506	protein_coding	ZFP82 zinc finger protein [Source:HGNC Symbol;Acc:HGNC:28682]	zf-C2H2	7	137	0.0545397300222277	1.24737191406752
ENSG00000173546	758.607349253621	7103.78191831743	-3.22693724435732	6.74962803032083e-13	5.47949184152231e-11	CSPG4	15	75674322	75712848	-	8290	protein_coding	chondroitin sulfate proteoglycan 4 [Source:HGNC Symbol;Acc:HGNC:2466]	-	819	6580	5.77767189203624	54.2444508839243
ENSG00000130751	12.9614680094436	217.006479109176	-4.05172219137479	7.16499450505511e-13	5.79677500641856e-11	NPAS1	19	47019820	47045775	+	2582	protein_coding	neuronal PAS domain protein 1 [Source:HGNC Symbol;Acc:HGNC:7894]	Others	14	201	0.317099313359288	5.32014873035995
ENSG00000168453	20.3716395844268	282.862148052824	-3.78682678203464	7.66953882840086e-13	6.18379471952703e-11	HR	8	22114415	22133384	-	8784	protein_coding	HR, lysine demethylase and nuclear receptor corepressor [Source:HGNC Symbol;Acc:HGNC:5172]	-	22	262	0.146471745674449	2.03841646373598
ENSG00000205403	76.8740427555673	1.38777878078145e-17	9.27110549805373	7.79126218661154e-13	6.23934840327156e-11	CFI	4	109740694	109802179	-	4875	protein_coding	complement factor I [Source:HGNC Symbol;Acc:HGNC:5394]	-	83	0	0.995696490091951	0
ENSG00000041515	1.38777878078145e-17	77.7379265985503	-9.28696221287265	7.79126218661154e-13	6.23934840327156e-11	MYO16	13	108596152	109208007	+	9209	protein_coding	myosin XVI [Source:HGNC Symbol;Acc:HGNC:29822]	-	0	72	0	0.534323133798288
ENSG00000166292	7.40381789277505	156.548814760679	-4.37799049963562	7.83397958102708e-13	6.25236262237107e-11	TMEM100	17	55719627	55732121	-	2906	protein_coding	transmembrane protein 100 [Source:HGNC Symbol;Acc:HGNC:25607]	-	8	145	0.160997036101403	3.41001544781163
ENSG00000163191	2530.55811764432	264.508928915655	3.25749853064453	8.01346818745754e-13	6.37407988082481e-11	S100A11	1	152032506	152047907	-	680	protein_coding	S100 calcium binding protein A11 [Source:HGNC Symbol;Acc:HGNC:10488]	-	2732	245	234.960731808817	24.6230091113433
ENSG00000231453	204.699050512482	11.8822493356986	4.09329019735081	8.076177595228e-13	6.40240333925055e-11	LINC01305	2	174326027	174330643	+	3435	lincRNA	long intergenic non-protein coding RNA 1305 [Source:HGNC Symbol;Acc:HGNC:27690]	-	221	11	3.76260853374306	0.218851686602914
ENSG00000183186	5.55125604477233	136.036392499013	-4.58263910615509	8.36754785596858e-13	6.61120235951176e-11	C2CD4C	19	405438	409170	-	3129	protein_coding	C2 calcium dependent domain containing 4C [Source:HGNC Symbol;Acc:HGNC:29417]	-	6	126	0.112142230803134	2.75200320981456
ENSG00000117602	88.9155308854565	1.0864061512033	6.20836745867704	8.85439815639806e-13	6.97254340155826e-11	RCAN3	1	24502351	24541040	+	7077	protein_coding	RCAN family member 3 [Source:HGNC Symbol;Acc:HGNC:3042]	-	96	1	0.793314772209709	0.0096568338340721
ENSG00000007516	88.9155308854565	902.553184999554	-3.34157186098736	9.46082617270382e-13	7.42533413634402e-11	BAIAP3	16	1333601	1349441	+	6146	protein_coding	BAI1 associated protein 3 [Source:HGNC Symbol;Acc:HGNC:948]	-	96	836	0.913486599890678	9.29603340458133
ENSG00000130600	697.473658117675	6425.79242605974	-3.20341967302366	9.6665402624104e-13	7.56166712447627e-11	H19	11	1995176	2001470	-	2897	processed_transcript	H19, imprinted maternally expressed transcript [Source:HGNC Symbol;Acc:HGNC:4713]	-	753	5952	15.2009239016111	140.41011060969
ENSG00000141255	75.0215060338945	1.38777878078145e-17	9.23597372366395	9.7197924308224e-13	7.57823024375407e-11	SPATA22	17	3440019	3513852	-	2860	protein_coding	spermatogenesis associated 22 [Source:HGNC Symbol;Acc:HGNC:30705]	-	81	0	1.65631330156314	0
ENSG00000276547	8.33009560031616	165.185624052037	-4.28813822254392	9.87963383472443e-13	7.67751545103717e-11	PCDHGB5	5	141397987	141512979	+	4851	protein_coding	protocadherin gamma subfamily B, 5 [Source:HGNC Symbol;Acc:HGNC:8712]	-	9	153	0.108501249283552	2.15548055982074
ENSG00000087085	14.8140126944056	221.324883657424	-3.88920711957862	1.06890921328284e-12	8.27931516544057e-11	ACHE	7	100889994	100896974	-	3783	protein_coding	acetylcholinesterase (Cartwright blood group) [Source:HGNC Symbol;Acc:HGNC:108]	-	16	205	0.247347283590101	3.70340726248065
ENSG00000115414	1048.52924763791	104.727957765509	3.32220416155033	1.09492966728926e-12	8.45314328759527e-11	FN1	2	215360440	215436172	-	17315	protein_coding	fibronectin 1 [Source:HGNC Symbol;Acc:HGNC:3778]	-	1132	97	3.82337974287384	0.382854003190392
ENSG00000116191	47.233450507295	523.613196638067	-3.46695436343591	1.1411560854547e-12	8.78132617680191e-11	RALGPS2	1	178725147	178921841	+	9178	protein_coding	Ral GEF with PH domain and SH3 binding motif 2 [Source:HGNC Symbol;Acc:HGNC:30279]	-	51	485	0.324971763080797	3.61141701091831
ENSG00000188906	1.38777878078145e-17	75.5787240315749	-9.24638621294186	1.21497405385279e-12	9.31900878188909e-11	LRRK2	12	40196744	40369285	+	13491	protein_coding	leucine rich repeat kinase 2 [Source:HGNC Symbol;Acc:HGNC:18618]	-	0	70	0	0.354599281970275
ENSG00000143162	28.7080692820031	348.717816403195	-3.59645784494267	1.27249771368211e-12	9.72863624207965e-11	CREG1	1	167529117	167553805	-	3286	protein_coding	cellular repressor of E1A stimulated genes 1 [Source:HGNC Symbol;Acc:HGNC:2351]	-	31	323	0.551718616639948	6.71767389322101
ENSG00000277734	290.841982091312	21.5986549659831	3.7440104011236	1.37010716397367e-12	1.04411005295851e-10	TRAC	14	22547506	22552154	+	976	TR_C_gene	T cell receptor alpha constant [Source:HGNC Symbol;Acc:HGNC:12029]	-	314	20	18.8149615125451	1.40043879187968
ENSG00000173218	5.55125604477233	131.717987770429	-4.53613981883241	1.45234316423976e-12	1.10322041517685e-10	VANGL1	1	115641953	115698224	+	9062	protein_coding	VANGL planar cell polarity protein 1 [Source:HGNC Symbol;Acc:HGNC:15512]	-	6	122	0.0387213683715523	0.920067577944698
ENSG00000197747	2035.93098252695	217.006479109176	3.22918720819066	1.4880416714836e-12	1.12671462971566e-10	S100A10	1	151982915	151994390	-	1543	protein_coding	S100 calcium binding protein A10 [Source:HGNC Symbol;Acc:HGNC:10487]	-	2198	201	83.3077233011718	8.90254311198275
ENSG00000164430	109.293432280888	2.16596404914448	5.58232951667944	1.49952584967723e-12	1.13178270520048e-10	CGAS	6	73413515	73452276	-	4155	protein_coding	cyclic GMP-AMP synthase [Source:HGNC Symbol;Acc:HGNC:21367]	-	118	2	1.66086557326895	0.0328959870246586
ENSG00000080854	28.7080692820031	345.479013050833	-3.58300041752037	1.50599402569276e-12	1.13304467716451e-10	IGSF9B	11	133908564	133956985	-	5753	protein_coding	immunoglobulin superfamily member 9B [Source:HGNC Symbol;Acc:HGNC:32326]	-	31	320	0.315130779467907	3.80136488336399
ENSG00000181649	109.293432280888	1067.7321539687	-3.28670459897798	1.53224211123001e-12	1.1491329408158e-10	PHLDA2	11	2928273	2929455	-	955	protein_coding	pleckstrin homology like domain family A member 2 [Source:HGNC Symbol;Acc:HGNC:12385]	-	118	989	7.22606958841096	70.7745104714631
ENSG00000071991	86.1367260090034	1.0864061512033	6.16262890553852	1.594298291444e-12	1.188129427037e-10	CDH19	18	66501083	66604138	-	6864	protein_coding	cadherin 19 [Source:HGNC Symbol;Acc:HGNC:1758]	-	93	1	0.792372104142862	0.00995649956930773
ENSG00000153233	86.1367260090034	1.0864061512033	6.16262890553852	1.594298291444e-12	1.188129427037e-10	PTPRR	12	70638073	70920843	-	5142	protein_coding	protein tyrosine phosphatase, receptor type R [Source:HGNC Symbol;Acc:HGNC:9680]	-	93	1	1.05772892314987	0.0132908232290409
ENSG00000170162	3.69867833667571	110.12596383961	-4.8473218292084	1.76513294641286e-12	1.31130505427853e-10	VGLL2	6	117265558	117273565	+	2231	protein_coding	vestigial like family member 2 [Source:HGNC Symbol;Acc:HGNC:20232]	-	4	102	0.10485373978276	3.12452896927848
ENSG00000198947	1206.92108329797	125.240380644911	3.26735756183335	1.80370666284437e-12	1.33576069601992e-10	DMD	X	31097677	33339441	-	18910	protein_coding	dystrophin [Source:HGNC Symbol;Acc:HGNC:2928]	-	1303	116	4.02973410328272	0.419228128665917
ENSG00000185551	72.2427008997474	1.38777878078145e-17	9.18161795963768	1.9099963171885e-12	1.41005478116441e-10	NR2F2	15	96325938	96340263	+	6459	protein_coding	nuclear receptor subfamily 2 group F member 2 [Source:HGNC Symbol;Acc:HGNC:7976]	RXR-like	78	0	0.706240830218159	0
ENSG00000162374	12.9614680094436	206.210467716348	-3.97814268563983	1.93652341250157e-12	1.42518470706969e-10	ELAVL4	1	50048014	50203786	+	6963	protein_coding	ELAV like RNA binding protein 4 [Source:HGNC Symbol;Acc:HGNC:3315]	-	14	191	0.117585872051369	1.87465315113487
ENSG00000260604	347.344334133064	28.0762631755442	3.62343627527523	2.10284068704968e-12	1.54277976369135e-10	AL590004.3	6	3904920	3911979	-	7060	lincRNA	novel transcript	-	375	26	3.10634773533115	0.251682257668121
ENSG00000198131	275.0954248656	20.519053741087	3.73730901313721	2.19452137370489e-12	1.60505798552335e-10	ZNF544	19	58228594	58277495	+	7130	protein_coding	zinc finger protein 544 [Source:HGNC Symbol;Acc:HGNC:16759]	zf-C2H2	297	19	2.43607370113027	0.182115967437705
ENSG00000176907	127.818796075401	4.32509392887426	4.84788540441281	2.21386818826761e-12	1.61032099173472e-10	TCIM	8	40153455	40155308	+	1854	protein_coding	transcriptional and immune response regulator [Source:HGNC Symbol;Acc:HGNC:1357]	-	138	4	4.35304203031778	0.147446414333826
ENSG00000169169	1151.34500062083	120.921975870721	3.24992881169688	2.21535016218162e-12	1.61032099173472e-10	CPT1C	19	49690898	49713731	+	5864	protein_coding	carnitine palmitoyltransferase 1C [Source:HGNC Symbol;Acc:HGNC:18540]	-	1243	112	12.3965452747691	1.30529301857053
ENSG00000204131	264.906476042624	19.4394525900144	3.76040489788762	2.36406999423339e-12	1.70791405332629e-10	NHSL2	X	71910818	72161750	+	17706	protein_coding	NHS like 2 [Source:HGNC Symbol;Acc:HGNC:33737]	-	286	18	0.944645972103053	0.0694761908272399
ENSG00000229891	20.3716395844268	266.668131169647	-3.70180959939296	2.36406999423339e-12	1.70791405332629e-10	LINC01315	22	42364400	42369236	-	1267	lincRNA	long intergenic non-protein coding RNA 1315 [Source:HGNC Symbol;Acc:HGNC:50513]	-	22	247	1.0154757805875	13.3230694726132
ENSG00000171621	1.38777878078145e-17	72.3399201553021	-9.18329874328379	2.4022634092474e-12	1.73021557256282e-10	SPSB1	1	9292880	9369532	+	3403	protein_coding	splA/ryanodine receptor domain and SOCS box containing 1 [Source:HGNC Symbol;Acc:HGNC:30628]	-	0	67	0	1.34554060356444
ENSG00000072182	263.053939890218	2357.85547216515	-3.16339962198082	2.88868654883181e-12	2.07423498570221e-10	ASIC4	2	219514170	219538772	+	5250	protein_coding	acid sensing ion channel subunit family member 4 [Source:HGNC Symbol;Acc:HGNC:21263]	-	284	2184	3.16360709244362	28.430027826191
ENSG00000197410	115.777309704262	3.24552055515664	5.10690159721039	2.98861026074484e-12	2.13948269090412e-10	DCHS2	4	154231742	154495570	-	20429	protein_coding	dachsous cadherin-related 2 [Source:HGNC Symbol;Acc:HGNC:23111]	-	125	3	0.357837959297044	0.010035941021645
ENSG00000115041	2.77237790704408	96.0911479509995	-5.05033952279765	3.09955628307634e-12	2.21220294958898e-10	KCNIP3	2	95297304	95386083	+	7870	protein_coding	potassium voltage-gated channel interacting protein 3 [Source:HGNC Symbol;Acc:HGNC:15523]	-	3	89	0.0222930775211567	0.772857148779138
ENSG00000104219	527.040337004087	50.7478933427558	3.37350109968148	3.53117275942535e-12	2.51266341170676e-10	ZDHHC2	8	17156029	17224799	+	6735	protein_coding	zinc finger DHHC-type containing 2 [Source:HGNC Symbol;Acc:HGNC:18469]	-	569	47	4.9408101921339	0.476918546853041
ENSG00000181856	15.7402844836303	217.006479109176	-3.77403993539189	3.65231565530651e-12	2.59106021144027e-10	SLC2A4	17	7281667	7288257	+	4046	protein_coding	solute carrier family 2 member 4 [Source:HGNC Symbol;Acc:HGNC:11009]	-	17	201	0.245723417495103	3.39511221497513
ENSG00000142794	1.84606591512184	95.011546714967	-5.58838419663243	3.72516092655949e-12	2.63482639907309e-10	NBPF3	1	21440128	21485005	+	6812	protein_coding	NBPF member 3 [Source:HGNC Symbol;Acc:HGNC:25076]	-	2	88	0.01717033862708	0.882860297687623
ENSG00000149926	40.7495687356838	432.926703340503	-3.40503366169874	3.79855415594138e-12	2.6787177128346e-10	FAM57B	16	30024427	30052978	-	4920	protein_coding	family with sequence similarity 57 member B [Source:HGNC Symbol;Acc:HGNC:25295]	-	44	401	0.523011306505837	5.57010297368598
ENSG00000130055	1162.46021715708	125.240380644911	3.21321353958142	3.8282949660774e-12	2.69165596067299e-10	GDPD2	X	70423031	70433390	+	2638	protein_coding	glycerophosphodiester phosphodiesterase domain containing 2 [Source:HGNC Symbol;Acc:HGNC:25974]	-	1255	116	27.8222621575482	3.00515690412149
ENSG00000132854	196.362637623276	12.9618488928388	3.90906366717692	4.09226808469761e-12	2.86871635705924e-10	KANK4	1	62236979	62319414	-	5980	protein_coding	KN motif and ankyrin repeat domains 4 [Source:HGNC Symbol;Acc:HGNC:27263]	-	212	12	2.07328106239681	0.137139959285073
ENSG00000162692	471.464253844559	44.2702849014528	3.40929793673455	4.25771266345479e-12	2.97586402252828e-10	VCAM1	1	100719742	100739045	+	6049	protein_coding	vascular cell adhesion molecule 1 [Source:HGNC Symbol;Acc:HGNC:12663]	-	509	41	4.92104913906294	0.463216719258201
ENSG00000072952	7.40381789277505	142.513999562397	-4.24258855733278	4.43610873677829e-12	3.09140509727582e-10	MRVI1	11	10573091	10693988	-	7700	protein_coding	murine retrovirus integration site 1 homolog [Source:HGNC Symbol;Acc:HGNC:7237]	-	8	132	0.0607606995987891	1.17156708074963
ENSG00000026103	102.809554732835	2.16596404914448	5.4942059570545	4.80386481349637e-12	3.33783830453053e-10	FAS	10	88990582	89015785	+	4253	protein_coding	Fas cell surface death receptor [Source:HGNC Symbol;Acc:HGNC:11920]	-	111	2	1.52633934713981	0.0321379793292867
ENSG00000105649	62.0537481053072	612.140487521367	-3.29951171485272	5.02126506392932e-12	3.47866175572628e-10	RAB3A	19	18196784	18204074	-	1818	protein_coding	RAB3A, member RAS oncogene family [Source:HGNC Symbol;Acc:HGNC:9777]	-	67	567	2.15528361681898	21.3144010977964
ENSG00000152578	167.648326207768	9.72305221392859	4.09160823310489	5.16107393073186e-12	3.56506463566109e-10	GRIA4	11	105609994	105982092	+	10083	protein_coding	glutamate ionotropic receptor AMPA type subunit 4 [Source:HGNC Symbol;Acc:HGNC:4574]	-	181	9	1.04981388265933	0.0610009637403109
ENSG00000059915	79.6528477905924	752.488631373817	-3.23773026482827	5.23678353090235e-12	3.60681557242091e-10	PSD	10	102402617	102421539	-	6338	protein_coding	pleckstrin and Sec7 domain containing [Source:HGNC Symbol;Acc:HGNC:9507]	-	86	697	0.793541639206337	7.51561453005343
ENSG00000165300	5.55125604477233	123.081178260329	-4.43838820354976	5.25648192479009e-12	3.60985840090817e-10	SLITRK5	13	87672615	87696272	+	21103	protein_coding	SLIT and NTRK like family member 5 [Source:HGNC Symbol;Acc:HGNC:20295]	-	6	114	0.0166276377852915	0.369185475381937
ENSG00000242419	22.2241803253079	273.145737927396	-3.61162010326575	5.33353171577363e-12	3.65215516676627e-10	PCDHGC4	5	141484997	141512979	+	4974	protein_coding	protocadherin gamma subfamily C, 4 [Source:HGNC Symbol;Acc:HGNC:8717]	-	24	253	0.282181777388827	3.47615148774895
ENSG00000146376	320.482560271679	26.9966617464269	3.56368953942591	6.04117611012023e-12	4.12476139958036e-10	ARHGAP18	6	129576132	129710225	-	4640	protein_coding	Rho GTPase activating protein 18 [Source:HGNC Symbol;Acc:HGNC:21035]	-	346	25	4.3609551689411	0.368218820278708
ENSG00000133067	174.132203034543	10.8026503706987	3.99613649345319	6.30636282301009e-12	4.2934154274003e-10	LGR6	1	202193901	202319781	+	4583	protein_coding	leucine rich repeat containing G protein-coupled receptor 6 [Source:HGNC Symbol;Acc:HGNC:19719]	-	188	10	2.3990068933888	0.14911938259596
ENSG00000141934	32.4131469271649	354.115821988754	-3.4442376718718	6.61465416210253e-12	4.49036177946869e-10	PLPP2	19	281040	291504	-	7059	protein_coding	phospholipid phosphatase 2 [Source:HGNC Symbol;Acc:HGNC:9230]	-	35	328	0.289966860424169	3.17551827147512
ENSG00000185519	3.69867833667571	101.489154099742	-4.72962414178216	6.7676696860764e-12	4.58107245455212e-10	FAM131C	1	16057769	16073632	-	1701	protein_coding	family with sequence similarity 131 member C [Source:HGNC Symbol;Acc:HGNC:26717]	-	4	94	0.137524217198905	3.77665657031773
ENSG00000136160	3788.43012012123	449.120720020449	3.07609585301439	7.04491320149087e-12	4.75511512777201e-10	EDNRB	13	77895481	77975529	-	5607	protein_coding	endothelin receptor type B [Source:HGNC Symbol;Acc:HGNC:3180]	-	4090	416	42.6595486103233	5.07045261747654
ENSG00000183971	34.2656854080975	368.150636501774	-3.42042258155755	7.62045478168872e-12	5.12893514993203e-10	NPW	16	2009926	2020755	+	1168	protein_coding	neuropeptide W [Source:HGNC Symbol;Acc:HGNC:30509]	-	37	341	1.85260309457352	19.9524159656775
ENSG00000183023	66.6850904215798	1.38777878078145e-17	9.06634776575168	7.81283414982964e-12	5.24347710101067e-10	SLC8A1	2	40097270	40611053	-	21922	protein_coding	solute carrier family 8 member A1 [Source:HGNC Symbol;Acc:HGNC:11068]	-	72	0	0.192077204734791	0
ENSG00000187957	2008.14294122435	235.359698407994	3.09229374811753	8.76553975295361e-12	5.85348717875786e-10	DNER	2	229357629	229714558	-	3935	protein_coding	delta/notch like EGF repeat containing [Source:HGNC Symbol;Acc:HGNC:24456]	-	2168	218	32.2209280439118	3.78613165019892
ENSG00000181085	37.0444927807239	389.742658805491	-3.39054001822776	8.77131079106114e-12	5.85348717875786e-10	MAPK15	8	143716259	143722458	+	3056	protein_coding	mitogen-activated protein kinase 15 [Source:HGNC Symbol;Acc:HGNC:24667]	-	40	361	0.765473473348619	8.07305304606869
ENSG00000106624	691.916049829917	5687.34527206418	-3.03884367693735	9.34320309737413e-12	6.21757267527793e-10	AEBP1	7	44104361	44114562	+	4955	protein_coding	AE binding protein 1 [Source:HGNC Symbol;Acc:HGNC:303]	-	747	5268	8.8165859743258	72.6584387314552
ENSG00000173175	1.84606591512184	89.6135405005875	-5.50410586939124	9.53558820174875e-12	6.32777347410428e-10	ADCY5	3	123282296	123449758	-	8873	protein_coding	adenylate cyclase 5 [Source:HGNC Symbol;Acc:HGNC:236]	-	2	83	0.0131820519246781	0.639280658472833
ENSG00000221923	23.1504504898385	273.145737927396	-3.55304818335231	9.57973227751231e-12	6.33926037321991e-10	ZNF880	19	52369917	52385795	+	3719	protein_coding	zinc finger protein 880 [Source:HGNC Symbol;Acc:HGNC:37249]	zf-C2H2	25	253	0.393131039014752	4.64920072601862
ENSG00000127472	125.966259730897	5.40467736820712	4.51303312526538	9.70659628208041e-12	6.40526901027563e-10	PLA2G5	1	20028179	20091190	+	2607	protein_coding	phospholipase A2 group V [Source:HGNC Symbol;Acc:HGNC:9038]	-	136	5	3.05085369293498	0.131072905722532
ENSG00000115507	87.989262597849	788.115467859746	-3.16107994385939	1.13574852631536e-11	7.47379475924069e-10	OTX1	2	63050057	63057836	+	4833	protein_coding	orthodenticle homeobox 1 [Source:HGNC Symbol;Acc:HGNC:8521]	TF_Otx	95	730	1.14955648035677	10.3226218750097
ENSG00000162878	12.9614680094436	185.698045968274	-3.82707487621887	1.31187476677047e-11	8.60881374727377e-10	PKDCC	2	42048020	42058528	+	3925	protein_coding	protein kinase domain containing, cytoplasmic [Source:HGNC Symbol;Acc:HGNC:25123]	-	14	172	0.208598834928327	2.99483389643854
ENSG00000137936	816.03596815776	91.7727429933992	3.15087278882243	1.4440435563543e-11	9.42466665245229e-10	BCAR3	1	93561786	93847150	-	6866	protein_coding	BCAR3, NSP family adaptor protein [Source:HGNC Symbol;Acc:HGNC:973]	-	881	85	7.50404816975505	0.846055943594073
ENSG00000144191	132.450136908064	6.48426673325681	4.32777406924824	1.44417936343876e-11	9.42466665245229e-10	CNGA3	2	98346155	98398601	+	4378	protein_coding	cyclic nucleotide gated channel alpha 3 [Source:HGNC Symbol;Acc:HGNC:2150]	-	143	6	1.91022174303982	0.0936611416771059
ENSG00000090530	473.316789952047	48.5886905512682	3.28101310600397	1.49970864083217e-11	9.76008730882069e-10	P3H2	3	189956728	190122437	-	5605	protein_coding	prolyl 3-hydroxylase 2 [Source:HGNC Symbol;Acc:HGNC:19317]	-	511	45	5.33173783923629	0.548682174302903
ENSG00000154096	16521.8369049517	2085.79599428501	2.98563395893663	1.53817827733872e-11	9.95724505649169e-10	THY1	11	119417378	119424985	-	5925	protein_coding	Thy-1 cell surface antigen [Source:HGNC Symbol;Acc:HGNC:11801]	-	17837	1932	176.05848544991	22.284491139322
ENSG00000159167	2630.59506630763	321.727788441171	3.03101954585695	1.53843313817282e-11	9.95724505649169e-10	STC1	8	23841915	23854807	-	4149	protein_coding	stanniocalcin 1 [Source:HGNC Symbol;Acc:HGNC:11373]	-	2840	298	40.0311815746662	4.90859028369029
ENSG00000273018	139.860282163037	7.56385976667828	4.18773910486653	1.57641483121904e-11	1.01751978067537e-09	FAM106A	17	18511221	18551705	-	9984	processed_transcript	family with sequence similarity 106 member A [Source:NCBI gene;Acc:80039]	-	151	7	0.88449601141216	0.0479156541772935
ENSG00000214381	63.9062850622226	1.38777878078145e-17	9.00506422124976	1.63002917530216e-11	1.04925910728442e-09	LINC00488	3	109178143	109216965	+	3613	processed_transcript	long intergenic non-protein coding RNA 488 [Source:HGNC Symbol;Acc:HGNC:32675]	-	69	0	1.11687516249781	0
ENSG00000135144	7.40381789277505	132.797588954134	-4.1408011831563	1.65222301385742e-11	1.06065533911325e-09	DTX1	12	113056709	113098028	+	4387	protein_coding	deltex E3 ubiquitin ligase 1 [Source:HGNC Symbol;Acc:HGNC:3060]	-	8	123	0.106646315685132	1.9161143844036
ENSG00000080709	11.1089213731259	166.265225210555	-3.8878150183968	1.65862565964104e-11	1.06188001580921e-09	KCNN2	5	114055545	114496500	+	6489	protein_coding	potassium calcium-activated channel subfamily N member 2 [Source:HGNC Symbol;Acc:HGNC:6291]	-	12	154	0.108150112554479	1.62191055767208
ENSG00000135439	183.394884155772	1525.48302186623	-3.05532362381239	1.71504114895951e-11	1.0950305973789e-09	AGAP2	12	57723761	57742157	-	6728	protein_coding	ArfGAP with GTPase domain, ankyrin repeat and PH domain 2 [Source:HGNC Symbol;Acc:HGNC:16921]	-	198	1413	1.72108655262176	14.3529156704501
ENSG00000175274	17.5928271955448	214.847276833216	-3.60034956483275	1.89025977322029e-11	1.20365220707698e-09	TP53I11	11	44885903	44951306	-	7345	protein_coding	tumor protein p53 inducible protein 11 [Source:HGNC Symbol;Acc:HGNC:16842]	-	19	199	0.15128131979753	1.85159172167487
ENSG00000181982	94.4731405230927	2.16596404914448	5.37236954781188	1.94745095704383e-11	1.23673605938719e-09	CCDC149	4	24806117	24980204	-	9582	protein_coding	coiled-coil domain containing 149 [Source:HGNC Symbol;Acc:HGNC:25405]	-	102	2	0.62254035515666	0.0142645403973551
ENSG00000124302	65.7588219781125	593.787268691321	-3.1721086595275	1.95500614896082e-11	1.23820550303084e-09	CHST8	19	33621955	33773509	+	3052	protein_coding	carbohydrate sulfotransferase 8 [Source:HGNC Symbol;Acc:HGNC:15993]	-	71	550	1.36049616934215	12.3157854436601
ENSG00000107719	193.583833317911	1583.78148143521	-3.0314757453777	2.202794174405e-11	1.39141202075251e-09	PALD1	10	70478821	70568449	+	4555	protein_coding	phosphatase domain containing, paladin 1 [Source:HGNC Symbol;Acc:HGNC:23530]	-	209	1467	2.68337524325827	22.0102860450383
ENSG00000005379	2.77237790704408	84.215534223962	-4.86027185525956	2.53131771689577e-11	1.59042153574324e-09	TSPOAP1	17	58301228	58328760	-	11354	protein_coding	TSPO associated protein 1 [Source:HGNC Symbol;Acc:HGNC:16831]	-	3	78	0.0154523974010484	0.469493589696213
ENSG00000136826	2.77237790704408	84.215534223962	-4.86027185525956	2.53131771689577e-11	1.59042153574324e-09	KLF4	9	107484852	107490482	-	3659	protein_coding	Kruppel like factor 4 [Source:HGNC Symbol;Acc:HGNC:6348]	zf-C2H2	3	78	0.0479493085792576	1.45685439120273
ENSG00000102109	145.417891048736	1201.60269084772	-3.04552755472461	2.57441013386619e-11	1.61320596823488e-09	PCSK1N	X	48831094	48835633	-	1363	protein_coding	proprotein convertase subtilisin/kexin type 1 inhibitor [Source:HGNC Symbol;Acc:HGNC:17301]	-	157	1113	6.73639120918709	55.8063042682829
ENSG00000183092	8.33009560031616	138.19559485726	-4.03096281564519	2.63548487134676e-11	1.64710832276973e-09	BEGAIN	14	100537147	100587413	-	7878	protein_coding	brain enriched guanylate kinase associated [Source:HGNC Symbol;Acc:HGNC:24163]	-	9	128	0.066811317628143	1.11039614998695
ENSG00000187479	16.6665559711144	202.97166429183	-3.59580174144486	2.68102977200418e-11	1.671151644692e-09	C11orf96	11	43942505	43944338	+	1834	protein_coding	chromosome 11 open reading frame 96 [Source:HGNC Symbol;Acc:HGNC:38675]	-	18	188	0.573979891248103	7.00555379074205
ENSG00000065675	160.238181215009	10.8026503706987	3.87626533136806	2.88459962395262e-11	1.79331003990149e-09	PRKCQ	10	6427143	6580301	-	3295	protein_coding	protein kinase C theta [Source:HGNC Symbol;Acc:HGNC:9410]	-	173	10	3.07053596113607	0.207409447780662
ENSG00000112394	9.25637188183313	144.673201909558	-3.9471174103055	3.1089953842447e-11	1.92774034008916e-09	SLC16A10	6	111087503	111231194	+	11237	protein_coding	solute carrier family 16 member 10 [Source:HGNC Symbol;Acc:HGNC:17027]	-	10	134	0.0520442941744544	0.814963900316774
ENSG00000132432	20365.8492825703	2668.78058971604	2.93184486726635	3.13844367891023e-11	1.94090558823496e-09	SEC61G	7	54752250	54759974	-	1842	protein_coding	Sec61 translocon gamma subunit [Source:HGNC Symbol;Acc:HGNC:18277]	-	21987	2472	698.071414631177	91.715511967479
ENSG00000145284	4340.48587371898	559.240033231048	2.95605617452606	3.23002555475433e-11	1.99232698970017e-09	SCD5	4	82629539	82798857	-	4292	protein_coding	stearoyl-CoA desaturase 5 [Source:HGNC Symbol;Acc:HGNC:21088]	-	4686	518	63.8507605738416	8.24810157424307
ENSG00000166888	246.381114475944	21.5986549659831	3.5047835947954	3.24799426313277e-11	1.99652307451673e-09	STAT6	12	57095408	57132139	-	7298	protein_coding	signal transducer and activator of transcription 6 [Source:HGNC Symbol;Acc:HGNC:11368]	STAT	266	20	2.13157825634146	0.187288059862232
ENSG00000163032	109.293432280888	4.32509392887426	4.62224216590974	3.25373088253023e-11	1.99652307451673e-09	VSNL1	2	17539126	17657018	+	3833	protein_coding	visinin like 1 [Source:HGNC Symbol;Acc:HGNC:12722]	-	118	4	1.80039041401838	0.0713189804787146
ENSG00000157557	21.2979100281987	238.598501805731	-3.47767523870932	3.56109163719157e-11	2.17946188696927e-09	ETS2	21	38805307	38824955	+	4595	protein_coding	ETS proto-oncogene 2, transcription factor [Source:HGNC Symbol;Acc:HGNC:3489]	ETS	23	221	0.292729050569792	3.28693194399651
ENSG00000129159	62.9800165890835	551.682825471136	-3.12818732728111	3.66776771332684e-11	2.23894946924117e-09	KCNC1	11	17734774	17856804	+	14417	protein_coding	potassium voltage-gated channel subfamily C member 1 [Source:HGNC Symbol;Acc:HGNC:6233]	-	68	511	0.275840174012676	2.42231130369322
ENSG00000112419	141.712818463244	8.64345518398622	4.01698919174016	3.98718104236829e-11	2.42765889033269e-09	PHACTR2	6	143536845	143831185	+	11224	protein_coding	phosphatase and actin regulator 2 [Source:HGNC Symbol;Acc:HGNC:20956]	-	153	8	0.797199975469233	0.0487109145001627
ENSG00000157087	13.8877405559987	174.90203445753	-3.64210006492624	4.00599973491481e-11	2.43284672847372e-09	ATP2B2	3	10324023	10708007	-	10331	protein_coding	ATPase plasma membrane Ca2+ transporting 2 [Source:HGNC Symbol;Acc:HGNC:815]	-	15	162	0.0849126512881151	1.07165897910018
ENSG00000177283	45.380912985046	419.97148998897	-3.20638505157303	4.15019544253993e-11	2.51395428550162e-09	FZD8	10	35638249	35642278	-	4030	protein_coding	frizzled class receptor 8 [Source:HGNC Symbol;Acc:HGNC:4046]	-	49	389	0.71107357191759	6.59672696625566
ENSG00000163531	12.9614680094436	173.822433303631	-3.73179311244576	4.44472446193528e-11	2.68547751122146e-09	NFASC	1	204828651	205022822	+	21271	protein_coding	neurofascin [Source:HGNC Symbol;Acc:HGNC:29866]	-	14	161	0.0384913933098436	0.51727551596259
ENSG00000019549	107.440895852187	4.32509392887426	4.59760844294661	4.46694660709119e-11	2.69201904708985e-09	SNAI2	8	48917604	48921740	-	3392	protein_coding	snail family transcriptional repressor 2 [Source:HGNC Symbol;Acc:HGNC:11094]	zf-C2H2	116	4	1.99997998531981	0.0805912889666607
ENSG00000206337	59.274942585991	1.38777878078145e-17	8.89675911420454	4.50078436469343e-11	2.70550966492411e-09	HCP5	6	31400702	31477506	+	3138	sense_overlapping	HLA complex P5 [Source:HGNC Symbol;Acc:HGNC:21659]	-	64	0	1.192753057771	0
ENSG00000197921	1.84606591512184	82.0563316941365	-5.37717850553218	4.63278727863223e-11	2.77779103224385e-09	HES5	1	2528745	2530245	-	1306	protein_coding	hes family bHLH transcription factor 5 [Source:HGNC Symbol;Acc:HGNC:19764]	bHLH	2	76	0.0895592241406347	3.97698881418327
ENSG00000197291	210.256659084541	17.2802505953642	3.59603459143754	4.84745375082494e-11	2.89914550403768e-09	RAMP2-AS1	17	42753914	42761257	-	4168	lincRNA	RAMP2 antisense RNA 1 [Source:HGNC Symbol;Acc:HGNC:44358]	-	227	16	3.18508957619732	0.262347075023909
ENSG00000073792	979.985412289225	120.921975870721	3.01746944756355	5.06601603397931e-11	3.02221118148301e-09	IGF2BP2	3	185643739	185825056	-	4735	protein_coding	insulin like growth factor 2 mRNA binding protein 2 [Source:HGNC Symbol;Acc:HGNC:28867]	-	1058	112	13.0674000884766	1.61652339195302
ENSG00000206432	17.5928271955448	202.97166429183	-3.51836273677661	5.43884133713878e-11	3.23645309190344e-09	TMEM200C	18	5882072	5895955	-	10638	protein_coding	transmembrane protein 200C [Source:HGNC Symbol;Acc:HGNC:37208]	-	19	188	0.104452086286224	1.20776326868029
ENSG00000073670	37.0444927807239	354.115821988754	-3.25228339784961	5.49469341376531e-11	3.26147329665306e-09	ADAM11	17	44759031	44781846	+	4770	protein_coding	ADAM metallopeptidase domain 11 [Source:HGNC Symbol;Acc:HGNC:189]	-	40	328	0.490416548124398	4.69936760552262
ENSG00000085552	100.957018264667	819.423899915444	-3.01920803971829	5.79327619171923e-11	3.43008412915226e-09	IGSF9	1	159927039	159945604	-	6628	protein_coding	immunoglobulin superfamily member 9 [Source:HGNC Symbol;Acc:HGNC:18132]	-	109	759	0.961761752664146	7.82606102899665
ENSG00000141750	1.38777878078145e-17	59.384704293864	-8.89911059776871	5.8403035208522e-11	3.44928325941531e-09	STAC2	17	39210536	39225872	-	3362	protein_coding	SH3 and cysteine rich domain 2 [Source:HGNC Symbol;Acc:HGNC:23990]	-	0	55	0	1.11801835734832
ENSG00000280239	169.500862447778	12.9618488928388	3.6969880578863	6.08621165015896e-11	3.58555271878691e-09	AC011498.7	19	4448810	4450836	+	2027	TEC	TEC	-	183	12	5.2798410091671	0.404586559706334
ENSG00000185630	1256.01328965482	159.787618249935	2.9737096290564	6.24972541308731e-11	3.67272420792972e-09	PBX1	1	164555584	164899296	+	21249	protein_coding	PBX homeobox 1 [Source:HGNC Symbol;Acc:HGNC:8632]	Homeobox	1356	148	3.7320263109492	0.476000241445329
ENSG00000100311	41.6758376417157	381.105849887267	-3.18883233629203	6.33831613034116e-11	3.71554293457021e-09	PDGFB	22	39223359	39244751	-	3761	protein_coding	platelet derived growth factor subunit B [Source:HGNC Symbol;Acc:HGNC:8800]	-	45	353	0.69973352868188	6.4143894720649
ENSG00000157657	79.6528477905924	660.722537342111	-3.05013644394863	6.44557281502237e-11	3.76906465797249e-09	ZNF618	9	113876282	114056591	+	10384	protein_coding	zinc finger protein 618 [Source:HGNC Symbol;Acc:HGNC:29416]	zf-C2H2	86	612	0.48434773779755	4.02782596135995
ENSG00000164199	1799.73263143653	235.359698407994	2.93422526040167	7.35917164351516e-11	4.29266841744203e-09	ADGRV1	5	90529344	91164437	+	33822	protein_coding	adhesion G protein-coupled receptor V1 [Source:HGNC Symbol;Acc:HGNC:17416]	-	1943	218	3.35967307805364	0.440495181938761
ENSG00000120057	57.4224055118963	1.38777878078145e-17	8.85105305987497	7.5994310873739e-11	4.42189556670249e-09	SFRP5	10	97766751	97771952	-	1836	protein_coding	secreted frizzled related protein 5 [Source:HGNC Symbol;Acc:HGNC:10779]	-	62	0	1.97488820727546	0
ENSG00000129675	3651.34244976037	492.304764455991	2.89050938245733	8.15346772350934e-11	4.73261723587677e-09	ARHGEF6	X	136665547	136782088	-	6434	protein_coding	Rac/Cdc42 guanine nucleotide exchange factor 6 [Source:HGNC Symbol;Acc:HGNC:685]	-	3942	456	35.8310114081808	4.84359408578491
ENSG00000132205	388.100128799399	42.1110820437549	3.20060648565502	8.36322588341153e-11	4.84247177131652e-09	EMILIN2	18	2847030	2915993	+	6435	protein_coding	elastin microfibril interfacer 2 [Source:HGNC Symbol;Acc:HGNC:19881]	-	419	39	3.80793016930018	0.414190382083202
ENSG00000133169	554.828378540571	65.8623123010415	3.0722744136007	8.51412603525861e-11	4.90645601295288e-09	BEX1	X	103062651	103064240	-	864	protein_coding	brain expressed X-linked 1 [Source:HGNC Symbol;Acc:HGNC:1036]	-	599	61	40.5449326908991	4.82503031905952
ENSG00000127325	15.7402844836303	182.459242520228	-3.52402447934748	8.51526822430867e-11	4.90645601295288e-09	BEST3	12	69643360	69699476	-	6863	protein_coding	bestrophin 3 [Source:HGNC Symbol;Acc:HGNC:17105]	-	17	169	0.14486331738091	1.68289360402012
ENSG00000099282	2.77237790704408	78.8175278771249	-4.7648402235289	8.60531247764968e-11	4.94627498715319e-09	TSPAN15	10	69451473	69507669	+	2646	protein_coding	tetraspanin 15 [Source:HGNC Symbol;Acc:HGNC:23298]	-	3	73	0.066306319006615	1.8854584853334
ENSG00000104783	670.611884722193	80.976730424842	3.04807960674864	8.77869767934898e-11	5.03368820332379e-09	KCNN4	19	43766533	43781261	-	3408	protein_coding	potassium calcium-activated channel subfamily N member 4 [Source:HGNC Symbol;Acc:HGNC:6293]	-	724	75	12.4240297873874	1.50399236451867
ENSG00000275993	12.9614680094436	166.265225210555	-3.66770976245724	9.31046049279347e-11	5.32567357582937e-09	SIK1B	21	6111134	6123739	+	4806	protein_coding	salt inducible kinase 1B (putative) [Source:HGNC Symbol;Acc:HGNC:52389]	-	14	154	0.170360055575048	2.18988298142617
ENSG00000119684	58.3486740553898	495.543567786369	-3.08335192210773	9.48733769192379e-11	5.41374071579728e-09	MLH3	14	75013764	75051532	-	8363	protein_coding	mutL homolog 3 [Source:HGNC Symbol;Acc:HGNC:7128]	-	63	459	0.440556848250816	3.75089185544318
ENSG00000121380	56.4961369549828	1.38777878078145e-17	8.8276453029182	9.91633080913427e-11	5.64490118156598e-09	BCL2L14	12	12049844	12211084	+	5112	protein_coding	BCL2 like 14 [Source:HGNC Symbol;Acc:HGNC:16657]	-	61	0	0.697850660249198	0
ENSG00000159403	974.427804016605	124.160779453236	2.97116919582161	1.00401424764267e-10	5.70164244863229e-09	C1R	12	7080199	7092607	-	5885	protein_coding	complement C1r [Source:HGNC Symbol;Acc:HGNC:1246]	-	1052	115	10.4542474730253	1.33547366185705
ENSG00000177453	27.7817997025512	268.827333422925	-3.26832049992788	1.06869928825811e-10	6.05442493664501e-09	NIM1K	5	43192071	43280850	+	3619	protein_coding	NIM1 serine/threonine protein kinase [Source:HGNC Symbol;Acc:HGNC:28646]	-	30	249	0.484792815947785	4.70213093337617
ENSG00000111962	553.902110489753	66.9419136201265	3.0464494194341	1.12301465074129e-10	6.34691342323258e-09	UST	6	148747328	149076990	+	4563	protein_coding	uronyl 2-sulfotransferase [Source:HGNC Symbol;Acc:HGNC:17223]	-	598	62	7.66433041235437	0.928592506840051
ENSG00000143318	117.629846090627	6.48426673325681	4.15675827173555	1.17570230379468e-10	6.62882845461705e-09	CASQ1	1	160190556	160201886	+	2176	protein_coding	calsequestrin 1 [Source:HGNC Symbol;Acc:HGNC:1512]	-	127	6	3.41325184614291	0.18844139626028
ENSG00000166091	1.38777878078145e-17	56.1459002261557	-8.81836493032029	1.29769267378794e-10	7.24744485237975e-09	CMTM5	14	23376773	23379772	+	2910	protein_coding	CKLF like MARVEL transmembrane domain containing 5 [Source:HGNC Symbol;Acc:HGNC:19176]	-	0	52	0	1.22122112655459
ENSG00000229520	1.38777878078145e-17	56.1459002261557	-8.81836493032029	1.29769267378794e-10	7.24744485237975e-09	LINC00404	13	112106095	112106882	-	428	lincRNA	long intergenic non-protein coding RNA 404 [Source:HGNC Symbol;Acc:HGNC:42734]	-	0	52	0	8.30316233241559
ENSG00000170419	55.5698683840923	1.38777878078145e-17	8.80385148211662	1.29769267378794e-10	7.24744485237975e-09	VSTM2A	7	54542325	54571080	+	5967	protein_coding	V-set and transmembrane domain containing 2A [Source:HGNC Symbol;Acc:HGNC:28499]	-	60	0	0.588056041868622	0
ENSG00000231427	55.5698683840923	1.38777878078145e-17	8.80385148211662	1.29769267378794e-10	7.24744485237975e-09	LINC01445	7	54330697	54349849	+	1146	lincRNA	long intergenic non-protein coding RNA 1445 [Source:HGNC Symbol;Acc:HGNC:50771]	-	60	0	3.06189389339447	0
ENSG00000076864	96.3256770379996	756.80703579689	-2.97219984402113	1.31168871885232e-10	7.30833355994508e-09	RAP1GAP	1	21596215	21669363	-	5755	protein_coding	RAP1 GTPase activating protein [Source:HGNC Symbol;Acc:HGNC:9858]	-	104	701	1.05684553081473	8.32447098934032
ENSG00000173114	2990.91333508114	412.414282197207	2.85807037196981	1.35270241062282e-10	7.51911570554198e-09	LRRN3	7	111091006	111125454	+	3875	protein_coding	leucine rich repeat neuronal 3 [Source:HGNC Symbol;Acc:HGNC:17200]	-	3229	382	48.7326291075668	6.73714058908496
ENSG00000110076	3.69867833667571	84.215534223962	-4.46080046872715	1.52805105415011e-10	8.47386809935262e-09	NRXN2	11	64606174	64723188	-	10580	protein_coding	neurexin 2 [Source:HGNC Symbol;Acc:HGNC:8009]	-	4	78	0.0221104625194081	0.503840285199509
ENSG00000186193	290.841982091312	2107.38801633998	-2.85658052826775	1.57911449216128e-10	8.72900566809837e-09	SAPCD2	9	137062124	137070588	-	3848	protein_coding	suppressor APC domain containing 2 [Source:HGNC Symbol;Acc:HGNC:28055]	-	314	1952	4.7721939803129	34.6679933111636
ENSG00000105251	25.9292603027603	248.31491198625	-3.25293946248402	1.58144870722405e-10	8.72900566809837e-09	SHD	19	4278601	4290724	+	2811	protein_coding	Src homology 2 domain containing transforming protein D [Source:HGNC Symbol;Acc:HGNC:30633]	-	28	230	0.582533210312118	5.59179117753736
ENSG00000044524	3180.79828390909	443.722714461578	2.8413343808989	1.60360151306596e-10	8.83064851857116e-09	EPHA3	3	89107524	89482134	+	6674	protein_coding	EPH receptor A3 [Source:HGNC Symbol;Acc:HGNC:3387]	-	3434	411	30.0910673256529	4.20861863364883
ENSG00000109610	91.6943357224664	3.24552055515664	4.77088128931793	1.62928718840064e-10	8.93045952175797e-09	SOD3	4	24789912	24800842	+	2128	protein_coding	superoxide dismutase 3 [Source:HGNC Symbol;Acc:HGNC:11181]	-	99	3	2.72074020818591	0.0963459770353312
ENSG00000042062	91.6943357224664	3.24552055515664	4.77088128931793	1.62928718840064e-10	8.93045952175797e-09	RIPOR3	20	50586108	50691528	-	6009	protein_coding	RIPOR family member 3 [Source:HGNC Symbol;Acc:HGNC:16168]	-	99	3	0.963510594611352	0.0341195272310176
ENSG00000156140	328.818972859721	2362.17387657575	-2.84424791708628	1.73686321981908e-10	9.49806868171436e-09	ADAMTS3	4	72280969	72569386	-	7172	protein_coding	ADAM metallopeptidase with thrombospondin type 1 motif 3 [Source:HGNC Symbol;Acc:HGNC:219]	-	355	2188	2.89475342221992	20.8492765950471
ENSG00000102854	137.081477702886	9.72305221392859	3.80145465239904	1.74915739966892e-10	9.54320887061859e-09	MSLN	16	760762	768865	+	2560	protein_coding	mesothelin [Source:HGNC Symbol;Acc:HGNC:7371]	-	148	9	3.38100064759668	0.240262780231857
ENSG00000196154	6220.8100007814	884.199966218026	2.81449572233111	1.82654102327323e-10	9.94244357921815e-09	S100A4	1	153543613	153550136	-	1025	protein_coding	S100 calcium binding protein A4 [Source:HGNC Symbol;Acc:HGNC:10494]	-	6716	819	383.186611035622	54.6064558856717
ENSG00000177108	18.5190981888498	196.49405743273	-3.39810447639441	1.83254343669488e-10	9.9521853214896e-09	ZDHHC22	14	77131270	77142734	-	3862	protein_coding	zinc finger DHHC-type containing 22 [Source:HGNC Symbol;Acc:HGNC:20106]	-	20	182	0.302859520268433	3.22064660123215
ENSG00000269891	6.47753828270027	107.966761415064	-4.03169395053786	1.90578037728222e-10	1.03261824846136e-08	ARHGAP19-SLIT1	10	97153045	97292637	-	4089	protein_coding	ARHGAP19-SLIT1 readthrough (NMD candidate) [Source:HGNC Symbol;Acc:HGNC:48348]	-	7	100	0.100116217546305	1.67134783672605
ENSG00000164171	551.123306337139	68.0215149350661	3.01615418798448	1.99618350928549e-10	1.07912675568331e-08	ITGA2	5	52989326	53094779	+	7910	protein_coding	integrin subunit alpha 2 [Source:HGNC Symbol;Acc:HGNC:6137]	-	595	63	4.39910153621764	0.544312139286331
ENSG00000180176	64.83255352511	517.135589981741	-2.99317269068409	2.08976009967223e-10	1.12713453412458e-08	TH	11	2163929	2171877	-	3243	protein_coding	tyrosine hydroxylase [Source:HGNC Symbol;Acc:HGNC:11782]	-	70	479	1.26233491688819	10.0942142608529
ENSG00000179750	229.708288973899	22.6782562489295	3.33375541144592	2.10273742523226e-10	1.13155054518649e-08	APOBEC3B	22	38982347	38992804	+	1896	protein_coding	apolipoprotein B mRNA editing enzyme catalytic subunit 3B [Source:HGNC Symbol;Acc:HGNC:17352]	-	248	21	7.64956698007961	0.756946030547623
ENSG00000075884	112.998505108282	6.48426673325681	4.09887349919153	2.11953130823767e-10	1.13799562785924e-08	ARHGAP15	2	143091362	143768352	+	6226	protein_coding	Rho GTPase activating protein 15 [Source:HGNC Symbol;Acc:HGNC:21030]	-	122	6	1.14597255868741	0.0658606614619932
ENSG00000151779	1826.5944047001	12596.7923268119	-2.78573838258284	2.23062173422693e-10	1.19492534805843e-08	NBAS	2	15166909	15561330	-	8948	protein_coding	neuroblastoma amplified sequence [Source:HGNC Symbol;Acc:HGNC:15625]	-	1972	11668	12.8885612285965	89.1157361862116
ENSG00000280707	53.71733119799	1.38777878078145e-17	8.75505319220743	2.24221582243107e-10	1.19841870111112e-08	HPAT5	6	167228300	167237511	+	985	lincRNA	human pluripotency-associated transcript 5 [Source:NCBI gene;Acc:112590798]	-	58	0	3.44362036051005	0
ENSG00000169184	22.2241803253079	222.404484793743	-3.31527717557171	2.26536598292096e-10	1.20805882574548e-08	MN1	22	27748277	27801498	-	7693	protein_coding	MN1 proto-oncogene, transcriptional regulator [Source:HGNC Symbol;Acc:HGNC:7180]	-	24	206	0.182447960578711	1.83001833966047
ENSG00000174502	62.9800165890835	1.0864061512033	5.71169902640965	2.45076316356832e-10	1.30105233654243e-08	SLC26A9	1	205913048	205943460	-	5628	protein_coding	solute carrier family 26 member 9 [Source:HGNC Symbol;Acc:HGNC:14469]	-	68	1	0.706607638369002	0.012143108216725
ENSG00000204179	0.919783817355496	64.7827109777117	-5.94853359835567	2.45076316356832e-10	1.30105233654243e-08	PTPN20	10	46911396	47002488	+	4506	protein_coding	protein tyrosine phosphatase, non-receptor type 20 [Source:HGNC Symbol;Acc:HGNC:23423]	-	1	60	0.0129787335472336	0.910005499916488
ENSG00000161647	2.77237790704408	73.4195214509483	-4.66264599069454	2.50108081870017e-10	1.32478774127742e-08	MPP3	17	43800799	43833170	-	4491	protein_coding	membrane palmitoylated protein 3 [Source:HGNC Symbol;Acc:HGNC:7221]	-	3	68	0.0390662480720337	1.03478425450312
ENSG00000077942	38.8970308281671	330.364597395634	-3.08199674321663	2.79782246943311e-10	1.47865230465073e-08	FBLN1	22	45502238	45601135	+	7285	protein_coding	fibulin 1 [Source:HGNC Symbol;Acc:HGNC:3600]	-	42	306	0.337165584252718	2.87062078124651
ENSG00000144218	1.38777878078145e-17	53.9866974888064	-8.76190922905312	2.96087473987692e-10	1.55439344121894e-08	AFF3	2	99545419	100142739	-	12737	protein_coding	AF4/FMR2 family member 3 [Source:HGNC Symbol;Acc:HGNC:6473]	AF-4	0	50	0	0.26827908080289
ENSG00000073734	52.7910625814947	1.38777878078145e-17	8.73002079230671	2.96087473987692e-10	1.55439344121894e-08	ABCB11	2	168915498	169031324	-	7715	protein_coding	ATP binding cassette subfamily B member 11 [Source:HGNC Symbol;Acc:HGNC:42]	-	57	0	0.432078273718544	0
ENSG00000243479	1.38777878078145e-17	53.9866974888064	-8.76190922905312	2.96087473987692e-10	1.55439344121894e-08	MNX1-AS1	7	157010805	157016426	+	1041	lincRNA	MNX1 antisense RNA 1 (head to head) [Source:HGNC Symbol;Acc:HGNC:48954]	-	0	50	0	3.282488618815
ENSG00000214279	224.150680450536	22.6782562489295	3.29844173472711	3.1163410045074e-10	1.63238225921248e-08	SCART1	10	133453928	133523558	+	8015	protein_coding	scavenger receptor family member expressed on T cells 1 [Source:HGNC Symbol;Acc:HGNC:32411]	-	242	21	1.76577491628795	0.17906047085693
ENSG00000157322	0.919783817355496	63.7031096500374	-5.92433300944891	3.1266923271705e-10	1.63418096320964e-08	CLEC18A	16	69950705	69964452	+	6140	protein_coding	C-type lectin domain family 18 member A [Source:HGNC Symbol;Acc:HGNC:30388]	-	1	59	0.00952478393547793	0.656700874524425
ENSG00000106688	21.2979100281987	211.608473416886	-3.30457859591903	3.15039015521765e-10	1.64293194319783e-08	SLC1A1	9	4490444	4587469	+	3998	protein_coding	solute carrier family 1 member 1 [Source:HGNC Symbol;Acc:HGNC:10939]	-	23	196	0.336440717200648	3.35040444136337
ENSG00000111913	1508.8844657041	213.767675694762	2.81869579597765	3.48562063821136e-10	1.81375114442963e-08	RIPOR2	6	24804281	25042170	-	9536	protein_coding	RHO family interacting cell polarization regulator 2 [Source:HGNC Symbol;Acc:HGNC:13872]	-	1629	198	9.99029576443859	1.41900165506063
ENSG00000162641	208.404122895599	20.519053741087	3.33698012895635	3.7303712767962e-10	1.93684156138535e-08	AKNAD1	1	108815898	108858228	-	4915	protein_coding	AKNA domain containing 1 [Source:HGNC Symbol;Acc:HGNC:28398]	-	225	19	2.67721037779507	0.264188575347068
ENSG00000121281	19.4453689776651	195.41445628818	-3.3202306281612	3.80169947910476e-10	1.96954711610462e-08	ADCY7	16	50246137	50318135	+	8630	protein_coding	adenylate cyclase 7 [Source:HGNC Symbol;Acc:HGNC:238]	-	21	181	0.14230888072312	1.43334829211064
ENSG00000102359	302.883466995321	34.5538718998449	3.12754827007756	3.83988244212761e-10	1.98497555389109e-08	SRPX2	X	100644166	100675788	+	7548	protein_coding	sushi repeat containing protein X-linked 2 [Source:HGNC Symbol;Acc:HGNC:30668]	-	327	32	2.53360766957788	0.289735720376167
ENSG00000058404	12.9614680094436	153.310011265046	-3.55076166457251	3.89766559258162e-10	2.01044654932638e-08	CAMK2B	7	44217150	44334577	-	8159	protein_coding	calcium/calmodulin dependent protein kinase II beta [Source:HGNC Symbol;Acc:HGNC:1461]	-	14	142	0.100349359859503	1.18942035202959
ENSG00000261644	51.8647939484501	1.38777878078145e-17	8.70454637093493	3.92219770736942e-10	2.01430431823685e-08	AC007728.2	16	50727417	50742815	-	3409	antisense	novel transcript, antisense to CYLD and NOD2	-	56	0	0.960692786264221	0
ENSG00000180251	51.8647939484501	1.38777878078145e-17	8.70454637093493	3.92219770736942e-10	2.01430431823685e-08	SLC9A4	2	102473303	102533972	+	4478	protein_coding	solute carrier family 9 member A4 [Source:HGNC Symbol;Acc:HGNC:11077]	-	56	0	0.731353664219457	0
ENSG00000104419	196.362637623276	1377.57767072033	-2.80970400897311	4.10542152706075e-10	2.10382815955061e-08	NDRG1	8	133237171	133302022	-	9823	protein_coding	N-myc downstream regulated 1 [Source:HGNC Symbol;Acc:HGNC:7679]	-	212	1276	1.26216234888862	8.87749598328385
ENSG00000137752	78.7265794516583	2.16596404914448	5.10971522227214	4.13092481180071e-10	2.11231531935022e-08	CASP1	11	105025443	105035250	-	3698	protein_coding	caspase 1 [Source:HGNC Symbol;Acc:HGNC:1499]	-	85	2	1.3442360021433	0.0369612834200802
ENSG00000010818	186.173688479674	17.2802505953642	3.42064834378867	4.21018669704499e-10	2.14819547583134e-08	HIVEP2	6	142751467	142956698	-	10682	protein_coding	human immunodeficiency virus type I enhancer binding protein 2 [Source:HGNC Symbol;Acc:HGNC:4921]	zf-C2H2	201	16	1.1004415695685	0.102364969921331
ENSG00000132749	101.883286500281	5.40467736820712	4.20726700291615	4.24806503917641e-10	2.1628510449462e-08	TESMIN	11	68707440	68751564	-	5833	protein_coding	testis expressed metallothionein like protein [Source:HGNC Symbol;Acc:HGNC:7446]	-	110	5	1.10286971884481	0.058581701563285
ENSG00000186868	31.486877607269	275.30494017862	-3.12284209150677	4.34229823655286e-10	2.2060742696844e-08	MAPT	17	45894382	46028334	+	14920	protein_coding	microtubule associated protein tau [Source:HGNC Symbol;Acc:HGNC:6893]	-	34	255	0.133270368255387	1.16803353392431
ENSG00000142178	19.4453689776651	193.255253997859	-3.30421079302834	4.55832679671268e-10	2.30428448251555e-08	SIK1	21	43414483	43427189	-	5268	protein_coding	salt inducible kinase 1 [Source:HGNC Symbol;Acc:HGNC:11142]	-	21	179	0.233129392680434	2.32215507494825
ENSG00000250305	24.0767205340194	227.802490471068	-3.23499832196897	4.56487105408599e-10	2.30428448251555e-08	TRMT9B	8	12945642	13031503	+	14668	protein_coding	tRNA methyltransferase 9B (putative) [Source:HGNC Symbol;Acc:HGNC:26725]	-	26	211	0.103663519734094	0.983095047192983
ENSG00000205364	226.003216626357	23.7578575774432	3.24355364246569	4.56487105408599e-10	2.30428448251555e-08	MT1M	16	56632233	56633986	+	942	protein_coding	metallothionein 1M [Source:HGNC Symbol;Acc:HGNC:14296]	-	244	22	15.148248726938	1.59608395643527
ENSG00000232759	93.5468722600842	4.32509392887426	4.39808715603464	4.61608661654038e-10	2.32516908804158e-08	AC002480.1	7	22563337	22573996	+	2432	antisense	uncharacterized LOC100506178 [Source:NCBI gene;Acc:100506178]	-	101	4	2.42874157473161	0.112403639874553
ENSG00000114805	1537.59877506478	221.324883657424	2.79579543544842	4.74491190803167e-10	2.38497444500724e-08	PLCH1	3	155375580	155745067	-	7173	protein_coding	phospholipase C eta 1 [Source:HGNC Symbol;Acc:HGNC:29185]	-	1660	205	13.5341430062687	1.95315623504312
ENSG00000227855	2.77237790704408	70.1807175528988	-4.59766381049345	4.85067556293561e-10	2.43295880039896e-08	DPY19L2P3	7	29650227	29742594	+	4263	transcribed_unprocessed_pseudogene	DPY19L2 pseudogene 3 [Source:HGNC Symbol;Acc:HGNC:22367]	-	3	65	0.041155646279968	1.04203421248941
ENSG00000082556	50.0122566296957	1.38777878078145e-17	8.65220702532615	5.21239432163569e-10	2.59783973532324e-08	OPRK1	8	53225716	53251697	-	5738	protein_coding	opioid receptor kappa 1 [Source:HGNC Symbol;Acc:HGNC:8154]	-	54	0	0.550372492444591	0
ENSG00000279841	50.9385252981132	1.38777878078145e-17	8.67861403665372	5.21239432163569e-10	2.59783973532324e-08	AC092135.3	16	81630193	81632038	+	1846	TEC	novel transcript	-	55	0	1.74242661701565	0
ENSG00000267383	1.38777878078145e-17	51.8274947302079	-8.70315400657729	5.21239432163569e-10	2.59783973532324e-08	AC011447.3	19	20125377	20321305	-	3684	antisense	novel transcript, antisense to ZNF486 and ZNF90	-	0	48	0	0.890441863761932
ENSG00000106804	437.192335823693	55.0662988600964	2.98637018916563	5.23567968242689e-10	2.60395151195059e-08	C5	9	120952335	121050276	-	6533	protein_coding	complement C5 [Source:HGNC Symbol;Acc:HGNC:1331]	-	472	51	4.22525422129647	0.533508658385143
ENSG00000105605	28.7080692820031	252.633316505187	-3.13162824570711	5.26774997260831e-10	2.61439759144745e-08	CACNG7	19	53909335	53943941	+	2800	protein_coding	calcium voltage-gated channel auxiliary subunit gamma 7 [Source:HGNC Symbol;Acc:HGNC:13626]	-	31	234	0.647481205099596	5.71138951865444
ENSG00000178162	9.25637188183313	123.081178260329	-3.71413608633293	5.52887782977968e-10	2.73824339309675e-08	FAR2P2	2	130416755	130431363	-	5364	transcribed_unprocessed_pseudogene	fatty acyl-CoA reductase 2 pseudogene 2 [Source:HGNC Symbol;Acc:HGNC:49279]	-	10	114	0.10902716883638	1.45244613851324
ENSG00000077522	58.3486740553898	448.041118908761	-2.93800756636627	6.20855907483953e-10	3.06843095364036e-08	ACTN2	1	236686454	236764631	+	5530	protein_coding	actinin alpha 2 [Source:HGNC Symbol;Acc:HGNC:164]	-	63	415	0.666252607942418	5.12869555391451
ENSG00000128268	83.3579210896912	609.98128530634	-2.86939011925519	6.47047530616094e-10	3.19120059776088e-08	MGAT3	22	39457344	39492194	+	5457	protein_coding	mannosyl (beta-1,4-)-glycoprotein beta-1,4-N-acetylglucosaminyltransferase [Source:HGNC Symbol;Acc:HGNC:7046]	-	90	565	0.964521825681712	7.07584723652309
ENSG00000135547	755.82854511215	105.807558983775	2.8352581581146	6.74111627236126e-10	3.31523590288745e-08	HEY2	6	125747664	125761269	+	2741	protein_coding	hes related family bHLH transcription factor with YRPW motif 2 [Source:HGNC Symbol;Acc:HGNC:4881]	bHLH	816	98	17.4102347555231	2.44343614676591
ENSG00000108984	470.537985790753	61.5439069812493	2.93226104086086	6.75003585035923e-10	3.31523590288745e-08	MAP2K6	17	69414698	69553861	+	16655	protein_coding	mitogen-activated protein kinase kinase 6 [Source:HGNC Symbol;Acc:HGNC:6846]	-	508	57	1.78378529383536	0.233891356559142
ENSG00000204347	1.38777878078145e-17	50.7478933427558	-8.67285400455455	6.94985909551424e-10	3.39924371164448e-08	BTBD17	17	74356416	74361946	-	1805	protein_coding	BTB domain containing 17 [Source:HGNC Symbol;Acc:HGNC:33758]	-	0	47	0	1.77952709864556
ENSG00000138135	49.0859879423585	1.38777878078145e-17	8.62530763502279	6.94985909551424e-10	3.39924371164448e-08	CH25H	10	89205629	89207314	-	1686	protein_coding	cholesterol 25-hydroxylase [Source:HGNC Symbol;Acc:HGNC:1907]	-	53	0	1.83840758498412	0
ENSG00000154493	30.56060822937	261.270125533291	-3.09028336155398	7.07925382507361e-10	3.45537794139543e-08	C10orf90	10	126424997	126670446	-	5255	protein_coding	chromosome 10 open reading frame 90 [Source:HGNC Symbol;Acc:HGNC:26563]	-	33	242	0.367252468317134	3.14721635710414
ENSG00000125931	22.2241803253079	208.369669997589	-3.2212881128507	7.18610954066418e-10	3.50030209873506e-08	CITED1	X	72301638	72307187	-	1760	protein_coding	Cbp/p300 interacting transactivator with Glu/Asp rich carboxy-terminal domain 1 [Source:HGNC Symbol;Acc:HGNC:1986]	-	24	193	0.797484182234106	7.49425722581793
ENSG00000163430	2535.18945786028	381.105849887267	2.73345781947467	7.23334167873104e-10	3.51605892630334e-08	FSTL1	3	120392293	120451253	-	8727	protein_coding	follistatin like 1 [Source:HGNC Symbol;Acc:HGNC:3972]	-	2737	353	18.3414356017893	2.76435416574265
ENSG00000173918	112.072236905046	7.56385976667828	3.8685160221673	7.28753656067669e-10	3.53512861826337e-08	C1QTNF1	17	79022814	79049788	+	4854	protein_coding	C1q and TNF related 1 [Source:HGNC Symbol;Acc:HGNC:14324]	-	121	7	1.45783744891306	0.0985558078504528
ENSG00000198168	180.616079826308	17.2802505953642	3.37695666255041	7.44185345029439e-10	3.60258905552776e-08	SVIP	11	22813799	22830299	-	5263	protein_coding	small VCP interacting protein [Source:HGNC Symbol;Acc:HGNC:25238]	-	195	16	2.16682952801591	0.207764128576791
ENSG00000112343	213.035463364803	22.6782562489295	3.22511037625352	7.56532084112082e-10	3.6548699294609e-08	TRIM38	6	25962802	25991226	+	9413	protein_coding	tripartite motif containing 38 [Source:HGNC Symbol;Acc:HGNC:10059]	-	230	21	1.42897055919281	0.152466766590704
ENSG00000172673	75.0215060338945	2.16596404914448	5.04028688617528	7.64726616017271e-10	3.68691868914122e-08	THEMIS	6	127708072	127918631	-	4309	protein_coding	thymocyte selection associated [Source:HGNC Symbol;Acc:HGNC:21569]	-	81	2	1.09933999593191	0.0317203123897555
ENSG00000135314	11.1089213731259	133.877190136787	-3.57548622246075	8.13468835355516e-10	3.91392826200381e-08	KHDC1	6	73241314	73310365	-	3350	protein_coding	KH domain containing 1 [Source:HGNC Symbol;Acc:HGNC:21366]	-	12	124	0.20948838219881	2.52965230370815
ENSG00000186594	172.279666802053	16.2006498110007	3.40125387061658	8.48399229427964e-10	4.07369581219638e-08	MIR22HG	17	1711493	1717174	-	2986	lincRNA	MIR22 host gene [Source:HGNC Symbol;Acc:HGNC:28219]	-	186	15	3.64289492487381	0.343309174700577
ENSG00000163083	21.2979100281987	199.732860864004	-3.22130070753095	8.83004569431196e-10	4.23125759599241e-08	INHBB	2	120346143	120351808	+	3204	protein_coding	inhibin subunit beta B [Source:HGNC Symbol;Acc:HGNC:6067]	-	23	185	0.419815851238512	3.94605537237507
ENSG00000183688	687.284709589745	96.0911479509995	2.83693667949913	8.90397600149989e-10	4.25804714695209e-08	RFLNB	17	439978	445939	-	3621	protein_coding	refilin B [Source:HGNC Symbol;Acc:HGNC:28705]	-	742	89	11.9839195349255	1.67975304084281
ENSG00000116147	29.6343387891918	251.553715375769	-3.07984388959214	8.99572757398319e-10	4.29323370116725e-08	TNR	1	175315194	175743770	-	12960	protein_coding	tenascin R [Source:HGNC Symbol;Acc:HGNC:11953]	-	32	233	0.144400428058851	1.2286689227769
ENSG00000177508	47.233450507295	368.150636501774	-2.95888632928518	9.10940553662361e-10	4.33872170155637e-08	IRX3	16	54283304	54286763	-	2911	protein_coding	iroquois homeobox 3 [Source:HGNC Symbol;Acc:HGNC:14360]	Homeobox	51	341	1.02459321248903	8.00564130811108
ENSG00000188227	13.8877405559987	145.752803081843	-3.37927111721209	9.79918725883118e-10	4.65786719924804e-08	ZNF793	19	37506939	37548762	+	12007	protein_coding	zinc finger protein 793 [Source:HGNC Symbol;Acc:HGNC:33115]	zf-C2H2	15	135	0.0730600983141098	0.768392667685793
ENSG00000132185	7.40381789277505	104.727957765509	-3.79856208271354	9.83710026472788e-10	4.66649912959702e-08	FCRLA	1	161706972	161714352	+	3275	protein_coding	Fc receptor like A [Source:HGNC Symbol;Acc:HGNC:18504]	-	8	97	0.142857217377306	2.02415788251653
ENSG00000162849	21.2979100281987	197.57365857688	-3.20562891823897	1.0526917105196e-09	4.98372524435172e-08	KIF26B	1	245154985	245709431	+	14403	protein_coding	kinesin family member 26B [Source:HGNC Symbol;Acc:HGNC:25484]	-	23	183	0.0933895707399981	0.868324556481447
ENSG00000166863	57.4224055118963	1.0864061512033	5.5787081886531	1.09628829945636e-09	5.16940414897347e-08	TAC3	12	57010000	57028883	-	1574	protein_coding	tachykinin 3 [Source:HGNC Symbol;Acc:HGNC:11521]	-	62	1	2.30361801051953	0.0434189409426482
ENSG00000236107	57.4224055118963	1.0864061512033	5.5787081886531	1.09628829945636e-09	5.16940414897347e-08	AC010127.1	2	165957399	166301784	+	5453	antisense	uncharacterized LOC102724058 [Source:NCBI gene;Acc:102724058]	-	62	1	0.664935769036812	0.0125328100208561
ENSG00000105376	122.261187020814	837.777118703699	-2.77526017104362	1.12570781390015e-09	5.29755406286398e-08	ICAM5	19	10289981	10296778	+	3906	protein_coding	intercellular adhesion molecule 5 [Source:HGNC Symbol;Acc:HGNC:5348]	-	132	776	1.9763560891004	13.5773006968595
ENSG00000128591	18.5190981888498	177.061236763725	-3.24796221346626	1.20785366997577e-09	5.67283003966354e-08	FLNC	7	128830377	128859274	+	9280	protein_coding	filamin C [Source:HGNC Symbol;Acc:HGNC:3756]	-	20	164	0.126039166732402	1.20775773051416
ENSG00000196091	47.233450507295	1.38777878078145e-17	8.56995578623393	1.24819572278193e-09	5.83908430792084e-08	MYBPC1	12	101568353	101686018	+	7385	protein_coding	myosin binding protein C, slow type [Source:HGNC Symbol;Acc:HGNC:7549]	-	51	0	0.403871474821335	0
ENSG00000186654	1.38777878078145e-17	48.5886905512682	-8.61027535028678	1.24819572278193e-09	5.83908430792084e-08	PRR5	22	44668547	44737681	+	5247	protein_coding	proline rich 5 [Source:HGNC Symbol;Acc:HGNC:31682]	-	0	45	0	0.586118465212078
ENSG00000121005	17.5928271955448	169.504028682488	-3.25856944142819	1.26901387516434e-09	5.92473987883053e-08	CRISPLD1	8	74984515	75034558	+	4543	protein_coding	cysteine rich secretory protein LCCL domain containing 1 [Source:HGNC Symbol;Acc:HGNC:18206]	-	19	157	0.244587561944278	2.36178777192722
ENSG00000157240	1224.52017614369	184.618444819397	2.72883041219912	1.29316780158853e-09	6.02560081750046e-08	FZD1	7	91264364	91271326	+	6963	protein_coding	frizzled class receptor 1 [Source:HGNC Symbol;Acc:HGNC:4038]	-	1322	171	11.1034659179936	1.67835439185373
ENSG00000148053	19.4453689776651	181.379641369923	-3.21277332067232	1.3918236675222e-09	6.47252801605204e-08	NTRK2	9	84668551	85027070	+	20363	protein_coding	neurotrophic receptor tyrosine kinase 2 [Source:HGNC Symbol;Acc:HGNC:8032]	-	21	168	0.0603116260197674	0.563834277431928
ENSG00000101198	15.7402844836303	155.469213596193	-3.29324101341698	1.40831585237961e-09	6.53635632546483e-08	NKAIN4	20	63240784	63272694	-	2668	protein_coding	sodium/potassium transporting ATPase interacting 4 [Source:HGNC Symbol;Acc:HGNC:16191]	-	17	144	0.372637536426232	3.68859200835715
ENSG00000148180	3014.07003615809	473.951545578119	2.66860501299338	1.49343484207129e-09	6.91782445276315e-08	GSN	9	121207794	121332843	+	11018	protein_coding	gelsolin [Source:HGNC Symbol;Acc:HGNC:4620]	-	3254	439	17.2718272032962	2.72298786768894
ENSG00000154914	11.1089213731259	128.479184212791	-3.51616405697703	1.54923762135564e-09	7.16226801700699e-08	USP43	17	9644698	9729691	+	5068	protein_coding	ubiquitin specific peptidase 43 [Source:HGNC Symbol;Acc:HGNC:20072]	-	12	119	0.138473970080113	1.60470168749086
ENSG00000119547	285.284373664673	1827.77133071098	-2.67904467089567	1.63420527556822e-09	7.5403252793015e-08	ONECUT2	18	57435685	57491297	+	16234	protein_coding	one cut homeobox 2 [Source:HGNC Symbol;Acc:HGNC:8139]	CUT	308	1693	1.1095546012111	7.12714132579968
ENSG00000113504	175.984739264177	1146.54303455614	-2.70284463762217	1.67498321553048e-09	7.70713272788341e-08	SLC12A7	5	1050376	1112035	-	5984	protein_coding	solute carrier family 12 member 7 [Source:HGNC Symbol;Acc:HGNC:10915]	-	190	1062	1.85688718902549	12.1287735047526
ENSG00000168539	1.38777878078145e-17	47.5090891471655	-8.57793777184525	1.68159701541454e-09	7.70713272788341e-08	CHRM1	11	62908679	62921807	-	3250	protein_coding	cholinergic receptor muscarinic 1 [Source:HGNC Symbol;Acc:HGNC:1950]	-	0	44	0	0.925237591976629
ENSG00000183242	46.3071817576022	1.38777878078145e-17	8.54146255808491	1.68159701541454e-09	7.70713272788341e-08	WT1-AS	11	32435518	32458769	+	5561	bidirectional_promoter_lncRNA	WT1 antisense RNA [Source:HGNC Symbol;Acc:HGNC:18135]	-	50	0	0.525824252507053	0
ENSG00000154330	489.989614912205	68.0215149350661	2.84657293701443	1.68576515255835e-09	7.70713272788341e-08	PGM5	9	68328308	68531061	+	7426	protein_coding	phosphoglucomutase 5 [Source:HGNC Symbol;Acc:HGNC:8908]	-	529	63	4.16604763122387	0.579788448930095
ENSG00000179111	25.0029904685326	218.086080246691	-3.11797311101941	1.68666932793588e-09	7.70713272788341e-08	HES7	17	8120590	8124092	-	1868	protein_coding	hes family bHLH transcription factor 7 [Source:HGNC Symbol;Acc:HGNC:15977]	bHLH	27	202	0.845299079669984	7.39023845547811
ENSG00000170955	241.749774068245	28.0762631755442	3.10082149171023	1.70696773499617e-09	7.78482736902499e-08	CAVIN3	11	6318946	6320647	-	1672	protein_coding	caveolae associated protein 3 [Source:HGNC Symbol;Acc:HGNC:9400]	-	261	26	9.12909524399569	1.06272532245032
ENSG00000131773	190.805029007762	20.519053741087	3.20977899062626	1.79646697341147e-09	8.17721305970571e-08	KHDRBS3	8	135457457	135656722	+	8645	protein_coding	KH RNA binding domain containing, signal transduction associated 3 [Source:HGNC Symbol;Acc:HGNC:18117]	-	206	19	1.39356017500866	0.150200907788414
ENSG00000163064	37.0444927807239	290.419355919554	-2.96630508392266	1.93052998348147e-09	8.77054621726274e-08	EN1	2	118842171	118847678	-	2886	protein_coding	engrailed homeobox 1 [Source:HGNC Symbol;Acc:HGNC:3342]	Homeobox	40	269	0.810563733386479	6.37000696769332
ENSG00000156049	85.2104577075081	4.32509392887426	4.26362538892676	1.94117227321437e-09	8.80196809643306e-08	GNA14	9	77423079	77648307	-	2721	protein_coding	G protein subunit alpha 14 [Source:HGNC Symbol;Acc:HGNC:4382]	-	92	4	1.97734654519396	0.100465142291405
ENSG00000112414	1098.5477220674	168.424427525771	2.70458579150202	1.97277057342035e-09	8.92810958361731e-08	ADGRG6	6	142301854	142446266	+	8473	protein_coding	adhesion G protein-coupled receptor G6 [Source:HGNC Symbol;Acc:HGNC:13841]	-	1186	156	8.18598579127908	1.25826276818383
ENSG00000001460	45.380912985046	1.38777878078145e-17	8.51239523117053	2.2737086405605e-09	1.02703810563291e-07	STPG1	1	24356999	24416934	-	8511	protein_coding	sperm tail PG-rich repeat containing 1 [Source:HGNC Symbol;Acc:HGNC:28070]	-	49	0	0.336696803528127	0
ENSG00000285933	84.2841894011178	4.32509392887426	4.24788122609915	2.33631156349234e-09	1.05330199190731e-07	AP003498.2	11	71745331	71747051	+	1145	lincRNA	novel transcript	-	91	4	4.64792818874143	0.238747294475907
ENSG00000111859	490.91588296518	70.1807175528988	2.80429018996742	2.53452795016153e-09	1.14048930084983e-07	NEDD9	6	11183298	11382348	-	10359	protein_coding	neural precursor cell expressed, developmentally down-regulated 9 [Source:HGNC Symbol;Acc:HGNC:7733]	-	530	65	2.99213745369556	0.42882438921154
ENSG00000134595	161.164449342103	16.2006498110007	3.30511047862906	2.60655059268286e-09	1.17066827379353e-07	SOX3	X	140502985	140505116	-	2132	protein_coding	SRY-box 3 [Source:HGNC Symbol;Acc:HGNC:11199]	HMG	174	15	4.77293534958124	0.480826076761691
ENSG00000172461	188.026224692631	1195.12508422554	-2.66729479427752	2.71012982343641e-09	1.21487868973172e-07	FUT9	6	96015984	96215612	+	13719	protein_coding	fucosyltransferase 9 [Source:HGNC Symbol;Acc:HGNC:4020]	-	203	1107	0.865360535961688	5.51453781175065
ENSG00000178821	3.69867833667571	70.1807175528988	-4.19819242396105	2.74492327756718e-09	1.22814521797817e-07	TMEM52	1	1917590	1919273	-	1594	protein_coding	transmembrane protein 52 [Source:HGNC Symbol;Acc:HGNC:27916]	-	4	65	0.146755767537853	2.78682048170787
ENSG00000135378	76.8740427555673	3.24552055515664	4.51694152960281	2.84297675057073e-09	1.2696121503872e-07	PRRG4	11	32829943	32858123	+	5530	protein_coding	proline rich and Gla domain 4 [Source:HGNC Symbol;Acc:HGNC:30799]	-	83	3	0.877761372368582	0.0370749076186591
ENSG00000065054	52.7910625814947	373.5486420803	-2.81981456609071	3.03275413064153e-09	1.35180723740143e-07	SLC9A3R2	16	2025356	2039026	+	3550	protein_coding	SLC9A3 regulator 2 [Source:HGNC Symbol;Acc:HGNC:11076]	-	57	346	0.939009544151708	6.66088138398028
ENSG00000155265	44.4546441884669	1.38777878078145e-17	8.48273019436735	3.08574744076066e-09	1.36768663303058e-07	GOLGA7B	10	97850239	97871580	+	6458	protein_coding	golgin A7 family member B [Source:HGNC Symbol;Acc:HGNC:31668]	-	48	0	0.434677039557766	0
ENSG00000183087	1.38777878078145e-17	45.3498863222226	-8.51100334366766	3.08574744076066e-09	1.36768663303058e-07	GAS6	13	113820549	113864067	-	6006	protein_coding	growth arrest specific 6 [Source:HGNC Symbol;Acc:HGNC:4168]	-	0	42	0	0.477911979326771
ENSG00000185269	1.38777878078145e-17	45.3498863222226	-8.51100334366766	3.08574744076066e-09	1.36768663303058e-07	NOTUM	17	81952507	81961840	-	3019	protein_coding	notum, palmitoleoyl-protein carboxylesterase [Source:HGNC Symbol;Acc:HGNC:27106]	-	0	42	0	0.950758313294663
ENSG00000130649	61.127479610488	2.16596404914448	4.74537467206131	3.10262512524047e-09	1.37259205915133e-07	CYP2E1	10	133520406	133561220	+	9621	protein_coding	cytochrome P450 family 2 subfamily E member 1 [Source:HGNC Symbol;Acc:HGNC:2631]	-	66	2	0.401187344560137	0.0142067171902564
ENSG00000198719	98.1782135387096	643.448919631687	-2.7106940171202	3.54978950352972e-09	1.56748088282965e-07	DLL1	6	170282206	170306565	-	3226	protein_coding	delta like canonical Notch ligand 1 [Source:HGNC Symbol;Acc:HGNC:2908]	-	106	596	1.92160892020039	12.6260019138444
ENSG00000273079	87.989262597849	5.40467736820712	3.9960411748006	3.86592708994947e-09	1.70389293979415e-07	GRIN2B	12	13437942	13981957	-	30941	protein_coding	glutamate ionotropic receptor NMDA type subunit 2B [Source:HGNC Symbol;Acc:HGNC:4586]	-	95	5	0.17956130925194	0.0110438274528503
ENSG00000111261	389.952664916851	55.0662988600964	2.82145336983363	3.9694898327125e-09	1.74627984744879e-07	MANSC1	12	12326056	12350541	-	6015	protein_coding	MANSC domain containing 1 [Source:HGNC Symbol;Acc:HGNC:25505]	-	421	51	4.09326599936397	0.57945337742812
ENSG00000065361	69.4638956980223	467.473938912882	-2.74819985099339	4.10070672946205e-09	1.79969898901639e-07	ERBB3	12	56076799	56103505	+	9039	protein_coding	erb-b2 receptor tyrosine kinase 3 [Source:HGNC Symbol;Acc:HGNC:3431]	-	75	433	0.485248700330522	3.27379487199185
ENSG00000118407	81.5053844511353	4.32509392887426	4.19959081845123	4.10615372113034e-09	1.79969898901639e-07	FILIP1	6	75291859	75493738	-	8906	protein_coding	filamin A interacting protein 1 [Source:HGNC Symbol;Acc:HGNC:21015]	-	88	4	0.577861133619743	0.0306945488631162
ENSG00000136869	430.708459433802	62.6235083179173	2.77965788373045	4.20319103784142e-09	1.83567295368476e-07	TLR4	9	117704175	117724730	+	13272	protein_coding	toll like receptor 4 [Source:HGNC Symbol;Acc:HGNC:11850]	-	465	58	2.04899115537847	0.298658978039198
ENSG00000215875	43.5283753666232	1.38777878078145e-17	8.4524423493235	4.20377187581889e-09	1.83567295368476e-07	ST13P20	1	81721693	81723068	+	1065	transcribed_processed_pseudogene	ST13, Hsp70 interacting protein pseudogene 20 [Source:HGNC Symbol;Acc:HGNC:38863]	-	47	0	2.58090342544622	0
ENSG00000069667	14.8140126944056	139.275196034937	-3.22143257745116	4.24963332570898e-09	1.85227560307286e-07	RORA	15	60488284	61229319	-	17040	protein_coding	RAR related orphan receptor A [Source:HGNC Symbol;Acc:HGNC:10258]	THR-like	16	129	0.0549128388392812	0.517373373394422
ENSG00000154545	406.625489961322	58.3051029429443	2.79955404624441	4.2797582371812e-09	1.86197069236038e-07	MAGED4	X	52184823	52192268	+	4809	protein_coding	MAGE family member D4 [Source:HGNC Symbol;Acc:HGNC:23793]	-	439	54	5.33867209538851	0.767402017958272
ENSG00000224940	5.55125604477233	82.0563316941365	-3.85415526850278	4.96895051828279e-09	2.15783983536604e-07	PRRT4	7	128350325	128361685	-	3683	protein_coding	proline rich transmembrane protein 4 [Source:HGNC Symbol;Acc:HGNC:37280]	-	6	76	0.0952737008370912	1.41024908805956
ENSG00000241945	10.1826470627713	113.36476746441	-3.4598555296055	5.00082373436806e-09	2.16769651193965e-07	PWP2	21	44107290	44131181	+	6922	protein_coding	PWP2, small subunit processome component [Source:HGNC Symbol;Acc:HGNC:9711]	-	11	105	0.0929361321875439	1.03667269135965
ENSG00000197705	59.274942585991	2.16596404914448	4.70107227671587	5.0434219292524e-09	2.18215750286921e-07	KLHL14	18	32672671	32773062	-	4992	protein_coding	kelch like family member 14 [Source:HGNC Symbol;Acc:HGNC:29266]	-	64	2	0.749771453382493	0.0273803738155963
ENSG00000163435	73.1689692849795	3.24552055515664	4.44580107128972	5.24275289878066e-09	2.26425584059953e-07	ELF3	1	202007945	202017188	+	7191	protein_coding	E74 like ETS transcription factor 3 [Source:HGNC Symbol;Acc:HGNC:3318]	ETS	79	3	0.642482505318165	0.0285112278029738
ENSG00000056558	86.1367260090034	5.40467736820712	3.96538825866891	5.52463575481743e-09	2.38164224583589e-07	TRAF1	9	120902393	120929173	-	6449	protein_coding	TNF receptor associated factor 1 [Source:HGNC Symbol;Acc:HGNC:12031]	-	93	5	0.843362090686402	0.0529860544609461
ENSG00000223518	42.6021065181828	1.38777878078145e-17	8.42150498287074	5.74927624192879e-09	2.47396906993307e-07	CSNK1A1P1	15	36798596	36818459	-	2629	transcribed_processed_pseudogene	casein kinase 1 alpha 1 pseudogene 1 [Source:HGNC Symbol;Acc:HGNC:30446]	-	46	0	1.02327119617208	0
ENSG00000125144	270.464084494637	36.7130748156012	2.8771393799925	6.2507657313404e-09	2.68487435703974e-07	MT1G	16	56666731	56668065	-	750	protein_coding	metallothionein 1G [Source:HGNC Symbol;Acc:HGNC:7399]	-	292	34	22.7690594963196	3.09814405798235
ENSG00000164236	23.1504504898385	190.016450559234	-3.02977407628894	6.39205842132241e-09	2.74058054710201e-07	ANKRD33B	5	10564330	10657816	+	9783	protein_coding	ankyrin repeat domain 33B [Source:HGNC Symbol;Acc:HGNC:35240]	-	25	176	0.149448465102306	1.22948877600901
ENSG00000165023	2.77237790704408	59.384704293864	-4.35712068849365	6.45278038883556e-09	2.7616029693089e-07	DIRAS2	9	90609832	90643105	-	4686	protein_coding	DIRAS family GTPase 2 [Source:HGNC Symbol;Acc:HGNC:19323]	-	3	55	0.0374405719358735	0.802129261076623
ENSG00000178662	6.47753828270027	86.3747367425667	-3.71018169441006	6.61652014045117e-09	2.826558260362e-07	CSRNP3	2	165469647	165689407	+	12565	protein_coding	cysteine and serine rich nuclear protein 3 [Source:HGNC Symbol;Acc:HGNC:30729]	-	7	80	0.032580597974281	0.43512240696365
ENSG00000197872	11951.6303817512	68181.1346786542	-2.51215187850454	6.90276791260799e-09	2.94351966006229e-07	FAM49A	2	16549459	16666331	-	5448	protein_coding	family with sequence similarity 49 member A [Source:HGNC Symbol;Acc:HGNC:25373]	-	12903	63154	138.50871565961	792.223494743689
ENSG00000198838	1085.57996943857	179.220439067835	2.5978833632844	7.06211185097646e-09	3.00604198860303e-07	RYR3	15	33310945	33866121	+	20370	protein_coding	ryanodine receptor 3 [Source:HGNC Symbol;Acc:HGNC:10485]	-	1172	166	3.36480643998105	0.556930513758414
ENSG00000040731	5.55125604477233	79.8971291525297	-3.81574025849519	7.30743191666766e-09	3.10486999279419e-07	CDH10	5	24487100	24644978	-	3660	protein_coding	cadherin 10 [Source:HGNC Symbol;Acc:HGNC:1749]	-	6	74	0.0958724153505483	1.38176627465462
ENSG00000184584	150.975499892183	16.2006498110007	3.21097036579949	7.54944524343518e-09	3.20194065405588e-07	TMEM173	5	139475534	139482935	-	3850	protein_coding	transmembrane protein 173 [Source:HGNC Symbol;Acc:HGNC:27962]	-	163	15	2.47599850865065	0.266265245624915
ENSG00000203877	1.38777878078145e-17	42.1110820437549	-8.40439231096007	7.8945285710067e-09	3.32808790924953e-07	RIPPLY2	6	83853266	83857515	+	4172	protein_coding	ripply transcriptional repressor 2 [Source:HGNC Symbol;Acc:HGNC:21390]	-	0	39	0	0.638857887992666
ENSG00000166821	41.6758376417157	1.38777878078145e-17	8.389889625454	7.8945285710067e-09	3.32808790924953e-07	PEX11A	15	89677764	89690783	-	3171	protein_coding	peroxisomal biogenesis factor 11 alpha [Source:HGNC Symbol;Acc:HGNC:8852]	-	45	0	0.829926774321208	0
ENSG00000265519	41.6758376417157	1.38777878078145e-17	8.389889625454	7.8945285710067e-09	3.32808790924953e-07	AC015922.2	17	15787787	15788205	-	347	lincRNA	novel transcript	-	45	0	7.58414351980562	0
ENSG00000135048	3789.35638816421	658.563335128512	2.52435012041432	7.90322264260492e-09	3.32808790924953e-07	CEMIP2	9	71683366	71816690	-	9625	protein_coding	cell migration inducing hyaluronidase 2 [Source:HGNC Symbol;Acc:HGNC:11869]	-	4091	610	24.8572022058646	4.33124799549862
ENSG00000279453	168.574594328163	19.4394525900144	3.10871582344099	8.02473754919888e-09	3.37324554915079e-07	Z99129.4	6	122436789	122439223	-	2435	TEC	TEC	-	182	18	4.37115217750221	0.505193197037827
ENSG00000116983	2.77237790704408	58.3051029429443	-4.33070443654308	8.27578820076707e-09	3.47259716616201e-07	HPCAL4	1	39678648	39691689	-	4962	protein_coding	hippocalcin like 4 [Source:HGNC Symbol;Acc:HGNC:18212]	-	3	54	0.0353580250083642	0.743739682458954
ENSG00000229950	254.717527193034	34.5538718998449	2.87780145551107	8.35480723043276e-09	3.49953840446354e-07	TFAP2A-AS1	6	10409340	10416446	+	1692	antisense	TFAP2A antisense RNA 1 [Source:HGNC Symbol;Acc:HGNC:40579]	-	275	32	9.50508136823551	1.29250899373481
ENSG00000126778	160.238181215009	959.772043543508	-2.5814737682438	8.95375899073034e-09	3.74378057339847e-07	SIX1	14	60643415	60658259	-	5444	protein_coding	SIX homeobox 1 [Source:HGNC Symbol;Acc:HGNC:10887]	Homeobox	173	889	1.85845260689628	11.1600874716889
ENSG00000188662	19.4453689776651	163.026421733129	-3.05897216837459	9.02988282067059e-09	3.76229191808681e-07	HILS1	17	50171428	50181178	-	1219	transcribed_unitary_pseudogene	histone linker H1 domain, spermatid-specific 1 (pseudogene) [Source:HGNC Symbol;Acc:HGNC:30616]	-	21	151	1.00748616951643	8.46558931058488
ENSG00000148798	19.4453689776651	163.026421733129	-3.05897216837459	9.02988282067059e-09	3.76229191808681e-07	INA	10	103277163	103290351	+	3231	protein_coding	internexin neuronal intermediate filament protein alpha [Source:HGNC Symbol;Acc:HGNC:6057]	-	21	151	0.380106976366612	3.19391933444846
ENSG00000110675	1748.78788903821	301.215367145788	2.53703100759808	9.73453168104842e-09	4.04874254283605e-07	ELMOD1	11	107591091	107666779	+	5856	protein_coding	ELMO domain containing 1 [Source:HGNC Symbol;Acc:HGNC:25334]	-	1888	279	18.8549083522745	3.25602019112025
ENSG00000138448	6368.08661959573	1132.50822020616	2.49121779848755	1.00529517350106e-08	4.1738300841457e-07	ITGAV	2	186590065	186680901	+	8211	protein_coding	integrin subunit alpha V [Source:HGNC Symbol;Acc:HGNC:6150]	-	6875	1049	48.9666230515603	8.73098797745354
ENSG00000167994	11.1089213731259	114.444368669606	-3.34943821984464	1.0281385497414e-08	4.26118335071771e-07	RAB3IL1	11	61897301	61920269	-	3006	protein_coding	RAB3A interacting protein like 1 [Source:HGNC Symbol;Acc:HGNC:9780]	-	12	106	0.233461769915507	2.40991010733041
ENSG00000091513	1.84606591512184	57.2255015870739	-4.85812070608577	1.06397698755888e-08	4.39429936260331e-07	TF	3	133745956	133796640	+	26199	protein_coding	transferrin [Source:HGNC Symbol;Acc:HGNC:11740]	-	2	53	0.00446445844221798	0.138253173453857
ENSG00000223536	56.4961369549828	2.16596404914448	4.63195846542953	1.06397698755888e-08	4.39429936260331e-07	AC008164.1	2	16728124	16767555	+	710	lincRNA	novel transcript	-	61	2	5.02452475379423	0.19251102265839
ENSG00000173376	40.7495687356838	1.38777878078145e-17	8.35756589369827	1.08848803024486e-08	4.4565756025138e-07	NDNF	4	121035613	121073021	-	3556	protein_coding	neuron derived neurotrophic factor [Source:HGNC Symbol;Acc:HGNC:26256]	-	44	0	0.723626442072192	0
ENSG00000253816	1.38777878078145e-17	41.0314806071384	-8.36702965245461	1.08848803024486e-08	4.4565756025138e-07	AC138866.1	5	70219918	70258930	-	497	unprocessed_pseudogene	glucuronidase, beta (GUSB) pseudogene	-	0	38	0	5.225299186442
ENSG00000224865	40.7495687356838	1.38777878078145e-17	8.35756589369827	1.08848803024486e-08	4.4565756025138e-07	AC009518.1	7	131897641	131948953	+	1601	lincRNA	uncharacterized LOC101928782 [Source:NCBI gene;Acc:101928782]	-	44	0	1.60725523298483	0
ENSG00000225968	1.38777878078145e-17	41.0314806071384	-8.36702965245461	1.08848803024486e-08	4.4565756025138e-07	ELFN1	7	1688119	1747954	+	3845	protein_coding	extracellular leucine rich repeat and fibronectin type III domain containing 1 [Source:HGNC Symbol;Acc:HGNC:33154]	-	0	38	0	0.675415785607718
ENSG00000230105	40.7495687356838	1.38777878078145e-17	8.35756589369827	1.08848803024486e-08	4.4565756025138e-07	AL354793.1	X	56618391	56624458	+	713	lincRNA	novel transcript	-	44	0	3.60899807574855	0
ENSG00000116396	26.8555300449846	199.732860864004	-2.88861878438623	1.19776770012929e-08	4.88056261357803e-07	KCNC4	1	110211343	110283100	+	25042	protein_coding	potassium voltage-gated channel subfamily C member 4 [Source:HGNC Symbol;Acc:HGNC:6236]	-	29	185	0.0677255421911668	0.504878261045034
ENSG00000100167	256.57006334962	1474.74177001624	-2.52241760124982	1.20018200381479e-08	4.88056261357803e-07	SEPT3	22	41969475	41998221	+	7153	protein_coding	septin 3 [Source:HGNC Symbol;Acc:HGNC:10750]	-	277	1366	2.26472277670658	13.0510792978796
ENSG00000157470	8.33009560031616	96.0911479509995	-3.50726580206275	1.20030768645819e-08	4.88056261357803e-07	FAM81A	15	59372693	59523549	+	5578	protein_coding	family with sequence similarity 81 member A [Source:HGNC Symbol;Acc:HGNC:28379]	-	9	89	0.0943599068258355	1.09042412350158
ENSG00000138639	94.4731405230927	7.56385976667828	3.62237660719847	1.20030768645819e-08	4.88056261357803e-07	ARHGAP24	4	85475114	86002670	+	7908	protein_coding	Rho GTPase activating protein 24 [Source:HGNC Symbol;Acc:HGNC:25361]	-	102	7	0.754322418198168	0.0604944222693599
ENSG00000233608	48.1597192352088	1.0864061512033	5.32555228352133	1.24346127600823e-08	5.04734178426432e-07	TWIST2	2	238848032	238910543	+	1878	protein_coding	twist family bHLH transcription factor 2 [Source:HGNC Symbol;Acc:HGNC:20670]	bHLH	52	1	1.61931470442992	0.0363905287772781
ENSG00000152284	320.482560271679	47.5090891471655	2.75098053204655	1.28204693062262e-08	5.19503888319532e-07	TCF7L1	2	85133410	85310388	+	4414	protein_coding	transcription factor 7 like 1 [Source:HGNC Symbol;Acc:HGNC:11640]	HMG	346	44	4.58423923513519	0.681246527848673
ENSG00000101443	3.69867833667571	63.7031096500374	-4.05872775092642	1.3272876239176e-08	5.36915116908039e-07	WFDC2	20	45469706	45481532	+	1382	protein_coding	WAP four-disulfide core domain 2 [Source:HGNC Symbol;Acc:HGNC:15939]	-	4	59	0.169268229707191	2.91761459448623
ENSG00000122691	55.5698683840923	2.16596404914448	4.60816464462795	1.37130944509536e-08	5.53774603947568e-07	TWIST1	7	19020991	19117672	-	2033	protein_coding	twist family bHLH transcription factor 1 [Source:HGNC Symbol;Acc:HGNC:12428]	bHLH	60	2	1.72598642490412	0.0672320836632841
ENSG00000175556	15.7402844836303	136.036392499013	-3.10076102336414	1.39101168751307e-08	5.60772356754414e-07	LONRF3	X	118974614	119018355	+	4041	protein_coding	LON peptidase N-terminal domain and ring finger 3 [Source:HGNC Symbol;Acc:HGNC:21152]	-	17	126	0.246027455378665	2.13091265615188
ENSG00000168779	128.745064245138	14.0414488913689	3.18614542730316	1.43569074863353e-08	5.77798266536941e-07	SHOX2	3	158095954	158106503	-	5045	protein_coding	short stature homeobox 2 [Source:HGNC Symbol;Acc:HGNC:10854]	Homeobox	139	13	1.61130269525728	0.176102749171153
ENSG00000188011	73.1689692849795	456.677927801094	-2.63966834674452	1.46160321686408e-08	5.87226435292466e-07	RTP5	2	241869600	241873823	+	2606	protein_coding	receptor transporter protein 5 (putative) [Source:HGNC Symbol;Acc:HGNC:26585]	-	79	423	1.77286711271793	11.0930229153864
ENSG00000148346	39.8232997984302	1.38777878078145e-17	8.32450131493114	1.50713727264673e-08	6.00415024097915e-07	LCN2	9	128149071	128153455	+	1598	protein_coding	lipocalin 2 [Source:HGNC Symbol;Acc:HGNC:6526]	-	43	0	1.57367550353247	0
ENSG00000163630	39.8232997984302	1.38777878078145e-17	8.32450131493114	1.50713727264673e-08	6.00415024097915e-07	SYNPR	3	63228315	63616921	+	4224	protein_coding	synaptoporin [Source:HGNC Symbol;Acc:HGNC:16507]	-	43	0	0.595344094376156	0
ENSG00000042980	39.8232997984302	1.38777878078145e-17	8.32450131493114	1.50713727264673e-08	6.00415024097915e-07	ADAM28	8	24294040	24359018	+	9351	protein_coding	ADAM metallopeptidase domain 28 [Source:HGNC Symbol;Acc:HGNC:206]	-	43	0	0.268926687482075	0
ENSG00000254768	39.8232997984302	1.38777878078145e-17	8.32450131493114	1.50713727264673e-08	6.00415024097915e-07	AC104009.1	11	22283730	22338245	-	1271	antisense	novel transcript	-	43	0	1.97854717123909	0
ENSG00000259280	39.8232997984302	1.38777878078145e-17	8.32450131493114	1.50713727264673e-08	6.00415024097915e-07	AC018563.1	15	36876379	36887035	-	1390	processed_transcript	novel transcript	-	43	0	1.80916075873733	0
ENSG00000105464	12.035194980329	117.683172276427	-3.27541277389692	1.52660191417645e-08	6.07145515496708e-07	GRIN2D	19	48394875	48444931	+	5093	protein_coding	glutamate ionotropic receptor NMDA type subunit 2D [Source:HGNC Symbol;Acc:HGNC:4588]	-	13	109	0.149277096746485	1.46263774234565
ENSG00000019485	10.1826470627713	105.807558983775	-3.36043302754321	1.61149313634902e-08	6.39830484926207e-07	PRDM11	11	45095806	45235110	+	13940	protein_coding	PR/SET domain 11 [Source:HGNC Symbol;Acc:HGNC:13996]	-	11	98	0.0461480564563974	0.480448958270113
ENSG00000114738	111.145968699438	658.563335128512	-2.56542777716383	1.7229443100155e-08	6.82933496305473e-07	MAPKAPK3	3	50611520	50649297	+	3921	protein_coding	mitogen-activated protein kinase-activated protein kinase 3 [Source:HGNC Symbol;Acc:HGNC:6888]	-	120	610	1.78981402796739	10.6320484459766
ENSG00000135919	39.8232997984302	266.668131169647	-2.73926590506141	1.74760103111886e-08	6.91546511878591e-07	SERPINE2	2	223975112	224039319	-	8891	protein_coding	serpin family E member 2 [Source:HGNC Symbol;Acc:HGNC:8951]	-	43	247	0.282840339067021	1.89858610075367
ENSG00000225210	54.6435997986358	2.16596404914448	4.58397181143043	1.77190140698772e-08	6.99989947135082e-07	DUXAP9	14	19062316	19131167	+	4846	transcribed_processed_pseudogene	double homeobox A pseudogene 9 [Source:HGNC Symbol;Acc:HGNC:32188]	-	59	2	0.712019857298026	0.0282052880906844
ENSG00000116675	9.25637188183313	98.2503504166365	-3.38940954991826	1.9277846521538e-08	7.60300244114879e-07	DNAJC6	1	65248219	65415869	+	6954	protein_coding	DnaJ heat shock protein family (Hsp40) member C6 [Source:HGNC Symbol;Acc:HGNC:15469]	-	10	91	0.0840986099566213	0.89431529867404
ENSG00000135678	73.1689692849795	4.32509392887426	4.04419085148227	1.96632877169234e-08	7.74209181707663e-07	CPM	12	68842197	68971570	-	7535	protein_coding	carboxypeptidase M [Source:HGNC Symbol;Acc:HGNC:2311]	-	79	4	0.613150855440335	0.0362794495255359
ENSG00000256463	307.514807336106	1703.61720387281	-2.46935972354125	2.04923778368259e-08	8.05510705519426e-07	SALL3	18	78980275	79002677	+	7397	protein_coding	spalt like transcription factor 3 [Source:HGNC Symbol;Acc:HGNC:10527]	zf-C2H2	332	1578	2.62485893697351	14.5792550740845
ENSG00000213988	27.7817997025512	198.653259720636	-2.83211668479976	2.07050135059931e-08	8.12517008414586e-07	ZNF90	19	20077994	20127076	+	5017	protein_coding	zinc finger protein 90 [Source:HGNC Symbol;Acc:HGNC:13165]	zf-C2H2	30	184	0.349704046425161	2.50644209687981
ENSG00000112964	1.38777878078145e-17	39.9518791656485	-8.32867359872341	2.09586276977436e-08	8.18391108647098e-07	GHR	5	42423777	42721878	+	6610	protein_coding	growth hormone receptor [Source:HGNC Symbol;Acc:HGNC:4263]	-	0	37	0	0.382546487536754
ENSG00000105696	1.38777878078145e-17	39.9518791656485	-8.32867359872341	2.09586276977436e-08	8.18391108647098e-07	TMEM59L	19	18607430	18621039	+	2626	protein_coding	transmembrane protein 59 like [Source:HGNC Symbol;Acc:HGNC:13237]	-	0	37	0	0.962921661316811
ENSG00000164294	38.8970308281671	1.38777878078145e-17	8.29066113112062	2.09586276977436e-08	8.18391108647098e-07	GPX8	5	55160118	55167071	+	3868	protein_coding	glutathione peroxidase 8 (putative) [Source:HGNC Symbol;Acc:HGNC:33100]	-	42	0	0.635018428459423	0
ENSG00000183248	107.440895852187	628.334504131872	-2.54650470258086	2.15900205045497e-08	8.41654528712018e-07	PRR36	19	7868719	7874379	-	4456	protein_coding	proline rich 36 [Source:HGNC Symbol;Acc:HGNC:26172]	-	116	582	1.52242641611418	8.92610017761442
ENSG00000188290	383.468788504474	2104.14921303175	-2.45564476182676	2.18079174901619e-08	8.48748340671473e-07	HES4	1	998962	1000172	-	1118	protein_coding	hes family bHLH transcription factor 4 [Source:HGNC Symbol;Acc:HGNC:24149]	bHLH	414	1949	21.6561894209548	119.139010753333
ENSG00000166801	1178.20677391606	210.528872277456	2.48385467776343	2.34125081951969e-08	9.09699167110742e-07	FAM111A	11	59142748	59155039	+	7221	protein_coding	family with sequence similarity 111 member A [Source:HGNC Symbol;Acc:HGNC:24725]	-	1272	195	10.301803700152	1.8455304727222
ENSG00000065717	194.510101420222	1088.24457494517	-2.48327224034642	2.35963282659552e-08	9.1533605739725e-07	TLE2	19	2997638	3047635	-	4038	protein_coding	transducin like enhancer of split 2 [Source:HGNC Symbol;Acc:HGNC:11838]	-	210	1008	3.04142060584577	17.059966406161
ENSG00000130643	11.1089213731259	109.046362628162	-3.27980694551938	2.41600813411539e-08	9.35668461644951e-07	CALY	10	133324072	133336935	-	3010	protein_coding	calcyon neuron specific vesicular protein [Source:HGNC Symbol;Acc:HGNC:17938]	-	12	101	0.233151521716284	2.29318362704869
ENSG00000089558	6.47753828270027	79.8971291525297	-3.59787551429276	2.42387992715723e-08	9.37180677564034e-07	KCNH4	17	42156891	42181278	-	3924	protein_coding	potassium voltage-gated channel subfamily H member 4 [Source:HGNC Symbol;Acc:HGNC:6253]	-	7	74	0.104325997336096	1.28880340602342
ENSG00000163661	1312.51564035928	236.439299540818	2.4722169533124	2.48078870920628e-08	9.57616870364203e-07	PTX3	3	157436789	157443628	+	1940	protein_coding	pentraxin 3 [Source:HGNC Symbol;Acc:HGNC:9692]	-	1417	219	42.7161029157492	7.71482961679201
ENSG00000109846	47.233450507295	303.374569389452	-2.67978897058334	2.52894272452262e-08	9.74612445744246e-07	CRYAB	11	111908565	111923722	-	3034	protein_coding	crystallin alpha B [Source:HGNC Symbol;Acc:HGNC:2389]	-	51	281	0.983055649820553	6.32957714742506
ENSG00000141622	193.583833317911	1075.28936169702	-2.47287820490244	2.66751518249311e-08	1.02634167216966e-06	RNF165	18	46326809	46463140	+	11419	protein_coding	ring finger protein 165 [Source:HGNC Symbol;Acc:HGNC:31696]	-	209	996	1.07038919634306	5.96094643940392
ENSG00000170577	3.69867833667571	60.4643056399322	-3.98359054757821	2.68884780527898e-08	1.03286732604733e-06	SIX2	2	45005161	45009430	-	2205	protein_coding	SIX homeobox 2 [Source:HGNC Symbol;Acc:HGNC:10888]	Homeobox	4	56	0.106090110410584	1.73565493444389
ENSG00000142871	1052.23431981825	188.936849412164	2.47675876071531	2.70530693251245e-08	1.03750277554666e-06	CYR61	1	85580761	85583962	+	2455	protein_coding	cysteine rich angiogenic inducer 61 [Source:HGNC Symbol;Acc:HGNC:2654]	-	1136	175	27.0614048640798	4.87158748784214
ENSG00000109819	37.9707618229624	1.38777878078145e-17	8.25600807926106	2.92755434508163e-08	1.11910265126551e-06	PPARGC1A	4	23755041	23904089	-	10870	protein_coding	PPARG coactivator 1 alpha [Source:HGNC Symbol;Acc:HGNC:9237]	-	41	0	0.220585934491004	0
ENSG00000221867	37.9707618229624	1.38777878078145e-17	8.25600807926106	2.92755434508163e-08	1.11910265126551e-06	MAGEA3	X	152698752	152702347	+	1788	protein_coding	MAGE family member A3 [Source:HGNC Symbol;Acc:HGNC:6801]	-	41	0	1.34103417668748	0
ENSG00000104611	6.47753828270027	78.8175278771249	-3.57827749064842	2.93346476987766e-08	1.11955043172197e-06	SH2D4A	8	19313617	19396218	+	4148	protein_coding	SH2 domain containing 4A [Source:HGNC Symbol;Acc:HGNC:26102]	-	7	73	0.0986921922726232	1.20272978596725
ENSG00000237499	45.380912985046	1.0864061512033	5.24005035994866	2.95108433972746e-08	1.12445832970519e-06	AL357060.1	6	137823673	137868233	-	4088	antisense	uncharacterized LOC100130476 [Source:NCBI gene;Acc:100130476]	-	49	1	0.700984954703495	0.0167175667915187
ENSG00000095587	52.7910625814947	2.16596404914448	4.53433395481804	2.98150025080763e-08	1.13421838848759e-06	TLL2	10	96364606	96513918	-	8151	protein_coding	tolloid like 2 [Source:HGNC Symbol;Acc:HGNC:11844]	-	57	2	0.408966247299542	0.0167688413798867
ENSG00000114529	383.468788504474	62.6235083179173	2.61210934655513	3.05764725953597e-08	1.16131605883083e-06	C3orf52	3	112086335	112131004	+	6021	protein_coding	chromosome 3 open reading frame 52 [Source:HGNC Symbol;Acc:HGNC:26255]	-	414	58	4.02119577688548	0.658329506151178
ENSG00000129173	240.823505985863	35.6334733588088	2.7526852060843	3.1218344949685e-08	1.18379162293958e-06	E2F8	11	19224063	19241620	-	4140	protein_coding	E2F transcription factor 8 [Source:HGNC Symbol;Acc:HGNC:24727]	E2F	260	33	3.67279349627946	0.54475039382682
ENSG00000204248	241.749774068245	1316.0404078261	-2.44396617537044	3.18532016332873e-08	1.20592954388587e-06	COL11A2	6	33162681	33192499	-	6740	protein_coding	collagen type XI alpha 2 chain [Source:HGNC Symbol;Acc:HGNC:2187]	-	261	1219	2.2646657637924	12.3602644659206
ENSG00000213694	25.9292603027603	182.459242520228	-2.8085900679717	3.23557276618132e-08	1.22299473645228e-06	S1PR3	9	88990863	89005010	+	13578	protein_coding	sphingosine-1-phosphate receptor 3 [Source:HGNC Symbol;Acc:HGNC:3167]	-	28	169	0.120599562099526	0.850618559757702
ENSG00000163884	60.201211104199	367.07103538585	-2.60552619829191	3.37971429141319e-08	1.27543722716206e-06	KLF15	3	126342635	126357442	-	2848	protein_coding	Kruppel like factor 15 [Source:HGNC Symbol;Acc:HGNC:14536]	zf-C2H2	65	340	1.33474061399201	8.15873610774846
ENSG00000086289	24.0767205340194	177.061236763725	-2.87167721083225	3.43490646680273e-08	1.29419825154303e-06	EPDR1	7	37683843	37951941	+	2864	protein_coding	ependymin related 1 [Source:HGNC Symbol;Acc:HGNC:17572]	-	26	164	0.530913585006877	3.91340493686154
ENSG00000072133	11.1089213731259	105.807558983775	-3.23635572872673	3.74248478119581e-08	1.40784172724474e-06	RPS6KA6	X	84058346	84187907	-	8502	protein_coding	ribosomal protein S6 kinase A6 [Source:HGNC Symbol;Acc:HGNC:10435]	-	12	98	0.0825436462439442	0.787750938401008
ENSG00000126803	51.8647939484501	2.16596404914448	4.50885953344626	3.88302052981265e-08	1.45838596178528e-06	HSPA2	14	64535905	64546173	+	5777	protein_coding	heat shock protein family A (Hsp70) member 2 [Source:HGNC Symbol;Acc:HGNC:5235]	-	56	2	0.566903532694258	0.0236598279535151
ENSG00000169245	724.335431501935	129.558785399779	2.48199844642895	3.95692877794078e-08	1.48378548333449e-06	CXCL10	4	76021117	76023497	-	1176	protein_coding	C-X-C motif chemokine ligand 10 [Source:HGNC Symbol;Acc:HGNC:10637]	-	782	120	38.8886560973797	6.97361357589064
ENSG00000145777	36.1182236991819	1.38777878078145e-17	8.18410028350974	4.1080198068081e-08	1.5307233425242e-06	TSLP	5	111070062	111078024	+	4282	protein_coding	thymic stromal lymphopoietin [Source:HGNC Symbol;Acc:HGNC:30743]	-	39	0	0.532649407097044	0
ENSG00000255346	37.0444927807239	1.38777878078145e-17	8.22050214472814	4.1080198068081e-08	1.5307233425242e-06	NOX5	15	68930525	69062743	+	12511	protein_coding	NADPH oxidase 5 [Source:HGNC Symbol;Acc:HGNC:14874]	-	40	0	0.186978413760161	0
ENSG00000159961	36.1182236991819	1.38777878078145e-17	8.18410028350974	4.1080198068081e-08	1.5307233425242e-06	OR3A3	17	3411370	3424070	+	3812	protein_coding	olfactory receptor family 3 subfamily A member 3 [Source:HGNC Symbol;Acc:HGNC:8284]	-	39	0	0.598322340291066	0
ENSG00000260450	37.0444927807239	1.38777878078145e-17	8.22050214472814	4.1080198068081e-08	1.5307233425242e-06	LINC02134	16	47965672	47971687	+	557	lincRNA	long intergenic non-protein coding RNA 2134 [Source:HGNC Symbol;Acc:HGNC:52994]	-	40	0	4.19979700997016	0
ENSG00000090339	2152.64075599257	407.016276630052	2.40261874362809	4.20818922634261e-08	1.56557893359241e-06	ICAM1	19	10270835	10286615	+	3706	protein_coding	intercellular adhesion molecule 1 [Source:HGNC Symbol;Acc:HGNC:5344]	-	2324	377	36.6736564753241	6.9521620932233
ENSG00000222009	385.321324622669	64.7827109777117	2.5702457854374	4.4118321300842e-08	1.63875978366524e-06	BTBD19	1	44808482	44815585	+	3520	protein_coding	BTB domain containing 19 [Source:HGNC Symbol;Acc:HGNC:27145]	-	416	60	6.91152957936225	1.164910449609
ENSG00000103154	79.6528477905924	458.837130023767	-2.52418734766151	4.43313565880425e-08	1.64408786190882e-06	NECAB2	16	83968632	84002776	+	2520	protein_coding	N-terminal EF-hand calcium binding protein 2 [Source:HGNC Symbol;Acc:HGNC:23746]	-	86	425	1.99582020209911	11.5258335490415
ENSG00000227502	4.62497002766712	64.7827109777117	-3.77042117287631	4.50392161382584e-08	1.66772169600347e-06	LINC01268	6	113868013	113873351	-	2755	lincRNA	long intergenic non-protein coding RNA 1268 [Source:HGNC Symbol;Acc:HGNC:50323]	-	5	60	0.106138245669391	1.48837923144236
ENSG00000130529	2.77237790704408	51.8274947302079	-4.16116409730223	5.0709887727121e-08	1.87475804016511e-06	TRPM4	19	49157741	49211836	+	6604	protein_coding	transient receptor potential cation channel subfamily M member 4 [Source:HGNC Symbol;Acc:HGNC:17993]	-	3	48	0.026566705041112	0.496727411583731
ENSG00000108852	32.4131469271649	213.767675694762	-2.71637552183581	5.19685973304058e-08	1.91829084895861e-06	MPP2	17	43875357	43909711	-	6114	protein_coding	membrane palmitoylated protein 2 [Source:HGNC Symbol;Acc:HGNC:7220]	-	35	198	0.334785094493655	2.21321553527285
ENSG00000235280	3.69867833667571	57.2255015870739	-3.90432407120202	5.55554216972035e-08	2.04748128970046e-06	MCF2L-AS1	13	112967484	112968824	-	712	antisense	MCF2L antisense RNA 1 [Source:HGNC Symbol;Acc:HGNC:39825]	-	4	53	0.328551535751879	5.08721192600786
ENSG00000224389	400.141613557754	68.0215149350661	2.55441890003555	5.56418467654798e-08	2.04748128970046e-06	C4B	6	32014795	32035418	+	7174	protein_coding	complement C4B (Chido blood group) [Source:HGNC Symbol;Acc:HGNC:1324]	-	432	63	3.52164746210991	0.60015458903748
ENSG00000106538	12.9614680094436	113.36476746441	-3.11567297484946	5.61302685492172e-08	2.06224177948166e-06	RARRES2	7	150338317	150341674	-	1921	protein_coding	retinoic acid receptor responder 2 [Source:HGNC Symbol;Acc:HGNC:9868]	-	14	105	0.426210529460532	3.73547546569051
ENSG00000247809	35.1919545758689	1.38777878078145e-17	8.14675610847715	5.79163448172947e-08	2.12455858690026e-06	NR2F2-AS1	15	96110040	96327361	-	6063	antisense	NR2F2 antisense RNA 1 [Source:HGNC Symbol;Acc:HGNC:44222]	-	38	0	0.366538444305741	0
ENSG00000139549	100.957018264667	10.8026503706987	3.21047961038438	5.83931855492137e-08	2.13872963630175e-06	DHH	12	49086656	49094819	-	4701	protein_coding	desert hedgehog [Source:HGNC Symbol;Acc:HGNC:2865]	-	109	10	1.35600019073771	0.145376330660983
ENSG00000171155	690.98978178191	126.31998183538	2.4505077693201	6.03142259264748e-08	2.20567070168273e-06	C1GALT1C1	X	120625793	120630150	-	1785	protein_coding	C1GALT1 specific chaperone 1 [Source:HGNC Symbol;Acc:HGNC:24338]	-	746	117	24.4412892601796	4.47952119110152
ENSG00000144485	1069.83341267403	5417.44499647833	-2.34008145796359	6.21256441378413e-08	2.26840219028186e-06	HES6	2	238238267	238240662	-	2037	protein_coding	hes family bHLH transcription factor 6 [Source:HGNC Symbol;Acc:HGNC:18254]	bHLH	1155	5018	33.1599952062979	168.354055303598
ENSG00000181656	321.408828337514	53.9866974888064	2.57117108355797	6.36822250255196e-08	2.32164951235011e-06	GPR88	1	100538137	100542018	+	3491	protein_coding	G protein-coupled receptor 88 [Source:HGNC Symbol;Acc:HGNC:4539]	-	347	50	5.81303757010901	0.978822873728563
ENSG00000272512	13.8877405559987	112.2851662577	-3.00326261930268	6.43661186852355e-08	2.3409889651646e-06	AL645608.7	1	995966	998051	-	2086	lincRNA	novel transcript	-	15	104	0.420533365511753	3.40724206929422
ENSG00000213420	357.533282815711	1845.04494835723	-2.36707098679446	6.4410888391339e-08	2.3409889651646e-06	GPC2	7	100169606	100177372	-	3828	protein_coding	glypican 2 [Source:HGNC Symbol;Acc:HGNC:4450]	-	386	1709	5.89710525560086	30.5108346112152
ENSG00000188641	653.012791801177	119.842374673968	2.44484251100278	6.46021596136251e-08	2.34433397651656e-06	DPYD	1	97077743	97995000	-	7131	protein_coding	dihydropyrimidine dehydrogenase [Source:HGNC Symbol;Acc:HGNC:3012]	-	705	111	5.78178827955452	1.06379145251071
ENSG00000104205	1.84606591512184	50.7478933427558	-4.68518934363084	6.64090001295129e-08	2.39884742975476e-06	SGK3	8	66667596	66862022	+	6474	protein_coding	serum/glucocorticoid regulated kinase family member 3 [Source:HGNC Symbol;Acc:HGNC:10812]	-	2	47	0.0180667820092167	0.496145568899479
ENSG00000105792	49.0859879423585	2.16596404914448	4.42962079753412	6.64090001295129e-08	2.39884742975476e-06	CFAP69	7	90245174	90311063	+	9139	protein_coding	cilia and flagella associated protein 69 [Source:HGNC Symbol;Acc:HGNC:26107]	-	53	2	0.339156930548553	0.0149559936631422
ENSG00000115339	50.0122566296957	2.16596404914448	4.45652018783749	6.64090001295129e-08	2.39884742975476e-06	GALNT3	2	165747591	165794682	-	4686	protein_coding	polypeptide N-acetylgalactosaminyltransferase 3 [Source:HGNC Symbol;Acc:HGNC:4125]	-	54	2	0.673930294845724	0.0291683367664227
ENSG00000008056	26.8555300449846	179.220439067835	-2.73237973120995	6.74134488313332e-08	2.43141269494873e-06	SYN1	X	47571898	47619943	-	3822	protein_coding	synapsin I [Source:HGNC Symbol;Acc:HGNC:11494]	-	29	166	0.443742288736578	2.96825603486627
ENSG00000143107	67.6113588558448	4.32509392887426	3.93043626990039	6.78948420747676e-08	2.44504230057059e-06	FNDC7	1	108712657	108742740	+	3332	protein_coding	fibronectin type III domain containing 7 [Source:HGNC Symbol;Acc:HGNC:26668]	-	73	4	1.28127210551018	0.0820425126575369
ENSG00000058668	756.754813159318	140.354797211675	2.42978473233361	6.82954812678543e-08	2.45572671152479e-06	ATP2B4	1	203626561	203744081	+	9721	protein_coding	ATPase plasma membrane Ca2+ transporting 4 [Source:HGNC Symbol;Acc:HGNC:817]	-	817	130	4.91512556714873	0.913937217949252
ENSG00000253730	3.69867833667571	56.1459002261557	-3.87690363451283	7.10818198577613e-08	2.55203178164096e-06	AC015909.2	17	50158333	50161276	-	547	antisense	novel transcript	-	4	52	0.427657574872647	6.4968070900802
ENSG00000223764	0.919783817355496	43.1906834752536	-5.36495569707174	7.22059639846533e-08	2.58453589874765e-06	LINC02593	1	916865	921016	-	4152	lincRNA	long intergenic non-protein coding RNA 2593 [Source:HGNC Symbol;Acc:HGNC:53933]	-	1	40	0.0140853018699023	0.658395116028211
ENSG00000172349	42.6021065181828	1.0864061512033	5.14916011164887	7.22059639846533e-08	2.58453589874765e-06	IL16	15	81159575	81314058	+	12094	protein_coding	interleukin 16 [Source:HGNC Symbol;Acc:HGNC:5980]	-	46	1	0.222439223973572	0.00565085274051003
ENSG00000007255	45.380912985046	274.225339053091	-2.59167086956391	7.35824695444929e-08	2.62982187673086e-06	TRAPPC6A	19	45162928	45178237	-	933	protein_coding	trafficking protein particle complex 6A [Source:HGNC Symbol;Acc:HGNC:23069]	-	49	254	3.07141103411349	18.6052721469528
ENSG00000240764	30.56060822937	198.653259720636	-2.69519890249872	7.55989922752132e-08	2.69781056421395e-06	PCDHGC5	5	141489121	141512979	+	4990	protein_coding	protocadherin gamma subfamily C, 5 [Source:HGNC Symbol;Acc:HGNC:8718]	-	33	184	0.386755855913134	2.52000400802525
ENSG00000131725	744.713328545308	139.275196034937	2.41777863151467	7.98657382366919e-08	2.84577405747151e-06	WDR44	X	118346073	118449961	+	4202	protein_coding	WD repeat domain 44 [Source:HGNC Symbol;Acc:HGNC:30512]	-	804	129	11.1898304104053	2.09805861081412
ENSG00000073331	34.2656854080975	1.38777878078145e-17	8.10841953396155	8.20481551578339e-08	2.91036879496797e-06	ALPK1	4	112285509	112442620	+	12325	protein_coding	alpha kinase 1 [Source:HGNC Symbol;Acc:HGNC:20917]	-	37	0	0.175565145189605	0
ENSG00000185666	1.38777878078145e-17	35.6334733588088	-8.16415817618616	8.20481551578339e-08	2.91036879496797e-06	SYN3	22	32512552	33058372	-	5444	protein_coding	synapsin III [Source:HGNC Symbol;Acc:HGNC:11496]	-	0	33	0	0.414266464078441
ENSG00000233327	34.2656854080975	1.38777878078145e-17	8.10841953396155	8.20481551578339e-08	2.91036879496797e-06	USP32P2	17	18511262	18525930	-	6442	transcribed_unprocessed_pseudogene	ubiquitin specific peptidase 32 pseudogene 2 [Source:HGNC Symbol;Acc:HGNC:30751]	-	37	0	0.335895748907463	0
ENSG00000164741	489.063346859192	88.5339392504812	2.46418332600189	8.48935082032974e-08	3.00678296520944e-06	DLC1	8	13083361	13604610	-	12794	protein_coding	DLC1 Rho GTPase activating protein [Source:HGNC Symbol;Acc:HGNC:2897]	-	528	82	2.41352098922187	0.438017498013578
ENSG00000164061	65.7588219781125	371.389439849107	-2.49526689683351	8.50549876775779e-08	3.0079925582262e-06	BSN	3	49554489	49671545	+	16225	protein_coding	bassoon presynaptic cytomatrix protein [Source:HGNC Symbol;Acc:HGNC:1117]	-	71	344	0.255915827971171	1.44896431969445
ENSG00000253522	77.8003111067121	6.48426673325681	3.56117242538033	8.6116958744768e-08	3.04099706036831e-06	MIR3142HG	5	160438594	160487426	+	2377	lincRNA	MIR3142 host gene [Source:HGNC Symbol;Acc:HGNC:51944]	-	84	6	2.06668176801098	0.172506722028763
ENSG00000095303	48.1597192352088	2.16596404914448	4.40221031725453	8.7216035797964e-08	3.07521138759866e-06	PTGS1	9	122370530	122395703	+	5791	protein_coding	prostaglandin-endoperoxide synthase 1 [Source:HGNC Symbol;Acc:HGNC:9604]	-	52	2	0.525137802610843	0.0236026292673902
ENSG00000092054	3.69867833667571	55.0662988600964	-3.84895192010117	9.11608737501442e-08	3.20951487551924e-06	MYH7	14	23412738	23435718	-	6087	protein_coding	myosin heavy chain 7 [Source:HGNC Symbol;Acc:HGNC:7577]	-	4	51	0.0384308679900342	0.572599320721232
ENSG00000185339	387.173860740563	68.0215149350661	2.50690557542308	9.58984846277789e-08	3.36984732490352e-06	TCN2	22	30606838	30627278	+	3122	protein_coding	transcobalamin 2 [Source:HGNC Symbol;Acc:HGNC:11653]	-	418	63	7.83009239784843	1.37908681029945
ENSG00000091536	23.1504504898385	160.867219411659	-2.78968233552415	9.60001375575714e-08	3.36984732490352e-06	MYO15A	17	18108706	18179806	+	20002	protein_coding	myosin XVA [Source:HGNC Symbol;Acc:HGNC:7594]	-	25	149	0.0730954071640767	0.509092617913984
ENSG00000130540	169.500862447778	24.8374589415812	2.76497830173846	9.6427861003973e-08	3.37983944860216e-06	SULT4A1	22	43824509	43862503	-	2849	protein_coding	sulfotransferase family 4A member 1 [Source:HGNC Symbol;Acc:HGNC:14903]	-	183	23	3.75648919816838	0.551720779222798
ENSG00000223749	298.252126650788	50.7478933427558	2.55239475011426	9.71264670184209e-08	3.39928245458248e-06	MIR503HG	X	134543337	134546632	-	1678	lincRNA	MIR503 host gene [Source:HGNC Symbol;Acc:HGNC:28258]	-	322	47	11.2224432795916	1.9142112115943
ENSG00000043591	0.919783817355496	42.1110820437549	-5.32853627367511	9.79951263922788e-08	3.42461074835975e-06	ADRB1	10	114044056	114046908	+	2853	protein_coding	adrenoceptor beta 1 [Source:HGNC Symbol;Acc:HGNC:285]	-	1	39	0.0204984834783857	0.934214899651386
ENSG00000185201	156.533108697506	815.105495494365	-2.37952249373216	9.86682527370662e-08	3.44304106744528e-06	IFITM2	11	307631	315272	+	1543	protein_coding	interferon induced transmembrane protein 2 [Source:HGNC Symbol;Acc:HGNC:5413]	-	169	755	6.40537089986262	33.4399007440148
ENSG00000174279	112.998505108282	14.0414488913689	2.99813609385881	9.95398818242666e-08	3.46833358144023e-06	EVX2	2	176077472	176083913	-	4203	protein_coding	even-skipped homeobox 2 [Source:HGNC Symbol;Acc:HGNC:3507]	Homeobox	122	13	1.69755535341133	0.211381958022476
ENSG00000272872	65.7588219781125	4.32509392887426	3.8904335980557	1.0398578946464e-07	3.61790911680802e-06	AP000525.1	22	15823197	15823890	+	694	sense_intronic	novel transcript, sense intronic to novel transcript	-	71	4	5.98304655451333	0.3938986342578
ENSG00000134508	56.4961369549828	321.727788441171	-2.50680785531019	1.11131815313945e-07	3.86085000731858e-06	CABLES1	18	23134564	23260467	+	6654	protein_coding	Cdk5 and Abl enzyme substrate 1 [Source:HGNC Symbol;Acc:HGNC:25097]	-	61	298	0.536130534294244	3.06067644830644
ENSG00000138600	1254.160753566	247.235310855981	2.34222777197467	1.11901786938782e-07	3.88189106408486e-06	SPPL2A	15	50702266	50765808	-	8144	protein_coding	signal peptide peptidase like 2A [Source:HGNC Symbol;Acc:HGNC:30227]	-	1354	229	9.7230921825432	1.92168266048794
ENSG00000267547	59.274942585991	3.24552055515664	4.14259514575361	1.12142192658807e-07	3.88190242018998e-06	AC060766.4	17	35403837	35404373	-	537	lincRNA	novel transcript	-	64	3	6.96994244932105	0.381795603596247
ENSG00000138944	95.3994087823662	511.737584434021	-2.42170731143062	1.12230754867497e-07	3.88190242018998e-06	SHISAL1	22	44243667	44312851	-	6751	protein_coding	shisa like 1 [Source:HGNC Symbol;Acc:HGNC:29335]	-	103	474	0.892262458372826	4.79837502336353
ENSG00000105088	2.77237790704408	48.5886905512682	-4.06828544101173	1.14874918291427e-07	3.95598406664239e-06	OLFM2	19	9853718	9936552	-	2500	protein_coding	olfactomedin 2 [Source:HGNC Symbol;Acc:HGNC:17189]	-	3	45	0.0701786080366014	1.23014543478711
ENSG00000174740	1.84606591512184	48.5886905512682	-4.62261068936308	1.14874918291427e-07	3.95598406664239e-06	PABPC5	X	91434595	91438584	+	3450	protein_coding	poly(A) binding protein cytoplasmic 5 [Source:HGNC Symbol;Acc:HGNC:13629]	-	2	45	0.0339027091964258	0.891409735352978
ENSG00000160712	1.84606591512184	48.5886905512682	-4.62261068936308	1.14874918291427e-07	3.95598406664239e-06	IL6R	1	154405193	154469450	+	6453	protein_coding	interleukin 6 receptor [Source:HGNC Symbol;Acc:HGNC:6019]	-	2	45	0.0181255767437888	0.476578891518328
ENSG00000183570	1.38777878078145e-17	34.5538718998449	-8.11992121769072	1.16814322597595e-07	4.01691638580142e-06	PCBP3	21	45643694	45942454	+	6828	protein_coding	poly(rC) binding protein 3 [Source:HGNC Symbol;Acc:HGNC:8651]	-	0	32	0	0.320287817428135
ENSG00000174500	147.270427334364	20.519053741087	2.83643976365167	1.17379771800769e-07	4.03049379218221e-06	GCSAM	3	112120841	112133305	-	3783	protein_coding	germinal center associated signaling and motility [Source:HGNC Symbol;Acc:HGNC:20253]	-	159	19	2.45801363067663	0.343242624327475
ENSG00000198910	163.943253718136	838.856719808825	-2.35427996516434	1.20866076314059e-07	4.14418024215287e-06	L1CAM	X	153861514	153886174	-	7270	protein_coding	L1 cell adhesion molecule [Source:HGNC Symbol;Acc:HGNC:6470]	-	177	777	1.4238438356807	7.30416477785101
ENSG00000175040	2547.23094242176	517.135589981741	2.30006027106066	1.26404739662482e-07	4.3278051736036e-06	CHST2	3	143119331	143124014	+	4582	protein_coding	carbohydrate sulfotransferase 2 [Source:HGNC Symbol;Acc:HGNC:1970]	-	2750	479	35.0995147862385	7.14437731295195
ENSG00000121858	136.155209546781	18.3598515328457	2.88276871594461	1.31349882044022e-07	4.49060725529375e-06	TNFSF10	3	172505508	172523507	-	3473	protein_coding	TNF superfamily member 10 [Source:HGNC Symbol;Acc:HGNC:11925]	-	147	17	2.47534681384499	0.33452462474615
ENSG00000177875	8.33009560031616	82.0563316941365	-3.27977953644592	1.32927931177785e-07	4.53799052910983e-06	CCDC184	12	48183584	48185926	+	2343	protein_coding	coiled-coil domain containing 184 [Source:HGNC Symbol;Acc:HGNC:33749]	-	9	76	0.224643431615241	2.21679359424812
ENSG00000225649	227.855752800801	1141.14502903698	-2.32361052828552	1.35067375365468e-07	4.60437471231431e-06	AC064875.1	2	12966784	13007013	-	2846	processed_transcript	uncharacterized LOC100506474 [Source:NCBI gene;Acc:100506474]	-	246	1057	5.05502974262237	25.381895146599
ENSG00000125675	1527.40982658211	307.692973875275	2.31109430792884	1.36806367839904e-07	4.65693607182982e-06	GRIA3	X	123184153	123490915	+	6484	protein_coding	glutamate ionotropic receptor AMPA type subunit 3 [Source:HGNC Symbol;Acc:HGNC:4573]	-	1649	285	14.8730881981744	3.00390233150255
ENSG00000185565	66.6850904215798	365.99143426985	-2.45401076444083	1.37926651773089e-07	4.68831542660065e-06	LSAMP	3	115802363	117139389	-	10330	protein_coding	limbic system associated membrane protein [Source:HGNC Symbol;Acc:HGNC:6705]	-	72	339	0.407620182206784	2.24276273202555
ENSG00000154928	91.6943357224664	484.747556683955	-2.4006231163561	1.44527510496144e-07	4.90562917810477e-06	EPHB1	3	134597801	135260467	+	6956	protein_coding	EPH receptor B1 [Source:HGNC Symbol;Acc:HGNC:3392]	-	99	449	0.83233685494819	4.4113419287858
ENSG00000173083	328.818972859721	58.3051029429443	2.49325672656388	1.53857431900947e-07	5.21481774925102e-06	HPSE	4	83292461	83335153	-	4721	protein_coding	heparanase [Source:HGNC Symbol;Acc:HGNC:5164]	-	355	54	4.39762159376429	0.781706482601425
ENSG00000106772	1015.18359801184	202.97166429183	2.32173798890099	1.55465346125825e-07	5.26176695827576e-06	PRUNE2	9	76611376	76906087	-	14656	protein_coding	prune homolog 2 [Source:HGNC Symbol;Acc:HGNC:25209]	-	1096	188	4.37339396880203	0.87665022190372
ENSG00000163131	154.680572433069	22.6782562489295	2.76364279539806	1.57573445888977e-07	5.32548653173276e-06	CTSS	1	150730196	150765957	-	4228	protein_coding	cathepsin S [Source:HGNC Symbol;Acc:HGNC:2545]	-	167	21	2.30996285519403	0.339444104521829
ENSG00000198598	282.505569448974	1390.53288396051	-2.29874113391776	1.60023175816205e-07	5.40055357926004e-06	MMP17	12	131828393	131851783	+	4003	protein_coding	matrix metallopeptidase 17 [Source:HGNC Symbol;Acc:HGNC:7163]	-	305	1288	4.45592377616026	21.9894429178921
ENSG00000145362	1536.67250702091	312.011378359159	2.2997165976742	1.60769346608817e-07	5.41799578357589e-06	ANK2	4	112818109	113383740	+	18224	protein_coding	ankyrin 2 [Source:HGNC Symbol;Acc:HGNC:493]	-	1659	289	5.32385456598998	1.08377240834271
ENSG00000153823	927.188133691779	184.618444819397	2.32759729245738	1.61694093760853e-07	5.44139782194641e-06	PID1	2	228850526	229271285	-	3364	protein_coding	phosphotyrosine interaction domain containing 1 [Source:HGNC Symbol;Acc:HGNC:26084]	-	1001	171	17.4020973653978	3.47395411131913
ENSG00000165716	140.786550313781	713.622991558842	-2.34055104993618	1.65330773468823e-07	5.55586656106326e-06	FAM69B	9	136712570	136724050	+	2704	protein_coding	family with sequence similarity 69 member B [Source:HGNC Symbol;Acc:HGNC:28290]	-	152	661	3.28745944944632	16.7062403927161
ENSG00000088836	293.620786302337	51.8274947302079	2.49952640501006	1.66147105501957e-07	5.57536821076452e-06	SLC4A11	20	3227417	3239559	-	4346	protein_coding	solute carrier family 4 member 11 [Source:HGNC Symbol;Acc:HGNC:16438]	-	317	48	4.26572686524057	0.754806218614578
ENSG00000165633	1.38777878078145e-17	33.4742704397062	-8.0742848095404	1.67165323717247e-07	5.58573353252652e-06	VSTM4	10	49014245	49115509	-	8633	protein_coding	V-set and transmembrane domain containing 4 [Source:HGNC Symbol;Acc:HGNC:26470]	-	0	31	0	0.245405282561749
ENSG00000023171	1.38777878078145e-17	33.4742704397062	-8.0742848095404	1.67165323717247e-07	5.58573353252652e-06	GRAMD1B	11	123358428	123627774	+	14863	protein_coding	GRAM domain containing 1B [Source:HGNC Symbol;Acc:HGNC:29214]	-	0	31	0	0.142540792865207
ENSG00000232949	32.4131469271649	1.38777878078145e-17	8.02854787070595	1.67165323717247e-07	5.58573353252652e-06	AC002480.2	7	22589705	22591622	+	557	antisense	novel transcript, antisense to STEAP1B	-	35	0	3.67482238372389	0
ENSG00000178233	10.1826470627713	90.6931417482073	-3.13832349609456	1.67678291295253e-07	5.59496038638286e-06	TMEM151B	6	44270466	44307506	+	5459	protein_coding	transmembrane protein 151B [Source:HGNC Symbol;Acc:HGNC:21315]	-	11	84	0.117842811321154	1.05159895506012
ENSG00000143590	14.8140126944056	110.12596383961	-2.88297207903113	1.70896032758345e-07	5.69428473608343e-06	EFNA3	1	155078872	155087538	+	1909	protein_coding	ephrin A3 [Source:HGNC Symbol;Acc:HGNC:3223]	-	16	102	0.490159651032662	3.65155795204834
ENSG00000108001	33.3394161929333	201.892063149596	-2.59347431141514	1.92322828074977e-07	6.39920350766656e-06	EBF3	10	129835283	129963841	-	4623	protein_coding	early B cell factor 3 [Source:HGNC Symbol;Acc:HGNC:19087]	COE	36	187	0.455409526519152	2.76440498359879
ENSG00000116016	9.25637188183313	84.215534223962	-3.16732174936468	1.95112061507795e-07	6.48287952329134e-06	EPAS1	2	46293667	46386703	+	7302	protein_coding	endothelial PAS domain protein 1 [Source:HGNC Symbol;Acc:HGNC:3374]	Others	10	78	0.0800906236152211	0.730023311066941
ENSG00000067840	414.035634418693	1994.0299005491	-2.267489798322	1.96302207528364e-07	6.51326313293549e-06	PDZD4	X	153802166	153830565	-	4341	protein_coding	PDZ domain containing 4 [Source:HGNC Symbol;Acc:HGNC:21167]	-	447	1847	6.02200679420272	29.0777677705059
ENSG00000086506	10.1826470627713	89.6135405005875	-3.12106936030984	1.97479813737254e-07	6.54314603047531e-06	HBQ1	16	180453	181181	+	536	protein_coding	hemoglobin subunit theta 1 [Source:HGNC Symbol;Acc:HGNC:4833]	-	11	83	1.20019385634735	10.5827188108758
ENSG00000188681	45.380912985046	2.16596404914448	4.31670839368186	2.01076712844206e-07	6.65299196671083e-06	TEKT4P2	21	9068361	9129752	-	2309	transcribed_unprocessed_pseudogene	tektin 4 pseudogene 2 [Source:HGNC Symbol;Acc:HGNC:40046]	-	49	2	1.24106820910692	0.0591956804189937
ENSG00000007174	632.634894727412	124.160779453236	2.34809165174725	2.0675748158508e-07	6.83138286009221e-06	DNAH9	17	11598431	11969748	+	16980	protein_coding	dynein axonemal heavy chain 9 [Source:HGNC Symbol;Acc:HGNC:2953]	-	683	115	2.35237481787391	0.462854093052341
ENSG00000134138	1524.63102245044	315.250181720841	2.27347501340311	2.13186588539298e-07	7.03396643526867e-06	MEIS2	15	36889204	37101299	-	10798	protein_coding	Meis homeobox 2 [Source:HGNC Symbol;Acc:HGNC:7001]	Homeobox	1646	292	8.91476730476676	1.84809155480354
ENSG00000168216	635.413698874323	125.240380644911	2.34193493540203	2.15890866627203e-07	7.11325778689129e-06	LMBRD1	6	69675793	69867236	-	8791	protein_coding	LMBR1 domain containing 1 [Source:HGNC Symbol;Acc:HGNC:23038]	-	686	116	4.56361857895466	0.901786362538105
ENSG00000109062	283.431837521054	1368.94086189341	-2.2714449941485	2.20311974764325e-07	7.24881628388915e-06	SLC9A3R1	17	74748652	74769353	+	2315	protein_coding	SLC9A3 regulator 1 [Source:HGNC Symbol;Acc:HGNC:11075]	-	306	1268	7.73025704074875	37.4327912481414
ENSG00000171056	7.40381789277505	73.4195214509483	-3.28684328710978	2.234498520888e-07	7.34183491758805e-06	SOX7	8	10723768	10730512	-	3216	protein_coding	SRY-box 7 [Source:HGNC Symbol;Acc:HGNC:18196]	HMG	8	68	0.145478043193618	1.44502987779027
ENSG00000184232	144.491622904174	719.020997089528	-2.31397907682377	2.26807327432143e-07	7.4418004211902e-06	OAF	11	120210767	120230332	+	3176	protein_coding	out at first homolog [Source:HGNC Symbol;Acc:HGNC:28752]	-	156	666	2.87255007706492	14.3310393851143
ENSG00000129951	12.9614680094436	103.648356545441	-2.98653849366277	2.27851252354373e-07	7.46568375259322e-06	PLPPR3	19	812488	821977	-	2741	protein_coding	phospholipid phosphatase related 3 [Source:HGNC Symbol;Acc:HGNC:23497]	-	14	96	0.298705008060446	2.39357010295437
ENSG00000272031	39.8232997984302	227.802490471068	-2.51211284990812	2.30221333319901e-07	7.53289304480518e-06	ANKRD34A	1	145959442	145964582	-	3677	protein_coding	ankyrin repeat domain 34A [Source:HGNC Symbol;Acc:HGNC:27639]	-	43	211	0.683909016764994	3.92168565467138
ENSG00000181218	19.4453689776651	132.797588954134	-2.76333280797372	2.31887898195439e-07	7.5491519523626e-06	HIST3H2A	1	228456979	228457873	-	895	protein_coding	histone cluster 3 H2A [Source:HGNC Symbol;Acc:HGNC:20507]	-	21	123	1.37220741971008	9.39217184846769
ENSG00000268916	82.4316527730813	8.64345518398622	3.23624606636411	2.31996457730073e-07	7.5491519523626e-06	CSAG3	X	152753921	152760222	+	1083	protein_coding	CSAG family member 3 [Source:HGNC Symbol;Acc:HGNC:26237]	-	89	8	4.80601424688944	0.504830382594484
ENSG00000156219	82.4316527730813	8.64345518398622	3.23624606636411	2.31996457730073e-07	7.5491519523626e-06	ART3	4	76011184	76112802	+	3278	protein_coding	ADP-ribosyltransferase 3 [Source:HGNC Symbol;Acc:HGNC:725]	-	89	8	1.58783204068983	0.166788073322095
ENSG00000228262	82.4316527730813	8.64345518398622	3.23624606636411	2.31996457730073e-07	7.5491519523626e-06	LINC01320	2	33706886	34738231	+	6075	lincRNA	long intergenic non-protein coding RNA 1320 [Source:HGNC Symbol;Acc:HGNC:50526]	-	89	8	0.85677587314918	0.0899969225267204
ENSG00000197380	182.468616046581	892.836775056605	-2.28990473224911	2.40037468141735e-07	7.7717934052054e-06	DACT3	19	46647612	46661138	-	5361	protein_coding	dishevelled binding antagonist of beta catenin 3 [Source:HGNC Symbol;Acc:HGNC:30745]	-	197	827	2.14903714841921	10.542501135453
ENSG00000168481	1.38777878078145e-17	32.3946689796196	-8.02715750694582	2.40483448154637e-07	7.7717934052054e-06	LGI3	8	22146825	22157084	-	4514	protein_coding	leucine rich repeat LGI family member 3 [Source:HGNC Symbol;Acc:HGNC:18711]	-	0	30	0	0.45419636493395
ENSG00000169885	1.38777878078145e-17	32.3946689796196	-8.02715750694582	2.40483448154637e-07	7.7717934052054e-06	CALML6	1	1914827	1917296	+	2321	protein_coding	calmodulin like 6 [Source:HGNC Symbol;Acc:HGNC:24193]	-	0	30	0	0.883344416765122
ENSG00000197816	31.486877607269	1.38777878078145e-17	7.98689018905011	2.40483448154637e-07	7.7717934052054e-06	CCDC180	9	97307304	97378524	+	14155	protein_coding	coiled-coil domain containing 180 [Source:HGNC Symbol;Acc:HGNC:29303]	-	34	0	0.14047289963761	0
ENSG00000232599	31.486877607269	1.38777878078145e-17	7.98689018905011	2.40483448154637e-07	7.7717934052054e-06	AL008707.1	X	125203805	125204338	-	534	processed_pseudogene	odz, odd Oz\/ten-m homolog 1(Drosophila) (ODZ1) pseudogene	-	34	0	3.72358407185463	0
ENSG00000079482	1218.96256787672	252.633316505187	2.27001826291409	2.45333083950084e-07	7.9176895836568e-06	OPHN1	X	68042344	68433913	-	8224	protein_coding	oligophrenin 1 [Source:HGNC Symbol;Acc:HGNC:8148]	-	1316	234	9.35828552368752	1.94453923300491
ENSG00000188060	116.703577898509	15.1210492235924	2.93862036596789	2.47564167402189e-07	7.97879384817096e-06	RAB42	1	28592200	28595443	+	2200	protein_coding	RAB42, member RAS oncogene family [Source:HGNC Symbol;Acc:HGNC:28702]	-	126	14	3.34943356538325	0.434899901187362
ENSG00000164574	1042.97163936727	215.926877971352	2.27147808462277	2.6304983223518e-07	8.46174205128627e-06	GALNT10	5	154190730	154420984	+	10496	protein_coding	polypeptide N-acetylgalactosaminyltransferase 10 [Source:HGNC Symbol;Acc:HGNC:19873]	-	1126	200	6.27390693670709	1.30223729122958
ENSG00000154874	66.6850904215798	5.40467736820712	3.59676224766019	2.63265340657611e-07	8.46174205128627e-06	CCDC144B	17	18537800	18625617	-	9900	transcribed_unprocessed_pseudogene	coiled-coil domain containing 144B (pseudogene) [Source:HGNC Symbol;Acc:HGNC:26704]	-	72	5	0.425324897191523	0.0345158651736001
ENSG00000168243	565.017327097885	2653.66617428005	-2.23135003705044	2.65874814378738e-07	8.53400355283058e-06	GNG4	1	235547687	235650754	-	5401	protein_coding	G protein subunit gamma 4 [Source:HGNC Symbol;Acc:HGNC:4407]	-	610	2458	6.60509641768914	31.1022390782233
ENSG00000149582	167.648326207768	26.9966617464269	2.62941836108406	2.8347454251815e-07	9.08657068174869e-06	TMEM25	11	118531041	118547280	+	5529	protein_coding	transmembrane protein 25 [Source:HGNC Symbol;Acc:HGNC:25890]	-	181	25	1.91450052068259	0.309013442954098
ENSG00000050030	13.8877405559987	106.887160200281	-2.93226031096464	2.9659008925962e-07	9.48125070185287e-06	NEXMIF	X	74732856	74925485	-	11869	protein_coding	neurite extension and migration factor [Source:HGNC Symbol;Acc:HGNC:29433]	-	15	99	0.0739095627649774	0.570039589799402
ENSG00000230461	14.8140126944056	106.887160200281	-2.83995278090338	2.9659008925962e-07	9.48125070185287e-06	PROX1-AS1	1	213817751	213988508	-	10290	processed_transcript	PROX1 antisense RNA 1 [Source:HGNC Symbol;Acc:HGNC:43656]	-	16	99	0.0909343803519292	0.657512137155403
ENSG00000140450	118.556114280662	586.230060936187	-2.30459600641748	3.04493586439915e-07	9.72075200818451e-06	ARRDC4	15	97960698	97973838	+	4072	protein_coding	arrestin domain containing 4 [Source:HGNC Symbol;Acc:HGNC:28087]	-	128	543	1.83833943776297	9.11330728947556
ENSG00000100342	328.818972859721	61.5439069812493	2.41541620828306	3.05277251974121e-07	9.73261781462434e-06	APOL1	22	36253010	36267530	+	3519	protein_coding	apolipoprotein L1 [Source:HGNC Symbol;Acc:HGNC:618]	-	355	57	5.89973615918194	1.10697940991546
ENSG00000149599	17.5928271955448	120.921975870721	-2.77172946801822	3.10309089910224e-07	9.87970611865111e-06	DUSP15	20	31847637	31870747	-	3791	protein_coding	dual specificity phosphatase 15 [Source:HGNC Symbol;Acc:HGNC:16236]	-	19	112	0.293105063021064	2.01905519939266
ENSG00000139178	497.399759334977	98.2503504166365	2.33851929993867	3.13616242559978e-07	9.97156139197432e-06	C1RL	12	7089587	7109273	-	5014	protein_coding	complement C1r subcomponent like [Source:HGNC Symbol;Acc:HGNC:21265]	-	537	91	6.26344776553233	1.24034076325873
ENSG00000205978	36.1182236991819	208.369669997589	-2.5239453053097	3.30126055536968e-07	1.04823896989319e-05	NYNRIN	14	24398786	24419288	+	7955	protein_coding	NYN domain and retroviral integrase containing [Source:HGNC Symbol;Acc:HGNC:20165]	-	39	193	0.286713357786241	1.65806319515268
ENSG00000064012	408.478026076042	79.8971291525297	2.35237594684421	3.38922629197639e-07	1.07472593183423e-05	CASP8	2	201233443	201287711	+	7243	protein_coding	caspase 8 [Source:HGNC Symbol;Acc:HGNC:1509]	-	441	74	3.56076742419591	0.698227884196589
ENSG00000251322	75.9477743980292	386.503855461645	-2.34536023115047	3.41620023813616e-07	1.08182727112237e-05	SHANK3	22	50674415	50733298	+	7455	protein_coding	SH3 and multiple ankyrin repeat domains 3 [Source:HGNC Symbol;Acc:HGNC:14294]	-	82	358	0.643264683545865	3.28185457674778
ENSG00000273209	37.9707618229624	1.0864061512033	4.98366320803919	3.45318342067585e-07	1.09207503520812e-05	AC069148.1	2	202032770	202033537	-	768	lincRNA	novel transcript	-	41	1	3.12209519260054	0.0889862149006879
ENSG00000155897	1.38777878078145e-17	31.3150675210926	-7.97843859854194	3.47842130366527e-07	1.09274235209825e-05	ADCY8	8	130780301	131042426	-	5961	protein_coding	adenylate cyclase 8 [Source:HGNC Symbol;Acc:HGNC:239]	-	0	29	0	0.332477936297286
ENSG00000283674	30.56060822937	1.38777878078145e-17	7.9439937893234	3.47842130366527e-07	1.09274235209825e-05	AC068587.4	8	12467693	12665588	-	13920	processed_transcript	uncharacterized LOC729732 [Source:NCBI gene;Acc:729732]	-	33	0	0.138643083405642	0
ENSG00000107738	30.56060822937	1.38777878078145e-17	7.9439937893234	3.47842130366527e-07	1.09274235209825e-05	VSIR	10	71747559	71773498	-	5128	protein_coding	V-set immunoregulatory receptor [Source:HGNC Symbol;Acc:HGNC:30085]	-	33	0	0.376347839509855	0
ENSG00000230927	30.56060822937	1.38777878078145e-17	7.9439937893234	3.47842130366527e-07	1.09274235209825e-05	TMBIM7P	7	92412550	92447813	-	2037	transcribed_unitary_pseudogene	transmembrane BAX inhibitor motif containing 7, pseudogene [Source:HGNC Symbol;Acc:HGNC:49212]	-	33	0	0.947428434465654	0
ENSG00000235590	30.56060822937	1.38777878078145e-17	7.9439937893234	3.47842130366527e-07	1.09274235209825e-05	GNAS-AS1	20	58818919	58850903	-	3657	antisense	GNAS antisense RNA 1 [Source:HGNC Symbol;Acc:HGNC:24872]	-	33	0	0.52773085069908	0
ENSG00000128567	10610.3942557588	2331.94504570144	2.18581737259308	3.51492369873062e-07	1.10274312694306e-05	PODXL	7	131500262	131558217	-	6874	protein_coding	podocalyxin like [Source:HGNC Symbol;Acc:HGNC:9171]	-	11455	2160	97.4561093806697	21.4747530076307
ENSG00000165194	4319.18170873159	944.657628080478	2.19275809547302	3.53854581867415e-07	1.10868178276337e-05	PCDH19	X	100291644	100410273	-	9756	protein_coding	protocadherin 19 [Source:HGNC Symbol;Acc:HGNC:14270]	-	4663	875	27.9522728982739	6.12943177667715
ENSG00000069974	343.639261881844	65.8623123010415	2.38133670229657	3.56662377755805e-07	1.11599894200042e-05	RAB27A	15	55202966	55319113	-	5605	protein_coding	RAB27A, member RAS oncogene family [Source:HGNC Symbol;Acc:HGNC:9766]	-	371	61	3.87098774629484	0.743769169610602
ENSG00000064666	511.293780121574	102.568755323533	2.31627165683006	3.58682754420236e-07	1.12083616275445e-05	CNN2	19	1026581	1039068	+	3645	protein_coding	calponin 2 [Source:HGNC Symbol;Acc:HGNC:2156]	-	552	95	8.8565595876095	1.78118909167467
ENSG00000179588	178.763543603456	29.1558646165313	2.61142286435742	3.67688830947171e-07	1.14746115486076e-05	ZFPM1	16	88453317	88537016	+	6110	protein_coding	zinc finger protein, FOG family member 1 [Source:HGNC Symbol;Acc:HGNC:19762]	zf-C2H2	193	27	1.84730924046155	0.301999697574577
ENSG00000197375	34.2656854080975	197.57365857688	-2.52291598326931	3.78914493079248e-07	1.18093350719052e-05	SLC22A5	5	132369752	132395614	+	12788	protein_coding	solute carrier family 22 member 5 [Source:HGNC Symbol;Acc:HGNC:10969]	-	37	183	0.169208665503744	0.977985501016756
ENSG00000240875	5.55125604477233	60.4643056399322	-3.41436394543257	3.89740252849631e-07	1.21147680701575e-05	LINC00886	3	156747346	156817062	-	3822	lincRNA	long intergenic non-protein coding RNA 886 [Source:HGNC Symbol;Acc:HGNC:48572]	-	6	56	0.0918087493937747	1.00133938525609
ENSG00000189212	5.55125604477233	60.4643056399322	-3.41436394543257	3.89740252849631e-07	1.21147680701575e-05	DPY19L2P1	7	35079989	35186041	-	8272	transcribed_unprocessed_pseudogene	DPY19L2 pseudogene 1 [Source:HGNC Symbol;Acc:HGNC:22305]	-	6	56	0.0424193713954312	0.462659469348257
ENSG00000140961	46.3071817576022	251.553715375769	-2.43816407122268	3.98184792404411e-07	1.23609954477816e-05	OSGIN1	16	83948282	83966332	+	3460	protein_coding	oxidative stress induced growth inhibitor 1 [Source:HGNC Symbol;Acc:HGNC:30093]	-	50	233	0.84511811219414	4.60218186103719
ENSG00000160460	6.47753828270027	65.8623123010415	-3.31963831623038	4.002530527157e-07	1.24088951671334e-05	SPTBN4	19	40466241	40576464	+	11549	protein_coding	spectrin beta, non-erythrocytic 4 [Source:HGNC Symbol;Acc:HGNC:14896]	-	7	61	0.0354468104205422	0.360968585649617
ENSG00000105963	3.69867833667571	49.66829194979	-3.70044265818354	4.27064285049326e-07	1.32227610353936e-05	ADAP1	7	897901	955407	-	5062	protein_coding	ArfGAP with dual PH domains 1 [Source:HGNC Symbol;Acc:HGNC:16486]	-	4	46	0.0462127011962343	0.621040102728467
ENSG00000186648	87.06299430574	434.006304452817	-2.3158101436916	4.52090998740128e-07	1.39793164322471e-05	CARMIL3	14	24052000	24069728	+	6665	protein_coding	capping protein regulator and myosin 1 linker 3 [Source:HGNC Symbol;Acc:HGNC:20272]	-	94	402	0.824804845641476	4.12201771096456
ENSG00000139278	436.266067768153	87.4543379978282	2.31709389929897	4.59995846161251e-07	1.42051527708672e-05	GLIPR1	12	75480680	75503853	+	6273	protein_coding	GLI pathogenesis related 1 [Source:HGNC Symbol;Acc:HGNC:17001]	-	471	81	4.39105749312387	0.882457270292044
ENSG00000165983	1.84606591512184	43.1906834752536	-4.453147073433	4.76601978759532e-07	1.46607604470857e-05	PTER	10	16436943	16513745	+	4003	protein_coding	phosphotriesterase related [Source:HGNC Symbol;Acc:HGNC:9590]	-	2	40	0.0292191723026902	0.682901953971804
ENSG00000101335	37.0444927807239	1.0864061512033	4.94815727350627	4.77852418906875e-07	1.46607604470857e-05	MYL9	20	36541484	36551447	+	2821	protein_coding	myosin light chain 9 [Source:HGNC Symbol;Acc:HGNC:15754]	-	40	1	0.829240317105062	0.024225952869099
ENSG00000066032	37.0444927807239	1.0864061512033	4.94815727350627	4.77852418906875e-07	1.46607604470857e-05	CTNNA2	2	79185231	80648861	+	7535	protein_coding	catenin alpha 2 [Source:HGNC Symbol;Acc:HGNC:2510]	-	40	1	0.310456129336878	0.00906986238138398
ENSG00000105880	37.0444927807239	1.0864061512033	4.94815727350627	4.77852418906875e-07	1.46607604470857e-05	DLX5	7	97020392	97024950	-	1748	protein_coding	distal-less homeobox 5 [Source:HGNC Symbol;Acc:HGNC:2918]	Homeobox	40	1	1.33826483670102	0.0390969182172359
ENSG00000050555	0.919783817355496	37.792676269416	-5.17290361234093	4.77852418906875e-07	1.46607604470857e-05	LAMC3	9	131009082	131094473	+	7594	protein_coding	laminin subunit gamma 3 [Source:HGNC Symbol;Acc:HGNC:6494]	-	1	35	0.00770110262889577	0.314978859169145
ENSG00000177707	986.469288607059	211.608473416886	2.22026392149694	4.8893401144912e-07	1.49812932379689e-05	NECTIN3	3	111070071	111275563	+	6184	protein_coding	nectin cell adhesion molecule 3 [Source:HGNC Symbol;Acc:HGNC:17664]	-	1065	196	10.0717197012425	2.16606030992412
ENSG00000197712	269.537816419831	50.7478933427558	2.40641740928628	4.92091156102337e-07	1.50584993157534e-05	FAM114A1	4	38867677	38945739	+	4871	protein_coding	family with sequence similarity 114 member A1 [Source:HGNC Symbol;Acc:HGNC:25087]	-	291	47	3.49380259677188	0.659422380015444
ENSG00000170293	31.486877607269	180.300040219128	-2.51253692166737	4.97732006541168e-07	1.52114112839955e-05	CMTM8	3	32238679	32370325	+	1174	protein_coding	CKLF like MARVEL transmembrane domain containing 8 [Source:HGNC Symbol;Acc:HGNC:19179]	-	34	167	1.69369156249606	9.72147868679951
ENSG00000187773	1.38777878078145e-17	30.2354660659742	-7.92801681044546	5.0595218962404e-07	1.53632577476585e-05	FAM69C	18	74434099	74457944	-	3843	protein_coding	family with sequence similarity 69 member C [Source:HGNC Symbol;Acc:HGNC:31729]	-	0	28	0	0.49793379266833
ENSG00000249069	1.38777878078145e-17	30.2354660659742	-7.92801681044546	5.0595218962404e-07	1.53632577476585e-05	LINC01033	5	54320944	54415125	+	1261	lincRNA	long intergenic non-protein coding RNA 1033 [Source:HGNC Symbol;Acc:HGNC:49019]	-	0	28	0	1.51749370755305
ENSG00000074370	1.38777878078145e-17	30.2354660659742	-7.92801681044546	5.0595218962404e-07	1.53632577476585e-05	ATP2A3	17	3923870	3964464	-	6893	protein_coding	ATPase sarcoplasmic/endoplasmic reticulum Ca2+ transporting 3 [Source:HGNC Symbol;Acc:HGNC:813]	-	0	28	0	0.277609105646945
ENSG00000130592	1.38777878078145e-17	30.2354660659742	-7.92801681044546	5.0595218962404e-07	1.53632577476585e-05	LSP1	11	1852970	1892267	+	5399	protein_coding	lymphocyte specific protein 1 [Source:HGNC Symbol;Acc:HGNC:6707]	-	0	28	0	0.354428517359584
ENSG00000205045	29.6343387891918	1.38777878078145e-17	7.89978273971545	5.0595218962404e-07	1.53632577476585e-05	SLFN12L	17	35464249	35537861	-	4811	protein_coding	schlafen family member 12 like [Source:HGNC Symbol;Acc:HGNC:33920]	-	32	0	0.388989720981647	0
ENSG00000141431	138.934014010989	21.5986549659831	2.67888381958265	5.06963492146853e-07	1.53742047990722e-05	ASXL3	18	33578233	33751192	+	13619	protein_coding	ASXL transcriptional regulator 3 [Source:HGNC Symbol;Acc:HGNC:29357]	-	150	20	0.644124091678917	0.100361866574239
ENSG00000145423	10147.2602343508	2282.28339497875	2.1524844296589	5.13013471662566e-07	1.55377310955852e-05	SFRP2	4	153780592	153789120	-	2032	protein_coding	secreted frizzled related protein 2 [Source:HGNC Symbol;Acc:HGNC:10777]	-	10955	2114	315.29144153583	71.0992850267921
ENSG00000131724	1636.7094557522	359.513827572253	2.18632103517944	5.27765367682987e-07	1.59640576775197e-05	IL13RA1	X	118727572	118794539	+	4372	protein_coding	interleukin 13 receptor subunit alpha 1 [Source:HGNC Symbol;Acc:HGNC:5974]	-	1767	333	23.6363221257766	5.20532720575515
ENSG00000005893	4103.36125472705	920.906403779425	2.15554092091467	5.4080934639316e-07	1.63376982086854e-05	LAMP2	X	120427827	120469365	-	5526	protein_coding	lysosomal associated membrane protein 2 [Source:HGNC Symbol;Acc:HGNC:6501]	-	4430	853	46.8831031490747	10.5492626359573
ENSG00000142892	652.086523752545	137.115993678624	2.24871510380592	5.51093726331962e-07	1.6627124126266e-05	PIGK	1	77088990	77219430	-	5513	protein_coding	phosphatidylinositol glycan anchor biosynthesis class K [Source:HGNC Symbol;Acc:HGNC:8965]	-	704	127	7.46806639726818	1.57434417858761
ENSG00000003989	204.699050512482	944.657628080478	-2.20554557537062	5.54393249072723e-07	1.67053394337934e-05	SLC7A2	8	17497088	17570573	+	7905	protein_coding	solute carrier family 7 member 2 [Source:HGNC Symbol;Acc:HGNC:11060]	-	221	875	1.63498549189215	7.56467253804709
ENSG00000117016	32.4131469271649	183.53884367005	-2.49654829605727	5.64148788095323e-07	1.69776445477247e-05	RIMS3	1	40620679	40665657	-	7235	protein_coding	regulating synaptic membrane exocytosis 3 [Source:HGNC Symbol;Acc:HGNC:21292]	-	35	170	0.282913070868584	1.6058106727621
ENSG00000151414	729.893039787044	155.469213596193	2.23022029068621	5.69157193619093e-07	1.71065770255184e-05	NEK7	1	198156963	198322420	+	5485	protein_coding	NIMA related kinase 7 [Source:HGNC Symbol;Acc:HGNC:13386]	-	788	144	8.40181451425735	1.79419571163115
ENSG00000011347	8.33009560031616	73.4195214509483	-3.11957226995964	5.82004880164842e-07	1.74704997319113e-05	SYT7	11	61515313	61581148	-	5953	protein_coding	synaptotagmin 7 [Source:HGNC Symbol;Acc:HGNC:11514]	-	9	68	0.0884158508776264	0.780651114895603
ENSG00000145794	583.542688103633	122.001577066166	2.25686728879586	5.93623029308743e-07	1.77966376197839e-05	MEGF10	5	127290831	127465737	+	9007	protein_coding	multiple EGF like domains 10 [Source:HGNC Symbol;Acc:HGNC:29634]	-	630	113	4.09057058057241	0.857397543459675
ENSG00000108309	16.6665559711144	110.12596383961	-2.71438452603579	6.15199154253048e-07	1.84091438014146e-05	RUNDC3A	17	44308413	44318671	+	4905	protein_coding	RUN domain containing 3A [Source:HGNC Symbol;Acc:HGNC:16984]	-	18	102	0.214613480234255	1.42116699907447
ENSG00000028137	427.929655265897	87.4543379978282	2.28926771766557	6.15612241919977e-07	1.84091438014146e-05	TNFRSF1B	1	12167003	12209228	+	3766	protein_coding	TNF receptor superfamily member 1B [Source:HGNC Symbol;Acc:HGNC:11917]	-	462	81	7.17439301489419	1.46990293588476
ENSG00000203685	26.8555300449846	155.469213596193	-2.52741847202441	6.25282142137405e-07	1.86746717141012e-05	STUM	1	226548800	226609214	+	7791	protein_coding	stum, mechanosensory transduction mediator homolog [Source:HGNC Symbol;Acc:HGNC:30491]	-	29	144	0.21768489636134	1.26314510053868
ENSG00000278318	24.0767205340194	146.832404253286	-2.60179697075291	6.27835347734105e-07	1.87272503218062e-05	ZNF229	19	44417519	44448578	-	5505	protein_coding	zinc finger protein 229 [Source:HGNC Symbol;Acc:HGNC:13022]	-	26	136	0.276210083098946	1.68836188445905
ENSG00000253230	1.84606591512184	42.1110820437549	-4.41672765003637	6.39567536952397e-07	1.90291479760245e-05	LINC00599	8	9900064	9905366	-	4136	lincRNA	long intergenic non-protein coding RNA 599 [Source:HGNC Symbol;Acc:HGNC:27231]	-	2	39	0.0282795809302875	0.644418546592215
ENSG00000267594	1.84606591512184	42.1110820437549	-4.41672765003637	6.39567536952397e-07	1.90291479760245e-05	CYP4F24P	19	15760241	15779909	-	1580	unprocessed_pseudogene	cytochrome P450 family 4 subfamily F member 24, pseudogene [Source:HGNC Symbol;Acc:HGNC:39945]	-	2	39	0.0740280675491576	1.68690829664899
ENSG00000165443	15.7402844836303	105.807558983775	-2.73856821680427	6.5192223907707e-07	1.937234085026e-05	PHYHIPL	10	59176590	59247774	+	4093	protein_coding	phytanoyl-CoA 2-hydroxylase interacting protein like [Source:HGNC Symbol;Acc:HGNC:29378]	-	17	98	0.242901770629168	1.63632017549117
ENSG00000102554	426.077119153683	87.4543379978282	2.28301055352162	6.62440612317409e-07	1.96362659195785e-05	KLF5	13	73054976	73077542	+	3893	protein_coding	Kruppel like factor 5 [Source:HGNC Symbol;Acc:HGNC:6349]	zf-C2H2	460	81	6.91030047453477	1.4219507979815
ENSG00000198796	627.07728643311	133.877190136787	2.22676318110683	6.62466302823572e-07	1.96362659195785e-05	ALPK2	18	58481247	58628957	-	9431	protein_coding	alpha kinase 2 [Source:HGNC Symbol;Acc:HGNC:20565]	-	677	124	4.19811593333856	0.898561681414729
ENSG00000165449	73.1689692849795	361.673029805094	-2.30327517694962	6.72660307430443e-07	1.99134424846326e-05	SLC16A9	10	59650761	59736002	-	4429	protein_coding	solute carrier family 16 member 9 [Source:HGNC Symbol;Acc:HGNC:23520]	-	79	335	1.0431455623714	5.16919696763355
ENSG00000104112	62.9800165890835	317.409383961394	-2.33092068605751	6.8007222728493e-07	2.0082532871724e-05	SCG3	15	51681353	51721031	+	3315	protein_coding	secretogranin III [Source:HGNC Symbol;Acc:HGNC:13707]	-	68	294	1.19963432541199	6.06104839663835
ENSG00000102879	62.9800165890835	317.409383961394	-2.33092068605751	6.8007222728493e-07	2.0082532871724e-05	CORO1A	16	30182827	30189076	+	4871	protein_coding	coronin 1A [Source:HGNC Symbol;Acc:HGNC:2252]	-	68	294	0.816421225362501	4.12489744094767
ENSG00000163646	237.118433653427	44.2702849014528	2.41815285217983	6.82905461470226e-07	2.01410219997161e-05	CLRN1	3	150926163	150972999	-	3623	protein_coding	clarin 1 [Source:HGNC Symbol;Acc:HGNC:12605]	-	256	41	4.13233132242385	0.77339164636844
ENSG00000188643	2802.88092233193	633.732509667876	2.14476331373961	6.84864459956614e-07	2.01736134688467e-05	S100A16	1	153606886	153613145	-	1701	protein_coding	S100 calcium binding protein A16 [Source:HGNC Symbol;Acc:HGNC:20441]	-	3026	587	104.037070310972	23.5840149657075
ENSG00000148426	14.8140126944056	100.409552874025	-2.74986337941981	6.92482552984009e-07	2.03726124927699e-05	PROSER2	10	11823339	11872277	+	3663	protein_coding	proline and serine rich 2 [Source:HGNC Symbol;Acc:HGNC:23728]	-	16	93	0.255450388703618	1.73512187088909
ENSG00000263146	90.76806744765	435.085905565084	-2.25935663383473	7.05480617506017e-07	2.07291966516942e-05	LINC01896	18	78976555	78979074	-	1732	lincRNA	long intergenic non-protein coding RNA 1896 [Source:HGNC Symbol;Acc:HGNC:52715]	-	98	403	3.30903752289595	15.9016105407751
ENSG00000182326	363.090891183252	73.4195214509483	2.30429820735621	7.13352021094533e-07	2.09344449022823e-05	C1S	12	6988259	7071032	+	6462	protein_coding	complement C1s [Source:HGNC Symbol;Acc:HGNC:1247]	-	392	68	3.54766511275505	0.719160644842699
ENSG00000261786	3.69867833667571	47.5090891471655	-3.63647647603779	7.29516751479491e-07	2.13822627009324e-05	AC006058.1	3	44117299	44122365	+	5067	lincRNA	novel transcript	-	4	44	0.0461670995570037	0.593452175631349
ENSG00000180739	1.38777878078145e-17	29.1558646165313	-7.87576877552976	7.40189314449984e-07	2.16146259141736e-05	S1PR5	19	10512742	10517931	-	2806	protein_coding	sphingosine-1-phosphate receptor 5 [Source:HGNC Symbol;Acc:HGNC:14299]	-	0	27	0	0.657597345752197
ENSG00000267296	1.38777878078145e-17	29.1558646165313	-7.87576877552976	7.40189314449984e-07	2.16146259141736e-05	CEBPA-DT	19	33302857	33305054	+	2198	antisense	CEBPA divergent transcript [Source:HGNC Symbol;Acc:HGNC:25710]	-	0	27	0	0.83949870435881
ENSG00000232453	28.7080692820031	1.38777878078145e-17	7.85417390528088	7.40189314449984e-07	2.16146259141736e-05	AC105277.1	1	58882868	58903747	-	1746	lincRNA	uncharacterized LOC105378753 [Source:NCBI gene;Acc:105378753]	-	31	0	1.03834328423761	0
ENSG00000068831	10.1826470627713	82.0563316941365	-2.99414199645078	7.57843966767283e-07	2.21028467542103e-05	RASGRP2	11	64726911	64745456	-	6084	protein_coding	RAS guanyl releasing protein 2 [Source:HGNC Symbol;Acc:HGNC:9879]	-	11	76	0.105736999835993	0.85370601435295
ENSG00000177706	163.943253718136	748.170226950589	-2.18924669686506	7.61324286099197e-07	2.21769727926109e-05	FAM20C	7	192969	260745	+	4629	protein_coding	FAM20C, golgi associated secretory pathway kinase [Source:HGNC Symbol;Acc:HGNC:22140]	-	177	693	2.23619457450825	10.2312808898906
ENSG00000233355	5.55125604477233	57.2255015870739	-3.33509746905638	7.73676133081995e-07	2.25090208964643e-05	CHRM3-AS2	1	239703381	239730465	-	3888	antisense	CHRM3 antisense RNA 2 [Source:HGNC Symbol;Acc:HGNC:43725]	-	6	53	0.0902502675367816	0.931608768343004
ENSG00000169750	581.690152003477	2552.18367063716	-2.13315165394214	7.77735324871835e-07	2.25992857500273e-05	RAC3	17	82031624	82034204	+	1527	protein_coding	Rac family small GTPase 3 [Source:HGNC Symbol;Acc:HGNC:9803]	-	628	2364	24.0516076440655	105.801637482236
ENSG00000123560	1618.18409487705	364.911833153775	2.14840618812747	7.80954234556929e-07	2.26649420604089e-05	PLP1	X	103773718	103792619	+	6078	protein_coding	proteolipid protein 1 [Source:HGNC Symbol;Acc:HGNC:9086]	-	1747	338	16.809535516061	3.80049318999344
ENSG00000158186	136.155209546781	629.414105239105	-2.20764213469823	8.03268735897956e-07	2.32621228340543e-05	MRAS	3	138347648	138405534	+	6365	protein_coding	muscle RAS oncogene homolog [Source:HGNC Symbol;Acc:HGNC:7227]	-	147	583	1.35064877996601	6.25970837462586
ENSG00000154589	75.9477743980292	8.64345518398622	3.11825054257702	8.04485030283711e-07	2.32621228340543e-05	LY96	8	73991352	74029087	+	607	protein_coding	lymphocyte antigen 96 [Source:HGNC Symbol;Acc:HGNC:17156]	-	82	8	7.90039244783266	0.900710550823437
ENSG00000240280	75.9477743980292	8.64345518398622	3.11825054257702	8.04485030283711e-07	2.32621228340543e-05	TCAM1P	17	63849292	63864379	+	3546	transcribed_unitary_pseudogene	testicular cell adhesion molecule 1, pseudogene [Source:HGNC Symbol;Acc:HGNC:30707]	-	82	8	1.35237964349533	0.154182544937909
ENSG00000168743	23.1504504898385	139.275196034937	-2.58191422755371	8.18372574763298e-07	2.36347600320393e-05	NPNT	4	105894775	106004027	+	6117	protein_coding	nephronectin [Source:HGNC Symbol;Acc:HGNC:27405]	-	25	129	0.239014931191084	1.44123627311443
ENSG00000089041	40.7495687356838	213.767675694762	-2.38735749884349	8.45052014941914e-07	2.43754686214747e-05	P2RX7	12	121132819	121188032	+	5546	protein_coding	purinergic receptor P2X 7 [Source:HGNC Symbol;Acc:HGNC:8537]	-	44	198	0.463976853229123	2.43988456232568
ENSG00000106546	15.7402844836303	103.648356545441	-2.70885623767987	8.59574021225006e-07	2.47641178992921e-05	AHR	7	16916359	17346152	+	8081	protein_coding	aryl hydrocarbon receptor [Source:HGNC Symbol;Acc:HGNC:348]	bHLH	17	96	0.123028950276598	0.811876704887751
ENSG00000087250	22.2241803253079	134.956791318406	-2.59508445428337	8.71752924734942e-07	2.50843984091818e-05	MT3	16	56589074	56591088	+	1837	protein_coding	metallothionein 3 [Source:HGNC Symbol;Acc:HGNC:7408]	-	24	125	0.764056701541659	4.65034111620361
ENSG00000157833	593.731636652907	2582.41250150975	-2.12058465328116	8.89305536056141e-07	2.55583381797935e-05	GAREM2	2	26173091	26189663	+	5939	protein_coding	GRB2 associated regulator of MAPK1 subtype 2 [Source:HGNC Symbol;Acc:HGNC:27172]	-	641	2392	6.31201770099645	27.5252837178983
ENSG00000255571	123.187455201059	570.036044314708	-2.20896496989822	8.94166433820599e-07	2.56668138913461e-05	MIR9-3HG	15	89361579	89398487	+	7265	lincRNA	MIR9-3 host gene [Source:HGNC Symbol;Acc:HGNC:27388]	-	133	528	1.07063029007433	4.96686387984701
ENSG00000091592	992.026896879301	221.324883657424	2.16363497946515	8.95419671535955e-07	2.56715950489871e-05	NLRP1	17	5499427	5619424	-	12808	protein_coding	NLR family pyrin domain containing 1 [Source:HGNC Symbol;Acc:HGNC:14374]	-	1071	205	4.89025668899646	1.09384678903531
ENSG00000169908	2658.38310760244	611.060886413862	2.12095347507733	9.1269659544993e-07	2.61352052980717e-05	TM4SF1	3	149369022	149377865	-	3668	protein_coding	transmembrane 4 L six family member 1 [Source:HGNC Symbol;Acc:HGNC:11853]	-	2870	566	45.7589524411682	10.5455942701064
ENSG00000204381	0.919783817355496	35.6334733588088	-5.08830213890119	9.26661517076719e-07	2.64389513036478e-05	LAYN	11	111540280	111561745	+	3144	protein_coding	layilin [Source:HGNC Symbol;Acc:HGNC:29471]	-	1	33	0.0186012001793367	0.717323991871194
ENSG00000266709	34.2656854080975	1.0864061512033	4.83607466273968	9.26661517076719e-07	2.64389513036478e-05	MGC12916	17	14303854	14305505	+	1652	lincRNA	uncharacterized protein MGC12916 [Source:NCBI gene;Acc:84815]	-	37	1	1.30983075935949	0.0413688940942665
ENSG00000254802	34.2656854080975	1.0864061512033	4.83607466273968	9.26661517076719e-07	2.64389513036478e-05	AC022182.2	8	60965802	60967775	-	859	lincRNA	hCG1816373-like [Source:NCBI gene;Acc:100130298]	-	37	1	2.51902260123618	0.0795592701323961
ENSG00000164638	396.436541325673	1733.84603475614	-2.12843611769481	9.35609346578941e-07	2.66620448776609e-05	SLC29A4	7	5274369	5306870	+	5811	protein_coding	solute carrier family 29 member 4 [Source:HGNC Symbol;Acc:HGNC:23097]	-	428	1606	4.30741183956654	18.8876801494111
ENSG00000245248	4.62497002766712	51.8274947302079	-3.44918554381296	9.8669178987308e-07	2.80838636674237e-05	USP2-AS1	11	119381778	119526664	+	4762	antisense	USP2 antisense RNA 1 (head to head) [Source:HGNC Symbol;Acc:HGNC:48673]	-	5	48	0.0614050539309476	0.688867666127459
ENSG00000075651	406.625489961322	85.2951354846331	2.25163508733105	1.0127193766805e-06	2.87899910405536e-05	PLD1	3	171600405	171810950	-	12859	protein_coding	phospholipase D1 [Source:HGNC Symbol;Acc:HGNC:9067]	-	439	79	1.99655292843326	0.419859369348669
ENSG00000070748	18.5190981888498	115.523969873321	-2.63241771167478	1.02493135439073e-06	2.91021373991908e-05	CHAT	10	49609095	49665104	+	3750	protein_coding	choline O-acetyltransferase [Source:HGNC Symbol;Acc:HGNC:1912]	-	20	107	0.311904924607117	1.95000831884771
ENSG00000131242	122.261187020814	558.160432122558	-2.18947530087453	1.07760425522726e-06	3.04189777518217e-05	RAB11FIP4	17	31391624	31538217	+	15383	protein_coding	RAB11 family interacting protein 4 [Source:HGNC Symbol;Acc:HGNC:30267]	-	132	517	0.501829739584356	2.29685435504177
ENSG00000144847	701.178730309246	155.469213596193	2.17232804768544	1.07782096616768e-06	3.04189777518217e-05	IGSF11	3	118900557	119146068	-	4899	protein_coding	immunoglobulin superfamily member 11 [Source:HGNC Symbol;Acc:HGNC:16669]	-	757	144	9.03674326115997	2.00881067121798
ENSG00000137474	87.06299430574	11.8822493356986	2.86116202925132	1.07874655581342e-06	3.04189777518217e-05	MYO7A	11	77128264	77215241	+	10147	protein_coding	myosin VIIA [Source:HGNC Symbol;Acc:HGNC:7606]	-	94	11	0.541768433645456	0.0740864830473057
ENSG00000212978	144.491622904174	24.8374589415812	2.5348641318133	1.08742150811986e-06	3.04189777518217e-05	AC016747.1	2	61141592	61144969	-	3109	processed_transcript	uncharacterized LOC339803 [Source:NCBI gene;Acc:339803]	-	156	23	2.93445450136963	0.50558137665029
ENSG00000004468	27.7817997025512	1.38777878078145e-17	7.80707600702236	1.08933521749243e-06	3.04189777518217e-05	CD38	4	15778275	15853230	+	6855	protein_coding	CD38 molecule [Source:HGNC Symbol;Acc:HGNC:1667]	-	30	0	0.255939489557262	0
ENSG00000259417	1.38777878078145e-17	28.0762631755442	-7.8215572149503	1.08933521749243e-06	3.04189777518217e-05	CTXND1	15	80195484	80252213	-	6890	protein_coding	cortexin domain containing 1 [Source:HGNC Symbol;Acc:HGNC:50507]	-	0	26	0	0.257892124693314
ENSG00000110436	27.7817997025512	1.38777878078145e-17	7.80707600702236	1.08933521749243e-06	3.04189777518217e-05	SLC1A2	11	35251205	35420063	-	22835	protein_coding	solute carrier family 1 member 2 [Source:HGNC Symbol;Acc:HGNC:10940]	-	30	0	0.0768322838149785	0
ENSG00000197893	27.7817997025512	1.38777878078145e-17	7.80707600702236	1.08933521749243e-06	3.04189777518217e-05	NRAP	10	113588716	113664127	-	5724	protein_coding	nebulin related anchoring protein [Source:HGNC Symbol;Acc:HGNC:7988]	-	30	0	0.306510342577749	0
ENSG00000130720	1.38777878078145e-17	28.0762631755442	-7.8215572149503	1.08933521749243e-06	3.04189777518217e-05	FIBCD1	9	130902438	130939286	-	3831	protein_coding	fibrinogen C domain containing 1 [Source:HGNC Symbol;Acc:HGNC:25922]	-	0	26	0	0.463815384791682
ENSG00000278200	1.38777878078145e-17	28.0762631755442	-7.8215572149503	1.08933521749243e-06	3.04189777518217e-05	LINC01971	17	81480523	81481570	-	1048	lincRNA	long intergenic non-protein coding RNA 1971 [Source:HGNC Symbol;Acc:HGNC:52797]	-	0	26	0	1.69549307169555
ENSG00000235029	1.38777878078145e-17	28.0762631755442	-7.8215572149503	1.08933521749243e-06	3.04189777518217e-05	MNX1-AS2	7	157006307	157007132	+	374	antisense	MNX1 antisense RNA 2 [Source:HGNC Symbol;Acc:HGNC:40278]	-	0	26	0	4.75100732389555
ENSG00000270062	27.7817997025512	1.38777878078145e-17	7.80707600702236	1.08933521749243e-06	3.04189777518217e-05	AL606834.2	14	50723777	50724272	-	496	sense_intronic	novel transcript, sense intronic to NIN	-	30	0	3.53722822765128	0
ENSG00000165071	27.7817997025512	1.38777878078145e-17	7.80707600702236	1.08933521749243e-06	3.04189777518217e-05	TMEM71	8	132685007	132760712	-	3332	protein_coding	transmembrane protein 71 [Source:HGNC Symbol;Acc:HGNC:26572]	-	30	0	0.526550180346649	0
ENSG00000164124	1.38777878078145e-17	28.0762631755442	-7.8215572149503	1.08933521749243e-06	3.04189777518217e-05	TMEM144	4	158201604	158255411	+	9243	protein_coding	transmembrane protein 144 [Source:HGNC Symbol;Acc:HGNC:25633]	-	0	26	0	0.192240261726381
ENSG00000134215	213.961731457404	942.498425871395	-2.13843616878831	1.10116585237004e-06	3.07130367135652e-05	VAV3	1	107571160	107965144	-	7271	protein_coding	vav guanine nucleotide exchange factor 3 [Source:HGNC Symbol;Acc:HGNC:12659]	-	231	873	1.85798130202802	8.20548117001441
ENSG00000172020	662.275472286621	2837.19836171408	-2.09873873878519	1.11298735609416e-06	3.10061477598685e-05	GAP43	3	115623324	115721490	+	2087	protein_coding	growth associated protein 43 [Source:HGNC Symbol;Acc:HGNC:4140]	-	715	2628	20.0358188572792	86.0571315184082
ENSG00000197472	15.7402844836303	101.489154099742	-2.67851945684558	1.1364463467633e-06	3.1622389276721e-05	ZNF695	1	246945547	247008093	-	3756	protein_coding	zinc finger protein 695 [Source:HGNC Symbol;Acc:HGNC:30954]	zf-C2H2	17	94	0.264695672839506	1.71035485253207
ENSG00000277363	30.56060822937	166.265225210555	-2.43859969789499	1.14474964417329e-06	3.18159595222938e-05	SRCIN1	17	38530016	38605930	-	11658	protein_coding	SRC kinase signaling inhibitor 1 [Source:HGNC Symbol;Acc:HGNC:29506]	-	33	154	0.165543980185841	0.902777286733072
ENSG00000196345	24.0767205340194	140.354797211675	-2.53675841550016	1.16591010487287e-06	3.23659933225813e-05	ZKSCAN7	3	44555193	44594173	+	4208	protein_coding	zinc finger with KRAB and SCAN domains 7 [Source:HGNC Symbol;Acc:HGNC:12955]	zf-C2H2	26	130	0.361344227057913	2.11130791247259
ENSG00000140009	59.274942585991	5.40467736820712	3.42717359611305	1.17425650991065e-06	3.25594316785553e-05	ESR2	14	64084232	64338112	-	9337	protein_coding	estrogen receptor 2 [Source:HGNC Symbol;Acc:HGNC:3468]	ESR-like	64	5	0.400863135405955	0.0365970938437016
ENSG00000168386	207.477854800482	39.9518791656485	2.37327681866071	1.20853833469921e-06	3.34707029530295e-05	FILIP1L	3	99830141	100114513	-	5903	protein_coding	filamin A interacting protein 1 like [Source:HGNC Symbol;Acc:HGNC:24589]	-	224	37	2.21921172852768	0.428363930648475
ENSG00000165186	198.215173824287	873.403955169253	-2.13882464634664	1.21703488503149e-06	3.36665481545479e-05	PTCHD1	X	23334016	23404372	+	13714	protein_coding	patched domain containing 1 [Source:HGNC Symbol;Acc:HGNC:26392]	-	214	809	0.912584592377175	4.03151546976638
ENSG00000186684	4.62497002766712	50.7478933427558	-3.41888554179022	1.27051567953627e-06	3.50638579595383e-05	CYP27C1	2	127184120	127220078	-	4491	protein_coding	cytochrome P450 family 27 subfamily C member 1 [Source:HGNC Symbol;Acc:HGNC:33480]	-	5	47	0.0651104134533895	0.715218528847747
ENSG00000185046	50.0122566296957	3.24552055515664	3.89804305687523	1.27051567953627e-06	3.50638579595383e-05	ANKS1B	12	98726457	99984654	-	11053	protein_coding	ankyrin repeat and sterile alpha motif domain containing 1B [Source:HGNC Symbol;Acc:HGNC:24600]	-	54	3	0.285717665941107	0.0185491938054089
ENSG00000154263	33.3394161929333	1.0864061512033	4.79669150058228	1.29886401554945e-06	3.57626614258044e-05	ABCA10	17	69147214	69244846	-	8405	protein_coding	ATP binding cassette subfamily A member 10 [Source:HGNC Symbol;Acc:HGNC:30]	-	36	1	0.250488785377518	0.00813104259889688
ENSG00000135116	0.919783817355496	34.5538718998449	-5.04406518040575	1.29886401554945e-06	3.57626614258044e-05	HRK	12	116856144	116881441	-	6853	protein_coding	harakiri, BCL2 interacting protein [Source:HGNC Symbol;Acc:HGNC:5185]	-	1	32	0.00853380612342543	0.319119395505517
ENSG00000167971	223.224412362098	972.727256796784	-2.12287024778279	1.33987523991822e-06	3.68489088100443e-05	CASKIN1	16	2177180	2196525	-	5889	protein_coding	CASK interacting protein 1 [Source:HGNC Symbol;Acc:HGNC:20879]	-	241	901	2.39331020218783	10.4560389119374
ENSG00000198205	49.0859879423585	245.076108594784	-2.31670022118848	1.38117811743225e-06	3.79406416816507e-05	ZXDA	X	57906708	57910820	-	4113	protein_coding	zinc finger X-linked duplicated A [Source:HGNC Symbol;Acc:HGNC:13198]	zf-C2H2	53	227	0.753599608140828	3.77182124019604
ENSG00000148204	1356.05023843775	315.250181720841	2.10444089140297	1.38929020092905e-06	3.81191541309499e-05	CRB2	9	123356170	123380324	+	6349	protein_coding	crumbs 2, cell polarity complex component [Source:HGNC Symbol;Acc:HGNC:18688]	-	1464	292	13.4852578051116	3.14312373740253
ENSG00000143333	210.256659084541	913.349196046731	-2.11830402099281	1.45221552264524e-06	3.97994657853495e-05	RGS16	1	182598623	182604408	-	2427	protein_coding	regulator of G protein signaling 16 [Source:HGNC Symbol;Acc:HGNC:9997]	-	227	846	5.46990249426882	23.8223466975666
ENSG00000138166	125.966259730897	563.558437664778	-2.16033223041265	1.49195213546387e-06	4.08411092099636e-05	DUSP5	10	110497838	110511544	+	2615	protein_coding	dual specificity phosphatase 5 [Source:HGNC Symbol;Acc:HGNC:3071]	-	136	522	3.04152029731606	13.6421482251725
ENSG00000135926	22.2241803253079	129.558785399779	-2.53624623011473	1.51474972245172e-06	4.14171845407402e-05	TMBIM1	2	218274192	218292586	-	5098	protein_coding	transmembrane BAX inhibitor motif containing 1 [Source:HGNC Symbol;Acc:HGNC:23410]	-	24	120	0.275318195514325	1.60866409675312
ENSG00000172123	689.137245685855	156.548814760679	2.13736573041071	1.5471887826532e-06	4.22552460131781e-05	SLFN12	17	35411060	35433283	-	3560	protein_coding	schlafen family member 12 [Source:HGNC Symbol;Acc:HGNC:25500]	-	744	145	12.2221171299699	2.78356878970242
ENSG00000224194	1.84606591512184	39.9518791656485	-4.34100893779971	1.57715635843843e-06	4.2974327349192e-05	AC008278.1	2	15668684	15680484	-	568	antisense	novel transcript	-	2	37	0.205923145647304	4.45181739897526
ENSG00000137841	1.84606591512184	39.9518791656485	-4.34100893779971	1.57715635843843e-06	4.2974327349192e-05	PLCB2	15	40278176	40307935	-	7350	protein_coding	phospholipase C beta 2 [Source:HGNC Symbol;Acc:HGNC:9055]	-	2	37	0.0159135165615876	0.344031603077272
ENSG00000267041	64.83255352511	304.454170511093	-2.22908501990384	1.59363608294778e-06	4.33733396584773e-05	ZNF850	19	36714383	36772825	-	7850	protein_coding	zinc finger protein 850 [Source:HGNC Symbol;Acc:HGNC:27994]	zf-C2H2	70	282	0.521497087320817	2.45506732208043
ENSG00000088305	1009.62598974029	234.280097274921	2.10697524570216	1.61256432260257e-06	4.34512991998325e-05	DNMT3B	20	32762385	32809356	+	4630	protein_coding	DNA methyltransferase 3 beta [Source:HGNC Symbol;Acc:HGNC:2979]	-	1090	217	13.7679414614643	3.20304246878813
ENSG00000186675	1.38777878078145e-17	26.9966617464269	-7.76522876446589	1.61305407205609e-06	4.34512991998325e-05	MAGEE2	X	75782988	75785236	-	2249	protein_coding	MAGE family member E2 [Source:HGNC Symbol;Acc:HGNC:24935]	-	0	25	0	0.759686672340243
ENSG00000132965	26.8555300449846	1.38777878078145e-17	7.75838852213662	1.61305407205609e-06	4.34512991998325e-05	ALOX5AP	13	30713478	30764426	+	1715	protein_coding	arachidonate 5-lipoxygenase activating protein [Source:HGNC Symbol;Acc:HGNC:436]	-	29	0	0.98891138632723	0
ENSG00000121236	26.8555300449846	1.38777878078145e-17	7.75838852213662	1.61305407205609e-06	4.34512991998325e-05	TRIM6	11	5596109	5612958	+	3947	protein_coding	tripartite motif containing 6 [Source:HGNC Symbol;Acc:HGNC:16277]	-	29	0	0.429689137965847	0
ENSG00000149633	1.38777878078145e-17	26.9966617464269	-7.76522876446589	1.61305407205609e-06	4.34512991998325e-05	KIAA1755	20	38210488	38260772	-	8083	protein_coding	KIAA1755 [Source:HGNC Symbol;Acc:HGNC:29372]	-	0	25	0	0.211373911430559
ENSG00000141028	26.8555300449846	1.38777878078145e-17	7.75838852213662	1.61305407205609e-06	4.34512991998325e-05	CDRT15P1	17	14024514	14025488	+	564	unprocessed_pseudogene	CMT1A duplicated region transcript 15 pseudogene 1 [Source:HGNC Symbol;Acc:HGNC:33168]	-	29	0	3.00706210558723	0
ENSG00000169436	1.38777878078145e-17	26.9966617464269	-7.76522876446589	1.61305407205609e-06	4.34512991998325e-05	COL22A1	8	138588235	138914006	-	7830	protein_coding	collagen type XXII alpha 1 chain [Source:HGNC Symbol;Acc:HGNC:22989]	-	0	25	0	0.218203745350346
ENSG00000172139	26.8555300449846	1.38777878078145e-17	7.75838852213662	1.61305407205609e-06	4.34512991998325e-05	SLC9C1	3	112140887	112294258	-	4250	protein_coding	solute carrier family 9 member C1 [Source:HGNC Symbol;Acc:HGNC:31401]	-	29	0	0.399054830012047	0
ENSG00000187955	1.38777878078145e-17	26.9966617464269	-7.76522876446589	1.61305407205609e-06	4.34512991998325e-05	COL14A1	8	120059780	120372036	+	8647	protein_coding	collagen type XIV alpha 1 chain [Source:HGNC Symbol;Acc:HGNC:2191]	-	0	25	0	0.197587062113242
ENSG00000181444	17.5928271955448	107.966761415064	-2.60840898904507	1.63963898622266e-06	4.41171200575445e-05	ZNF467	7	149764182	149773479	-	2734	protein_coding	zinc finger protein 467 [Source:HGNC Symbol;Acc:HGNC:23154]	zf-C2H2	19	100	0.406423296968857	2.49968591966819
ENSG00000173253	14.8140126944056	95.011546714967	-2.6702378115714	1.65973914961634e-06	4.46071418322371e-05	DMRT2	9	1049858	1057552	+	3560	protein_coding	doublesex and mab-3 related transcription factor 2 [Source:HGNC Symbol;Acc:HGNC:2935]	DM	16	88	0.262841228601503	1.68933829995733
ENSG00000217236	131.523868744675	22.6782562489295	2.52989009257463	1.73562952617269e-06	4.65937635526178e-05	SP9	2	174334946	174338492	+	2554	protein_coding	Sp9 transcription factor [Source:HGNC Symbol;Acc:HGNC:30690]	zf-C2H2	142	21	3.25155388318892	0.561930177728384
ENSG00000197122	161.164449342103	700.66777828403	-2.11926927324312	1.78647239666465e-06	4.79042268998931e-05	SRC	20	37344685	37406050	+	6468	protein_coding	SRC proto-oncogene, non-receptor tyrosine kinase [Source:HGNC Symbol;Acc:HGNC:11283]	-	174	649	1.5732681146115	6.85738668295913
ENSG00000117525	854.012958060023	198.653259720636	2.10336991637713	1.81223345143107e-06	4.85399127625938e-05	F3	1	94529225	94541800	-	2875	protein_coding	coagulation factor III, tissue factor [Source:HGNC Symbol;Acc:HGNC:3541]	-	922	184	18.7549787274627	4.37385043479861
ENSG00000116819	57.4224055118963	5.40467736820712	3.38146754178348	1.82789887793462e-06	4.88162161269702e-05	TFAP2E	1	35573370	35595328	+	2216	protein_coding	transcription factor AP-2 epsilon [Source:HGNC Symbol;Acc:HGNC:30774]	AP-2	62	5	1.63623409230945	0.154199939178087
ENSG00000145911	6.47753828270027	58.3051029429443	-3.1441417036626	1.82789887793462e-06	4.88162161269702e-05	N4BP3	5	178113443	178126087	+	6080	protein_coding	NEDD4 binding protein 3 [Source:HGNC Symbol;Acc:HGNC:29852]	-	7	54	0.0673314495965199	0.606979655322587
ENSG00000254777	32.4131469271649	1.0864061512033	4.75620299948409	1.82874836066579e-06	4.88162161269702e-05	AC022182.1	8	60910053	60966557	+	1363	lincRNA	novel transcript	-	35	1	1.50174326319458	0.0501404351017816
ENSG00000019582	14.8140126944056	93.9319454767245	-2.65377141449744	1.92509494801009e-06	5.13300711645489e-05	CD74	5	150401637	150412929	-	3184	protein_coding	CD74 molecule [Source:HGNC Symbol;Acc:HGNC:1697]	-	16	87	0.293880268159972	1.8673690121873
ENSG00000133216	421.445778872161	1756.5176579182	-2.05894829485042	1.94233693254754e-06	5.17314179193947e-05	EPHB2	1	22710839	22921500	+	12516	protein_coding	EPH receptor B2 [Source:HGNC Symbol;Acc:HGNC:3393]	-	455	1627	2.12602979230942	8.88394686977836
ENSG00000113296	503.88363570302	113.36476746441	2.15099207826291	1.96758923118263e-06	5.23449639611018e-05	THBS4	5	79991311	80083287	+	4605	protein_coding	thrombospondin 4 [Source:HGNC Symbol;Acc:HGNC:11788]	-	544	105	6.90864328119999	1.55827326158338
ENSG00000197442	83.3579210896912	11.8822493356986	2.79851792335714	2.04989183717665e-06	5.44731662108676e-05	MAP3K5	6	136557047	136792518	-	5303	protein_coding	mitogen-activated protein kinase kinase kinase 5 [Source:HGNC Symbol;Acc:HGNC:6857]	-	90	11	0.992531699555931	0.141760426830287
ENSG00000230699	7.40381789277505	62.6235083179173	-3.05778295459003	2.06248878115275e-06	5.46848877283419e-05	AL645608.2	1	911435	914948	+	3043	lincRNA	novel transcript	-	8	58	0.153748730499729	1.30259676521073
ENSG00000166002	7.40381789277505	62.6235083179173	-3.05778295459003	2.06248878115275e-06	5.46848877283419e-05	SMCO4	11	93478472	93543508	-	1223	protein_coding	single-pass membrane protein with coiled-coil domains 4 [Source:HGNC Symbol;Acc:HGNC:24810]	-	8	58	0.382548967220503	3.24104820648916
ENSG00000154760	146.344159192126	26.9966617464269	2.4335092209675	2.07107504224306e-06	5.48509829573431e-05	SLFN13	17	35435096	35448837	-	9329	protein_coding	schlafen family member 13 [Source:HGNC Symbol;Acc:HGNC:26481]	-	158	25	0.99047951457668	0.183142386760983
ENSG00000116106	1045.75044350261	247.235310855981	2.08007408834933	2.08836513237978e-06	5.52469629197536e-05	EPHA4	2	221418027	221574202	-	7554	protein_coding	EPH receptor A4 [Source:HGNC Symbol;Acc:HGNC:3388]	-	1129	229	8.74058429014682	2.07177436947495
ENSG00000110693	150.049231754361	648.846925166601	-2.11144719705362	2.10115983255065e-06	5.5523266089683e-05	SOX6	11	15966449	16739591	-	19636	protein_coding	SRY-box 6 [Source:HGNC Symbol;Acc:HGNC:16421]	HMG	162	601	0.482486865193582	2.09172892846204
ENSG00000160216	278.800497158806	1168.1350566321	-2.06637095776575	2.10825350909999e-06	5.56268720396341e-05	AGPAT3	21	43865186	43986536	+	11296	protein_coding	1-acylglycerol-3-phosphate O-acyltransferase 3 [Source:HGNC Symbol;Acc:HGNC:326]	-	301	1082	1.55835111389113	6.5461587210795
ENSG00000171813	119.482382468656	522.533595528749	-2.12747272616699	2.10978993174366e-06	5.56268720396341e-05	PWWP2B	10	132397168	132417863	+	2651	protein_coding	PWWP domain containing 2B [Source:HGNC Symbol;Acc:HGNC:25150]	-	129	484	2.84579417726694	12.4772704312201
ENSG00000181409	87.989262597849	396.220265491493	-2.1691891557153	2.11445188592407e-06	5.56876380747718e-05	AATK	17	81117295	81166077	-	6225	protein_coding	apoptosis associated tyrosine kinase [Source:HGNC Symbol;Acc:HGNC:21]	-	95	367	0.892499031255305	4.02912427101177
ENSG00000168528	22.2241803253079	126.31998183538	-2.49975590738151	2.12095519553772e-06	5.57529047737171e-05	SERINC2	1	31409565	31434680	+	3549	protein_coding	serine incorporator 2 [Source:HGNC Symbol;Acc:HGNC:23231]	-	24	117	0.395483843542414	2.25301361682621
ENSG00000170954	4.62497002766712	48.5886905512682	-3.35630688752245	2.12165007583693e-06	5.57529047737171e-05	ZNF415	19	53107879	53133077	-	3780	protein_coding	zinc finger protein 415 [Source:HGNC Symbol;Acc:HGNC:20636]	zf-C2H2	5	45	0.0773573721743842	0.813588250520575
ENSG00000186976	37.9707618229624	2.16596404914448	4.0603212417724	2.14569698137885e-06	5.62477781522424e-05	EFCAB6	22	43528744	43812337	-	8557	protein_coding	EF-hand calcium binding domain 6 [Source:HGNC Symbol;Acc:HGNC:24204]	-	41	2	0.280211418478113	0.0159732179604367
ENSG00000228526	87.06299430574	12.9618488928388	2.73688033731217	2.14762512247387e-06	5.62477781522424e-05	MIR34AHG	1	9148011	9198906	-	8702	lincRNA	MIR34A host gene [Source:HGNC Symbol;Acc:HGNC:51913]	-	94	12	0.631731130337904	0.0942423530825948
ENSG00000127528	87.989262597849	12.9618488928388	2.75212538666311	2.14762512247387e-06	5.62477781522424e-05	KLF2	19	16324817	16327874	+	2018	protein_coding	Kruppel like factor 2 [Source:HGNC Symbol;Acc:HGNC:6347]	zf-C2H2	95	12	2.75312510880291	0.406390959625738
ENSG00000176842	94.4731405230927	419.97148998897	-2.15072389744301	2.22284964560308e-06	5.81534884027986e-05	IRX5	16	54930862	54934485	+	2845	protein_coding	iroquois homeobox 5 [Source:HGNC Symbol;Acc:HGNC:14361]	Homeobox	102	389	2.09672466893185	9.34439707346584
ENSG00000074416	353.82821056883	77.7379265985503	2.18470383747369	2.2377290707897e-06	5.84779995224954e-05	MGLL	3	127689062	128052190	-	11849	protein_coding	monoglyceride lipase [Source:HGNC Symbol;Acc:HGNC:17038]	-	382	72	1.88540722634693	0.415274009549197
ENSG00000234432	6.47753828270027	57.2255015870739	-3.11723272485394	2.28665489858905e-06	5.9690536269909e-05	AC092171.3	7	5426277	5428927	-	2651	lincRNA	uncharacterized LOC100129484 [Source:NCBI gene;Acc:100129484]	-	7	53	0.154422939851694	1.36631267118733
ENSG00000082482	1.38777878078145e-17	25.9170603333792	-7.70661135890049	2.40376685247575e-06	6.23343448110725e-05	KCNK2	1	215005775	215237093	+	3910	protein_coding	potassium two pore domain channel subfamily K member 2 [Source:HGNC Symbol;Acc:HGNC:6277]	-	0	24	0	0.419486934283754
ENSG00000105278	1.38777878078145e-17	25.9170603333792	-7.70661135890049	2.40376685247575e-06	6.23343448110725e-05	ZFR2	19	3804024	3869032	-	5944	protein_coding	zinc finger RNA binding protein 2 [Source:HGNC Symbol;Acc:HGNC:29189]	-	0	24	0	0.275941102464583
ENSG00000201302	25.9292603027603	1.38777878078145e-17	7.70800039211982	2.40376685247575e-06	6.23343448110725e-05	SNORA65	9	127448501	127448630	-	130	snoRNA	small nucleolar RNA, H/ACA box 65 [Source:HGNC Symbol;Acc:HGNC:10222]	-	28	0	12.5961604168259	0
ENSG00000259838	1.38777878078145e-17	25.9170603333792	-7.70661135890049	2.40376685247575e-06	6.23343448110725e-05	ELOCP2	15	41557027	41557435	+	332	unprocessed_pseudogene	elongin C pseudogene 2 [Source:HGNC Symbol;Acc:HGNC:17762]	-	0	24	0	4.94034311159482
ENSG00000120471	1.38777878078145e-17	25.9170603333792	-7.70661135890049	2.40376685247575e-06	6.23343448110725e-05	TP53AIP1	11	128934731	128943399	-	3445	protein_coding	tumor protein p53 regulated apoptosis inducing protein 1 [Source:HGNC Symbol;Acc:HGNC:29984]	-	0	24	0	0.476108537895349
ENSG00000111885	1.38777878078145e-17	25.9170603333792	-7.70661135890049	2.40376685247575e-06	6.23343448110725e-05	MAN1A1	6	119177209	119349761	-	5014	protein_coding	mannosidase alpha class 1A member 1 [Source:HGNC Symbol;Acc:HGNC:6821]	-	0	24	0	0.327122838661643
ENSG00000205213	2226.74219945881	544.125617710064	2.03269487325936	2.46081343179903e-06	6.37437023166889e-05	LGR4	11	27365961	27472775	-	6340	protein_coding	leucine rich repeat containing G protein-coupled receptor 4 [Source:HGNC Symbol;Acc:HGNC:13299]	-	2404	504	22.1752594269177	5.43281895489575
ENSG00000166407	25.0029904685326	137.115993678624	-2.44893287171496	2.47086582691004e-06	6.39339915607041e-05	LMO1	11	8224304	8268716	-	1690	protein_coding	LIM domain only 1 [Source:HGNC Symbol;Acc:HGNC:6641]	-	27	127	0.934330580368953	5.13571565476538
ENSG00000168306	302.883466995321	65.8623123010415	2.19927852938236	2.50909870233501e-06	6.48522404200901e-05	ACOX2	3	58505136	58537319	-	3859	protein_coding	acyl-CoA oxidase 2 [Source:HGNC Symbol;Acc:HGNC:120]	-	327	61	4.95560266648714	1.080286653451
ENSG00000163864	144.491622904174	26.9966617464269	2.41514642972422	2.52131055074351e-06	6.50475640326441e-05	NMNAT3	3	139560180	139678017	-	12983	protein_coding	nicotinamide nucleotide adenylyltransferase 3 [Source:HGNC Symbol;Acc:HGNC:20989]	-	156	25	0.702705002292088	0.131597883855288
ENSG00000198208	70.3901641065268	319.568586201501	-2.18053314498277	2.52216257424238e-06	6.50475640326441e-05	RPS6KL1	14	74903954	74923396	-	7617	protein_coding	ribosomal protein S6 kinase like 1 [Source:HGNC Symbol;Acc:HGNC:20222]	-	76	296	0.583516499363453	2.65577763698878
ENSG00000005249	46.3071817576022	222.404484793743	-2.26057209345554	2.55602198801714e-06	6.58489241493097e-05	PRKAR2B	7	107044649	107161811	+	4318	protein_coding	protein kinase cAMP-dependent type II regulatory subunit beta [Source:HGNC Symbol;Acc:HGNC:9392]	-	50	206	0.677190520655795	3.26038237309125
ENSG00000258910	0.919783817355496	32.3946689796196	-4.95130146966086	2.5866634301511e-06	6.64932936603804e-05	LINC01956	2	118766965	118835110	-	1110	lincRNA	long intergenic non-protein coding RNA 1956 [Source:HGNC Symbol;Acc:HGNC:52777]	-	1	30	0.0526866426701211	1.84706521739806
ENSG00000134363	0.919783817355496	32.3946689796196	-4.95130146966086	2.5866634301511e-06	6.64932936603804e-05	FST	5	53480409	53487134	+	2969	protein_coding	follistatin [Source:HGNC Symbol;Acc:HGNC:3971]	-	1	30	0.0196975996510052	0.690549811826153
ENSG00000132429	168.574594328163	32.3946689796196	2.37543248323618	2.62740757443354e-06	6.7467257106976e-05	POPDC3	6	105158280	105179995	-	1881	protein_coding	popeye domain containing 3 [Source:HGNC Symbol;Acc:HGNC:17649]	-	182	30	5.65856222871764	1.08997468969264
ENSG00000166823	4.62497002766712	47.5090891471655	-3.32396930908093	2.75168838266823e-06	7.05818527167799e-05	MESP1	15	89748661	89751310	-	2369	protein_coding	mesoderm posterior bHLH transcription factor 1 [Source:HGNC Symbol;Acc:HGNC:29658]	bHLH	5	44	0.123432193676307	1.26932130600424
ENSG00000265688	17.5928271955448	103.648356545441	-2.54958461477559	2.7918596794641e-06	7.15345911796744e-05	MAFG-DT	17	81927829	81930753	+	1895	antisense	MAFG divergent transcript [Source:HGNC Symbol;Acc:HGNC:43649]	-	19	96	0.586364798898604	3.46215073994613
ENSG00000123104	2967.75663400408	736.294614785889	2.01085018995993	2.86661184671856e-06	7.33703556520903e-05	ITPR2	12	26336515	26833198	-	12750	protein_coding	inositol 1,4,5-trisphosphate receptor type 2 [Source:HGNC Symbol;Acc:HGNC:6181]	-	3204	682	14.6962261535471	3.65559558398609
ENSG00000134352	3124.29593328294	776.239855698861	2.00879785870473	2.89424658511392e-06	7.39974906133454e-05	IL6ST	5	55935095	55994993	-	9292	protein_coding	interleukin 6 signal transducer [Source:HGNC Symbol;Acc:HGNC:6021]	-	3373	719	21.229054106351	5.28814851253128
ENSG00000105737	207.477854800482	42.1110820437549	2.29755810642405	2.91345392122456e-06	7.44080383081179e-05	GRIK5	19	41998321	42069498	-	5014	protein_coding	glutamate ionotropic receptor kainate type subunit 5 [Source:HGNC Symbol;Acc:HGNC:4583]	-	224	39	2.61268584633006	0.53157461282517
ENSG00000112276	851.234153921272	204.051265433697	2.06001217779427	2.95246518940325e-06	7.5321987225299e-05	BVES	6	105096822	105137174	-	5808	protein_coding	blood vessel epicardial substance [Source:HGNC Symbol;Acc:HGNC:1152]	-	919	189	9.25363590243868	2.22391994925355
ENSG00000102575	68.5376272812247	8.64345518398622	2.97040739080221	2.95561641372554e-06	7.5321987225299e-05	ACP5	19	11574660	11579008	-	2919	protein_coding	acid phosphatase 5, tartrate resistant [Source:HGNC Symbol;Acc:HGNC:124]	-	74	8	1.4825902120328	0.187300892206175
ENSG00000257354	426.077119153683	97.1707491848729	2.13121280122345	2.9607580714597e-06	7.53717119398319e-05	AC048341.1	12	62602752	62622213	+	8693	lincRNA	novel transcript	-	460	90	3.09465083945288	0.707549427577999
ENSG00000260708	22.2241803253079	123.081178260329	-2.46231862553411	2.98138147632536e-06	7.58150226014105e-05	AL118516.1	22	46761894	46762563	-	670	antisense	novel transcript, antisense to TBC1D22A	-	24	114	2.0948838219881	11.6282404283359
ENSG00000132530	849.381617828735	204.051265433697	2.05686951073511	3.05981799050455e-06	7.77259572125586e-05	XAF1	17	6755447	6775647	+	6615	protein_coding	XIAP associated factor 1 [Source:HGNC Symbol;Acc:HGNC:30932]	-	917	189	8.10705260387546	1.95261180124938
ENSG00000123570	401.067881615605	91.7727429933992	2.1263257179932	3.08922639902908e-06	7.83887051027528e-05	RAB9B	X	103822322	103832228	-	3748	protein_coding	RAB9B, member RAS oncogene family [Source:HGNC Symbol;Acc:HGNC:14090]	-	433	85	6.75634500174502	1.54989864160003
ENSG00000188747	10.1826470627713	73.4195214509483	-2.83393472996449	3.11187062406321e-06	7.88785747026494e-05	NOXA1	9	137423350	137434406	+	1678	protein_coding	NADPH oxidase activator 1 [Source:HGNC Symbol;Acc:HGNC:10668]	-	11	68	0.383375391538843	2.76949707209388
ENSG00000008735	227.855752800801	936.020819244022	-2.03777357686027	3.16607637017627e-06	8.01665468049777e-05	MAPK8IP2	22	50600685	50613981	+	5901	protein_coding	mitogen-activated protein kinase 8 interacting protein 2 [Source:HGNC Symbol;Acc:HGNC:6883]	-	246	867	2.43799604262045	10.041010864076
ENSG00000274292	5.55125604477233	51.8274947302079	-3.19246610862419	3.21673663722668e-06	8.13620838520803e-05	AC084018.2	12	121800797	121803403	+	2607	lincRNA	novel transcript	-	6	48	0.134596486453014	1.25829989493631
ENSG00000267102	112.998505108282	19.4394525900144	2.53218259823327	3.29902256166885e-06	8.33541272693742e-05	AC060766.1	17	35409602	35410228	-	627	transcribed_processed_pseudogene	RAB32, member RAS oncogene family (RAB32) pseudogene	-	122	18	11.3793064599487	1.96195444144674
ENSG00000101888	379.763716267167	86.3747367425667	2.13494829253021	3.36261066237772e-06	8.4869993897448e-05	NXT2	X	109535781	109544690	+	3064	protein_coding	nuclear transport factor 2 like export factor 2 [Source:HGNC Symbol;Acc:HGNC:18151]	-	410	80	7.8256171929413	1.78437109774747
ENSG00000167207	133.376405069942	24.8374589415812	2.41949051907921	3.38161646887235e-06	8.52585992109289e-05	NOD2	16	50693588	50734041	+	6873	protein_coding	nucleotide binding oligomerization domain containing 2 [Source:HGNC Symbol;Acc:HGNC:5331]	-	144	23	1.22529215253778	0.22869962170897
ENSG00000142408	26.8555300449846	138.19559485726	-2.35763792351853	3.38934823842829e-06	8.53624336723134e-05	CACNG8	19	53963040	53990215	+	8747	protein_coding	calcium voltage-gated channel auxiliary subunit gamma 8 [Source:HGNC Symbol;Acc:HGNC:13628]	-	29	128	0.193893109357631	1.0000801268546
ENSG00000187676	433.487263601218	100.409552874025	2.1088341640639	3.50554938517086e-06	8.81743738191393e-05	B3GLCT	13	31199936	31332276	+	4566	protein_coding	beta 3-glucosyltransferase [Source:HGNC Symbol;Acc:HGNC:20207]	-	468	93	5.99423064701589	1.39197359024677
ENSG00000227036	366.795963426488	1474.74177001624	-2.00701365494949	3.50846221596643e-06	8.81743738191393e-05	LINC00511	17	72290091	72640472	-	27605	processed_transcript	long intergenic non-protein coding RNA 511 [Source:HGNC Symbol;Acc:HGNC:43564]	-	396	1366	0.838940070714669	3.38179207454203
ENSG00000272549	9.25637188183313	68.0215149350661	-2.85970701241788	3.57705485844338e-06	8.97221917233912e-05	LINC02538	6	167666840	167679270	-	4569	lincRNA	long intergenic non-protein coding RNA 2538 [Source:HGNC Symbol;Acc:HGNC:53571]	-	10	63	0.12799775303969	0.942330711699471
ENSG00000153930	4.62497002766712	46.4294877374768	-3.29089024146282	3.57764580949181e-06	8.97221917233912e-05	ANKFN1	17	55882301	56511659	+	7498	protein_coding	ankyrin repeat and fibronectin type III domain containing 1 [Source:HGNC Symbol;Acc:HGNC:26766]	-	5	43	0.0389985151799376	0.391928615748242
ENSG00000277156	25.0029904685326	1.38777878078145e-17	7.65578849698583	3.60565027871362e-06	9.01374414649001e-05	AL589743.5	14	19267115	19268164	+	1050	processed_pseudogene	translocase of outer mitochondrial membrane 40 homolog (yeast) (TOMM40) pseudogene	-	27	0	1.50382731507003	0
ENSG00000179277	25.0029904685326	1.38777878078145e-17	7.65578849698583	3.60565027871362e-06	9.01374414649001e-05	MEIS3P1	17	15786618	15787575	+	958	processed_pseudogene	Meis homeobox 3 pseudogene 1 [Source:HGNC Symbol;Acc:HGNC:7002]	-	27	0	1.6482449695444	0
ENSG00000171714	25.0029904685326	1.38777878078145e-17	7.65578849698583	3.60565027871362e-06	9.01374414649001e-05	ANO5	11	21799934	22283357	+	7547	protein_coding	anoctamin 5 [Source:HGNC Symbol;Acc:HGNC:27337]	-	27	0	0.20922468276448	0
ENSG00000171617	4702.65667850022	1194.04548312183	1.9775158185513	3.66251533402843e-06	9.1315361991129e-05	ENC1	5	74627406	74641424	-	5858	protein_coding	ectodermal-neural cortex 1 [Source:HGNC Symbol;Acc:HGNC:3345]	-	5077	1106	50.6852158020122	12.902970779509
ENSG00000213023	0.919783817355496	31.3150675210926	-4.90258256125697	3.67596127893514e-06	9.1315361991129e-05	SYT3	19	50621307	50639827	-	3790	protein_coding	synaptotagmin 3 [Source:HGNC Symbol;Acc:HGNC:11511]	-	1	29	0.0154306526025948	0.522929018012697
ENSG00000197815	30.56060822937	1.0864061512033	4.67164891810153	3.67596127893514e-06	9.1315361991129e-05	AC122129.1	17	17858227	17860041	+	1815	antisense	novel transcript, antisense to TOM1L2	-	33	1	1.06331224297881	0.0376536710984729
ENSG00000203392	0.919783817355496	31.3150675210926	-4.90258256125697	3.67596127893514e-06	9.1315361991129e-05	AC105020.1	15	75678548	75680752	+	2205	antisense	novel transcript, antisense to CSPG4	-	1	29	0.026522527602646	0.898821305337016
ENSG00000185924	0.919783817355496	31.3150675210926	-4.90258256125697	3.67596127893514e-06	9.1315361991129e-05	RTN4RL1	17	1934677	2025345	-	3625	protein_coding	reticulon 4 receptor like 1 [Source:HGNC Symbol;Acc:HGNC:21329]	-	1	29	0.0161330133417474	0.546731304349826
ENSG00000205363	0.919783817355496	31.3150675210926	-4.90258256125697	3.67596127893514e-06	9.1315361991129e-05	INSYN1	15	73735431	73752747	-	6573	protein_coding	inhibitory synaptic factor 1 [Source:HGNC Symbol;Acc:HGNC:33753]	-	1	29	0.00889733354082374	0.30152152415459
ENSG00000158828	298.252126650788	66.9419136201265	2.1536427788937	3.71543776837655e-06	9.21990565547559e-05	PINK1	1	20633455	20651511	+	4836	protein_coding	PTEN induced putative kinase 1 [Source:HGNC Symbol;Acc:HGNC:14581]	-	322	62	3.89397432240585	0.876171962099081
ENSG00000231764	112.072236905046	19.4394525900144	2.52032163352838	3.72774803733287e-06	9.24074707596554e-05	DLX6-AS1	7	96955141	97014065	-	16633	antisense	DLX6 antisense RNA 1 [Source:HGNC Symbol;Acc:HGNC:37151]	-	121	18	0.425439967355496	0.0739581214926417
ENSG00000185015	136.155209546781	25.9170603333792	2.38811007971722	3.75523592708803e-06	9.29912930204692e-05	CA13	8	85220587	85284073	+	5528	protein_coding	carbonic anhydrase 13 [Source:HGNC Symbol;Acc:HGNC:14914]	-	147	24	1.55515186043482	0.296706568930803
ENSG00000182175	1055.93939199853	260.190524405461	2.02041141588323	3.7734301494104e-06	9.33439935598651e-05	RGMA	15	93035273	93089204	-	13221	protein_coding	repulsive guidance molecule BMP co-receptor a [Source:HGNC Symbol;Acc:HGNC:30308]	-	1140	241	5.04271065991765	1.24576662457745
ENSG00000143434	193.583833317911	791.354271176171	-2.03060565136032	3.80502252856601e-06	9.40270420657357e-05	SEMA6C	1	151131685	151146664	-	5809	protein_coding	semaphorin 6C [Source:HGNC Symbol;Acc:HGNC:10740]	-	209	733	2.1041098696921	8.6235592633935
ENSG00000242173	2.77237790704408	41.0314806071384	-3.82503974317955	3.8890020003131e-06	9.60018633807698e-05	ARHGDIG	16	268727	283010	+	2429	protein_coding	Rho GDP dissociation inhibitor gamma [Source:HGNC Symbol;Acc:HGNC:680]	-	3	38	0.0722299382838631	1.0691534358426
ENSG00000133401	465.906645521086	109.046362628162	2.093944191154	3.90461466167336e-06	9.6286656333373e-05	PDZD2	5	31639410	32110931	+	15642	protein_coding	PDZ domain containing 2 [Source:HGNC Symbol;Acc:HGNC:18486]	-	503	101	1.88061201905183	0.441278782599192
ENSG00000248050	36.1182236991819	2.16596404914448	3.98841344602107	4.01499138766694e-06	9.86994344872465e-05	AC079061.1	8	109644115	109648084	+	3075	antisense	uncharacterized LOC100132813 [Source:NCBI gene;Acc:100132813]	-	39	2	0.741725125590096	0.0444496995406363
ENSG00000224728	1.84606591512184	36.7130748156012	-4.21941430540693	4.01499138766694e-06	9.86994344872465e-05	IMPDH1P8	3	15878047	15879571	+	1525	processed_pseudogene	inosine monophosphate dehydrogenase 1 pseudogene 8 [Source:HGNC Symbol;Acc:HGNC:33963]	-	2	34	0.0766979322804386	1.52367740556509
ENSG00000139194	36.1182236991819	2.16596404914448	3.98841344602107	4.01499138766694e-06	9.86994344872465e-05	RBP5	12	7123684	7128942	-	1369	protein_coding	retinol binding protein 5 [Source:HGNC Symbol;Acc:HGNC:15847]	-	39	2	1.66603707902815	0.0998413631025979
ENSG00000188064	34.2656854080975	168.424427525771	-2.2927757763151	4.02276194765423e-06	9.87876593049726e-05	WNT7B	22	45920362	45977129	-	5051	protein_coding	Wnt family member 7B [Source:HGNC Symbol;Acc:HGNC:12787]	-	37	156	0.428398419018388	2.11072271526858
ENSG00000113621	1155.97634084432	287.180552548979	2.00865261406497	4.05007961396694e-06	9.93552240917496e-05	TXNDC15	5	134873803	134901525	+	5265	protein_coding	thioredoxin domain containing 15 [Source:HGNC Symbol;Acc:HGNC:20652]	-	1248	266	13.8624410936497	3.4527665469386
ENSG00000234882	87.06299430574	14.0414488913689	2.62246097242568	4.08819084567294e-06	0.000100186120890226	EIF3EP1	6	73291962	73293277	+	1316	processed_pseudogene	eukaryotic translation initiation factor 3 subunit E pseudogene 1 [Source:HGNC Symbol;Acc:HGNC:6102]	-	94	13	4.17729809741675	0.675105144048988
ENSG00000268654	8.33009560031616	63.7031096500374	-2.91512541672392	4.14606904927022e-06	0.000101499207481824	MIMT1	19	56840902	56848556	+	2002	lincRNA	MER1 repeat containing imprinted transcript 1 [Source:HGNC Symbol;Acc:HGNC:33464]	-	9	59	0.262906873263991	2.01405762716282
ENSG00000188483	81.5053844511353	351.956619754782	-2.10859979959068	4.20166458197963e-06	0.000102753751640463	IER5L	9	129175552	129178262	-	2711	protein_coding	immediate early response 5 like [Source:HGNC Symbol;Acc:HGNC:23679]	-	88	326	1.89835162523697	8.21811163860399
ENSG00000198715	461.275305250335	109.046362628162	2.07953540716309	4.43847677869116e-06	0.000108432859792968	GLMP	1	156290089	156295689	-	3471	protein_coding	glycosylated lysosomal membrane protein [Source:HGNC Symbol;Acc:HGNC:29436]	NCU-G1	498	101	8.39070075920183	1.98861501510128
ENSG00000112164	10.1826470627713	71.2603188559826	-2.79094010120265	4.47935017760787e-06	0.000109318355987405	GLP1R	6	39048798	39087743	+	3105	protein_coding	glucagon like peptide 1 receptor [Source:HGNC Symbol;Acc:HGNC:4324]	-	11	66	0.207183222867046	1.45266771687152
ENSG00000117226	53.71733119799	5.40467736820712	3.28546767411594	4.52550718377905e-06	0.000110330837677602	GBP3	1	89006666	89022894	-	4297	protein_coding	guanylate binding protein 3 [Source:HGNC Symbol;Acc:HGNC:4184]	-	58	5	0.789380045404328	0.0795222399857206
ENSG00000156453	175.058471149711	712.543390452671	-2.02430209228781	4.56754976433815e-06	0.000111241026425489	PCDH1	5	141853111	141879246	-	5903	protein_coding	protocadherin 1 [Source:HGNC Symbol;Acc:HGNC:8655]	-	189	660	1.87245989594523	7.64108633048631
ENSG00000071246	440.897408045335	1733.84603475614	-1.97513106393921	4.60097081802043e-06	0.000111939582497337	VASH1	14	76762189	76783015	+	6502	protein_coding	vasohibin 1 [Source:HGNC Symbol;Acc:HGNC:19964]	-	476	1606	4.2813771948916	16.8803920867776
ENSG00000185215	2404.58566376708	614.299689736323	1.96857521186364	4.66787658136555e-06	0.000113450531232695	TNFAIP2	14	103123442	103137439	+	5029	protein_coding	TNF alpha induced protein 2 [Source:HGNC Symbol;Acc:HGNC:11895]	-	2596	569	30.1888490858052	7.73240485621026
ENSG00000188613	13.8877405559987	87.4543379978282	-2.6431270630509	4.76392355285833e-06	0.000115665909571146	NANOS1	10	119029716	119033732	+	4017	protein_coding	nanos C2HC-type zinc finger 1 [Source:HGNC Symbol;Acc:HGNC:23044]	-	15	81	0.218380034965775	1.37805687242768
ENSG00000177409	1165.23902129108	293.658159288852	1.9879987658501	4.86755548776827e-06	0.000118060709284433	SAMD9L	7	93130055	93148369	-	7135	protein_coding	sterile alpha motif domain containing 9 like [Source:HGNC Symbol;Acc:HGNC:1349]	-	1258	272	10.3112227178281	2.60530684623603
ENSG00000118971	1494.99044504525	5757.51934371624	-1.94521442027373	5.00906428949788e-06	0.000121368343359075	CCND2	12	4273772	4305350	+	7157	protein_coding	cyclin D2 [Source:HGNC Symbol;Acc:HGNC:1583]	-	1614	5333	13.1885186264117	50.9242358197852
ENSG00000072201	207.477854800482	44.2702849014528	2.225616040404	5.03687192095376e-06	0.000121917071988332	LNX1	4	53459301	53701405	-	5725	protein_coding	ligand of numb-protein X 1 [Source:HGNC Symbol;Acc:HGNC:6657]	-	224	41	2.28821080061117	0.489431953675609
ENSG00000070214	2628.7425302213	677.996155048914	1.95484462971853	5.18935828874817e-06	0.000125318694885501	SLC44A1	9	105244622	105439171	+	12172	protein_coding	solute carrier family 44 member 1 [Source:HGNC Symbol;Acc:HGNC:18798]	-	2838	628	13.6355905361947	3.52599469203593
ENSG00000139173	2.77237790704408	39.9518791656485	-3.78668368944836	5.19332044924251e-06	0.000125318694885501	TMEM117	12	43835967	44389762	+	3440	protein_coding	transmembrane protein 117 [Source:HGNC Symbol;Acc:HGNC:25308]	-	3	37	0.051001895375437	0.735067524016845
ENSG00000204653	2.77237790704408	39.9518791656485	-3.78668368944836	5.19332044924251e-06	0.000125318694885501	ASPDH	19	50511600	50514690	-	1653	protein_coding	aspartate dehydrogenase domain containing [Source:HGNC Symbol;Acc:HGNC:33856]	-	3	37	0.106138245669391	1.52972309898242
ENSG00000277531	0.919783817355496	30.2354660659742	-4.85216077316049	5.24925396734942e-06	0.00012639661833285	PNMA8C	19	46424697	46428951	-	4255	protein_coding	PNMA family member 8C [Source:HGNC Symbol;Acc:HGNC:53427]	-	1	28	0.0137443415661186	0.449720226844746
ENSG00000254634	0.919783817355496	30.2354660659742	-4.85216077316049	5.24925396734942e-06	0.00012639661833285	SMG1P6	16	29425800	29447026	-	2930	unprocessed_pseudogene	SMG1 pseudogene 6 [Source:HGNC Symbol;Acc:HGNC:49863]	-	1	28	0.0199597861310015	0.653092001783069
ENSG00000275830	65.7588219781125	8.64345518398622	2.91081178179121	5.25938752069414e-06	0.00012639661833285	AL355974.2	13	109988097	110057331	-	1331	lincRNA	novel transcript	-	71	8	3.119635093037	0.41076732107425
ENSG00000211829	48.1597192352088	4.32509392887426	3.44212296648483	5.25939196669453e-06	0.00012639661833285	TRDC	14	22462932	22465787	+	720	TR_C_gene	T cell receptor delta constant [Source:HGNC Symbol;Acc:HGNC:12253]	-	52	4	4.22371252072138	0.379674516909602
ENSG00000085117	1.38777878078145e-17	24.8374589415812	-7.64551106237681	5.44526776785322e-06	0.000130069773253553	CD82	11	44564427	44620363	+	4054	protein_coding	CD82 molecule [Source:HGNC Symbol;Acc:HGNC:6210]	-	0	23	0	0.387728786385237
ENSG00000105642	1.38777878078145e-17	24.8374589415812	-7.64551106237681	5.44526776785322e-06	0.000130069773253553	KCNN1	19	17951293	18000080	+	3981	protein_coding	potassium calcium-activated channel subfamily N member 1 [Source:HGNC Symbol;Acc:HGNC:6290]	-	0	23	0	0.394838608391296
ENSG00000198075	1.38777878078145e-17	24.8374589415812	-7.64551106237681	5.44526776785322e-06	0.000130069773253553	SULT1C4	2	108377911	108388057	+	2898	protein_coding	sulfotransferase family 1C member 4 [Source:HGNC Symbol;Acc:HGNC:11457]	-	0	23	0	0.542392167013717
ENSG00000232810	24.0767205340194	1.38777878078145e-17	7.60161584287029	5.44526776785322e-06	0.000130069773253553	TNF	6	31575567	31578336	+	1676	protein_coding	tumor necrosis factor [Source:HGNC Symbol;Acc:HGNC:11892]	-	26	0	0.90724135289958	0
ENSG00000225518	1.38777878078145e-17	24.8374589415812	-7.64551106237681	5.44526776785322e-06	0.000130069773253553	LINC01703	1	226083639	226090292	+	821	lincRNA	long intergenic non-protein coding RNA 1703 [Source:HGNC Symbol;Acc:HGNC:52491]	-	0	23	0	1.91455846529324
ENSG00000276855	24.0767205340194	1.38777878078145e-17	7.60161584287029	5.44526776785322e-06	0.000130069773253553	AC015922.3	17	15789016	15789705	+	690	lincRNA	novel transcript	-	26	0	2.20367609776768	0
ENSG00000115758	2977.01931443492	11367.1266713041	-1.93287871806901	5.48483685686298e-06	0.000130882612026799	ODC1	2	10439968	10448504	-	2968	protein_coding	ornithine decarboxylase 1 [Source:HGNC Symbol;Acc:HGNC:8109]	-	3214	10529	63.3294154957426	242.441623294277
ENSG00000198754	17.5928271955448	98.2503504166365	-2.47251196143986	5.50586299293486e-06	0.000131129335064074	OXCT2	1	39769523	39771348	-	1826	protein_coding	3-oxoacid CoA-transferase 2 [Source:HGNC Symbol;Acc:HGNC:18606]	-	19	91	0.608522066764981	3.40584259966006
ENSG00000182108	12.035194980329	78.8175278771249	-2.69780554658191	5.51947174987194e-06	0.000131129335064074	DEXI	16	10928891	10942460	-	6684	protein_coding	Dexi homolog [Source:HGNC Symbol;Acc:HGNC:13267]	-	13	73	0.113744502353358	0.746397838448858
ENSG00000285904	34.2656854080975	2.16596404914448	3.91273269647288	5.52292957961201e-06	0.000131129335064074	AC006452.1	7	140640909	140669476	+	4071	lincRNA	novel transcript	-	37	2	0.531525525537184	0.0335747546272308
ENSG00000182584	1.84606591512184	35.6334733588088	-4.17649351526246	5.52292957961201e-06	0.000131129335064074	ACTL10	20	33666498	33668525	+	2028	protein_coding	actin like 10 [Source:HGNC Symbol;Acc:HGNC:16127]	-	2	33	0.0576747271832687	1.11206441343345
ENSG00000284735	34.2656854080975	2.16596404914448	3.91273269647288	5.52292957961201e-06	0.000131129335064074	AL139424.3	1	10381906	10387150	-	2381	lincRNA	novel transcript	-	37	2	0.908794798178024	0.0574056388439549
ENSG00000204186	28.7080692820031	141.434398387489	-2.29524577035239	5.5465524083518e-06	0.000131557986039059	ZDBF2	2	206274663	206314438	+	10912	protein_coding	zinc finger DBF-type containing 2 [Source:HGNC Symbol;Acc:HGNC:29313]	-	31	131	0.166142537965439	0.820447682251503
ENSG00000117242	85.2104577075081	14.0414488913689	2.59147890606966	5.55574413748901e-06	0.000131643830997031	PINK1-AS	1	20642657	20652193	-	4443	antisense	PINK1 antisense RNA [Source:HGNC Symbol;Acc:HGNC:38872]	-	92	13	1.21097455536187	0.199963621329837
ENSG00000121989	816.03596815776	205.130866575202	1.99148989618524	5.94733446287415e-06	0.000140781392135209	ACVR2A	2	147844517	147930826	+	6770	protein_coding	activin A receptor type 2A [Source:HGNC Symbol;Acc:HGNC:173]	-	881	190	7.61045712459943	1.91800125233506
ENSG00000143365	56.4961369549828	6.48426673325681	3.10046203713547	6.02223963820392e-06	0.000142411801013943	RORC	1	151806071	151831872	-	6314	protein_coding	RAR related orphan receptor C [Source:HGNC Symbol;Acc:HGNC:10260]	THR-like	61	6	0.565000407854593	0.0649427428353452
ENSG00000164749	4.62497002766712	44.2702849014528	-3.22236591421579	6.09356510845757e-06	0.000143954382122202	HNF4G	8	75407914	75566843	+	4806	protein_coding	hepatocyte nuclear factor 4 gamma [Source:HGNC Symbol;Acc:HGNC:5026]	RXR-like	5	41	0.0608428769910887	0.583020793756317
ENSG00000144959	276.021692939192	63.7031096500374	2.11335988199628	6.2945886958396e-06	0.000148554808541973	NCEH1	3	172630249	172711218	-	4808	protein_coding	neutral cholesterol ester hydrolase 1 [Source:HGNC Symbol;Acc:HGNC:29260]	-	298	59	3.62472705125264	0.838632148415135
ENSG00000269376	64.83255352511	8.64345518398622	2.89038666362126	6.38963289177783e-06	0.000150647392650059	AL356740.3	13	113009671	113010319	+	649	sense_intronic	novel transcript	-	70	8	6.30778449224717	0.842421116101427
ENSG00000171962	68.5376272812247	9.72305221392859	2.80276450288001	6.47742459964995e-06	0.000152564983790758	DRC3	17	17972813	18016889	+	7332	protein_coding	dynein regulatory complex subunit 3 [Source:HGNC Symbol;Acc:HGNC:25384]	-	74	9	0.590245612237282	0.0838888048818269
ENSG00000182103	533.524213364889	2044.77115238001	-1.93804327916537	6.49049199978435e-06	0.000152698622010993	FAM181B	11	82729941	82733864	-	3924	protein_coding	family with sequence similarity 181 member B [Source:HGNC Symbol;Acc:HGNC:28512]	-	576	1894	8.5845392093702	32.9864006893021
ENSG00000231817	123.187455201059	23.7578575774432	2.36876220459384	6.49602586865255e-06	0.000152698622010993	LINC01198	13	46455132	46515958	-	5667	lincRNA	long intergenic non-protein coding RNA 1198 [Source:HGNC Symbol;Acc:HGNC:49598]	-	133	22	1.37253027305276	0.265309879470976
ENSG00000105825	773.427638006576	195.41445628818	1.98410237255445	6.55442654702243e-06	0.000153918263167851	TFPI2	7	93885396	93890991	-	2682	protein_coding	tissue factor pathway inhibitor 2 [Source:HGNC Symbol;Acc:HGNC:11761]	-	835	181	18.2075371956755	4.61215352755959
ENSG00000279161	5.55125604477233	48.5886905512682	-3.09958745233368	6.74687246951608e-06	0.000158135974533782	AC093503.3	19	46636810	46639161	-	2352	TEC	TEC	-	6	45	0.149189217764884	1.3075525454795
ENSG00000050438	778.985246288277	197.57365857688	1.97858641607808	6.74742051854269e-06	0.000158135974533782	SLC4A8	12	51391317	51515763	+	17980	protein_coding	solute carrier family 4 member 8 [Source:HGNC Symbol;Acc:HGNC:11034]	-	841	183	2.73545649605032	0.695577229532941
ENSG00000095637	1113.36801078523	286.100951425163	1.95990905226996	6.79020372138729e-06	0.000158980944216108	SORBS1	10	95311771	95561414	-	10951	protein_coding	sorbin and SH3 domain containing 1 [Source:HGNC Symbol;Acc:HGNC:14565]	-	1202	265	6.41910075639933	1.65377357835704
ENSG00000138080	4141.33824448777	1096.881383777	1.91657993201075	7.00842551030708e-06	0.000163927766589599	EMILIN1	2	27078567	27086408	+	3958	protein_coding	elastin microfibril interfacer 1 [Source:HGNC Symbol;Acc:HGNC:19880]	-	4471	1016	66.0621013415118	17.542919568577
ENSG00000217801	6.47753828270027	52.9070961122025	-3.0042780632632	7.19999223810923e-06	0.000168075708135467	AL390719.1	1	1059734	1069355	+	2171	transcribed_unprocessed_pseudogene	uncharacterized LOC100288175 [Source:NCBI gene;Acc:100288175]	-	7	49	0.188565275700986	1.54248237639
ENSG00000177694	51.8647939484501	5.40467736820712	3.23496085284344	7.19999223810923e-06	0.000168075708135467	NAALADL2	3	174438573	175810552	+	13592	protein_coding	N-acetylated alpha-linked acidic dipeptidase like 2 [Source:HGNC Symbol;Acc:HGNC:23219]	-	56	5	0.240950684842167	0.0251403079177929
ENSG00000212864	125.039991556064	503.100775556134	-2.00728739357571	7.2537799469834e-06	0.000169164163344063	RNF208	9	137220247	137221581	-	1150	protein_coding	ring finger protein 208 [Source:HGNC Symbol;Acc:HGNC:25420]	-	135	466	6.86529861227622	27.6931291116325
ENSG00000142611	0.919783817355496	29.1558646165313	-4.79991273824479	7.53306593440234e-06	0.000175504092341539	PRDM16	1	3069168	3438621	+	9767	protein_coding	PR/SET domain 16 [Source:HGNC Symbol;Acc:HGNC:14000]	zf-C2H2	1	27	0.00598773147986428	0.188923738320944
ENSG00000180269	1.84606591512184	34.5538718998449	-4.13225655676701	7.62630648958579e-06	0.000177326638297219	GPR139	16	20031485	20073917	-	1712	protein_coding	G protein-coupled receptor 139 [Source:HGNC Symbol;Acc:HGNC:19995]	-	2	32	0.0683202959857879	1.2774095896024
ENSG00000168135	1.84606591512184	34.5538718998449	-4.13225655676701	7.62630648958579e-06	0.000177326638297219	KCNJ4	22	38426327	38455199	-	2065	protein_coding	potassium voltage-gated channel subfamily J member 4 [Source:HGNC Symbol;Acc:HGNC:6265]	-	2	32	0.0566413301344644	1.05904368881322
ENSG00000236609	374.206107908846	1426.15972036981	-1.92984563213165	7.90992713317062e-06	0.000183707736376903	ZNF853	7	6615617	6624290	+	3857	protein_coding	zinc finger protein 853 [Source:HGNC Symbol;Acc:HGNC:21767]	zf-C2H2	404	1321	6.12569303577628	23.4065352944685
ENSG00000175445	4208.02954357948	1123.87141137516	1.90456127326999	7.91629172162576e-06	0.000183707736376903	LPL	8	19901717	19967259	+	4383	protein_coding	lipoprotein lipase [Source:HGNC Symbol;Acc:HGNC:6677]	-	4543	1041	60.6170462221994	16.2316703122339
ENSG00000272449	4.62497002766712	43.1906834752536	-3.18684327159238	7.98320300301822e-06	0.000185078692584203	AL139246.5	1	2530064	2547460	+	1531	lincRNA	novel transcript	-	5	40	0.190993381331922	1.78553659160623
ENSG00000183778	454.791428869405	112.2851662577	2.0169375242952	7.99721310774483e-06	0.000185221727899376	B3GALT5	21	39556442	39673137	+	14319	protein_coding	beta-1,3-galactosyltransferase 5 [Source:HGNC Symbol;Acc:HGNC:920]	-	491	104	2.00535981015732	0.496368947311107
ENSG00000116194	398.28907744185	97.1707491848729	2.03394503315713	8.0451709826199e-06	0.000186149969924988	ANGPTL1	1	178849705	178871052	-	3403	protein_coding	angiopoietin like 1 [Source:HGNC Symbol;Acc:HGNC:489]	-	430	90	7.38975449498937	1.80744260180298
ENSG00000165566	1.38777878078145e-17	23.7578575774432	-7.5817081971332	8.28134473027678e-06	0.00019012486677168	AMER2	13	25161684	25172288	-	10605	protein_coding	APC membrane recruitment protein 2 [Source:HGNC Symbol;Acc:HGNC:26360]	-	0	22	0	0.14177379415012
ENSG00000131044	1.38777878078145e-17	23.7578575774432	-7.5817081971332	8.28134473027678e-06	0.00019012486677168	TTLL9	20	31870702	31944963	+	6175	protein_coding	tubulin tyrosine ligase like 9 [Source:HGNC Symbol;Acc:HGNC:16118]	-	0	22	0	0.243483576835955
ENSG00000138083	1.38777878078145e-17	23.7578575774432	-7.5817081971332	8.28134473027678e-06	0.00019012486677168	SIX3	2	44941898	44946077	+	2523	protein_coding	SIX homeobox 3 [Source:HGNC Symbol;Acc:HGNC:10889]	Homeobox	0	22	0	0.595921952818875
ENSG00000225986	22.2241803253079	1.38777878078145e-17	7.48675747596874	8.28134473027678e-06	0.00019012486677168	UBXN10-AS1	1	20184242	20186486	-	510	antisense	UBXN10 antisense RNA 1 [Source:HGNC Symbol;Acc:HGNC:41141]	-	24	0	2.75210227594515	0
ENSG00000178722	23.1504504898385	1.38777878078145e-17	7.54532939588218	8.28134473027678e-06	0.00019012486677168	C5orf64	5	61637708	61751763	+	4043	processed_transcript	chromosome 5 open reading frame 64 [Source:HGNC Symbol;Acc:HGNC:26744]	-	25	0	0.361626102917601	0
ENSG00000215045	1.38777878078145e-17	23.7578575774432	-7.5817081971332	8.28134473027678e-06	0.00019012486677168	GRID2IP	7	6497462	6551436	-	4134	protein_coding	Grid2 interacting protein [Source:HGNC Symbol;Acc:HGNC:18464]	-	0	22	0	0.363694022003392
ENSG00000171243	22.2241803253079	1.38777878078145e-17	7.48675747596874	8.28134473027678e-06	0.00019012486677168	SOSTDC1	7	16461481	16530580	-	2473	protein_coding	sclerostin domain containing 1 [Source:HGNC Symbol;Acc:HGNC:21748]	-	24	0	0.567558496050153	0
ENSG00000230316	22.2241803253079	1.38777878078145e-17	7.48675747596874	8.28134473027678e-06	0.00019012486677168	FEZF1-AS1	7	122303658	122310077	+	3313	antisense	FEZF1 antisense RNA 1 [Source:HGNC Symbol;Acc:HGNC:41001]	-	24	0	0.423655949511629	0
ENSG00000179598	59.274942585991	253.712917634399	-2.09519223649504	8.33661752848002e-06	0.000191208012128944	PLD6	17	17200995	17206315	-	2560	protein_coding	phospholipase D family member 6 [Source:HGNC Symbol;Acc:HGNC:30447]	-	64	235	1.46205433409586	6.27352815049849
ENSG00000074706	207.477854800482	46.4294877374768	2.15709171315697	8.46278733431341e-06	0.000193913567396528	IPCEF1	6	154154496	154356792	-	8474	protein_coding	interaction protein for cytohesin exchange factors 1 [Source:HGNC Symbol;Acc:HGNC:21204]	-	224	43	1.54590592795597	0.34678791136185
ENSG00000198221	25.9292603027603	129.558785399779	-2.31500331396366	8.63671337905968e-06	0.000197707089987312	AFDN-DT	6	167823876	167826709	-	2362	lincRNA	AFDN divergent transcript [Source:HGNC Symbol;Acc:HGNC:21236]	-	28	120	0.693268778233431	3.47204469316147
ENSG00000285867	46.3071817576022	4.32509392887426	3.38568836982654	8.67404846688236e-06	0.000198360575396351	BX470102.2	1	153586813	153606283	-	3176	lincRNA		-	50	4	0.920689127264396	0.0860723086193051
ENSG00000160716	21.2979100281987	110.12596383961	-2.36307652602397	8.68205363019923e-06	0.000198360575396351	CHRNB2	1	154567781	154580026	+	5892	protein_coding	cholinergic receptor nicotinic beta 2 subunit [Source:HGNC Symbol;Acc:HGNC:1962]	-	23	102	0.228290900775321	1.18309981847595
ENSG00000188322	625.224750334865	2343.82065783066	-1.9061861831399	8.74797236802894e-06	0.000199533047191078	SBK1	16	28292519	28323849	+	4992	protein_coding	SH3 domain binding kinase 1 [Source:HGNC Symbol;Acc:HGNC:17699]	-	675	2171	7.90774579739348	29.7213957768297
ENSG00000102181	2054.45634339506	546.284819927634	1.91081176859988	8.75026400651696e-06	0.000199533047191078	CD99L2	X	150766337	150898816	-	5762	protein_coding	CD99 molecule like 2 [Source:HGNC Symbol;Acc:HGNC:18237]	-	2218	506	22.5118813816357	6.0015194377172
ENSG00000285938	20.3716395844268	106.887160200281	-2.38380620628853	8.89289800135603e-06	0.000202589992655771	AC072022.2	3	187743686	187746028	+	1144	antisense	BCL6 antisense 1	-	22	99	1.12465718007374	5.91416074416879
ENSG00000167178	50.9385252981132	5.40467736820712	3.20902851856224	9.10742113967007e-06	0.000207077687202662	ISLR2	15	74100311	74138540	+	6101	protein_coding	immunoglobulin superfamily containing leucine rich repeat 2 [Source:HGNC Symbol;Acc:HGNC:29286]	-	55	5	0.527211856254859	0.0560083699751912
ENSG00000114812	6.47753828270027	51.8274947302079	-2.97460136442175	9.10742113967007e-06	0.000207077687202662	VIPR1	3	42489299	42537573	+	7384	protein_coding	vasoactive intestinal peptide receptor 1 [Source:HGNC Symbol;Acc:HGNC:12694]	-	7	48	0.0554408469050435	0.444256206134745
ENSG00000102003	203.77278241558	782.717462332201	-1.9408217851238	9.2213169070896e-06	0.000209465760204889	SYP	X	49187804	49200259	-	5215	protein_coding	synaptophysin [Source:HGNC Symbol;Acc:HGNC:11506]	-	220	725	2.46712907766895	9.50096346245503
ENSG00000125945	1182.83811413913	312.011378359159	1.92219623584192	9.23646831355779e-06	0.000209608383707482	ZNF436	1	23359448	23369442	-	4392	protein_coding	zinc finger protein 436 [Source:HGNC Symbol;Acc:HGNC:20814]	zf-C2H2	1277	289	17.0040381114792	4.49696456503585
ENSG00000196639	70.3901641065268	10.8026503706987	2.69099494093235	9.30708186111644e-06	0.000211000995814947	HRH1	3	11137093	11263557	+	5546	protein_coding	histamine receptor H1 [Source:HGNC Symbol;Acc:HGNC:5182]	-	76	10	0.801414564668485	0.123226493046751
ENSG00000136114	49.0859879423585	214.847276833216	-2.12687953345828	9.31569753788479e-06	0.000211000995814947	THSD1	13	52377167	52416373	-	3705	protein_coding	thrombospondin type 1 domain containing 1 [Source:HGNC Symbol;Acc:HGNC:17754]	-	53	199	0.836587095353098	3.6706993780572
ENSG00000213057	3.69867833667571	38.8722777196044	-3.3478085831088	9.34721153862385e-06	0.000211511997498515	C1orf220	1	178542752	178548889	+	2775	lincRNA	chromosome 1 open reading frame 220 (putative) [Source:HGNC Symbol;Acc:HGNC:33805]	-	4	36	0.0842986282721938	0.88659130435107
ENSG00000206557	87.989262597849	357.354625339095	-2.0202896512596	9.73751337033134e-06	0.000220133029531778	TRIM71	3	32818018	32897826	+	8685	protein_coding	tripartite motif containing 71 [Source:HGNC Symbol;Acc:HGNC:32669]	-	95	331	0.639701378188172	2.60460653050939
ENSG00000188573	29.6343387891918	139.275196034937	-2.22746088372044	9.82323154852674e-06	0.000221858529734604	FBLL1	5	168529116	168530634	+	1519	protein_coding	fibrillarin like 1 [Source:HGNC Symbol;Acc:HGNC:35458]	-	32	129	1.23201418541323	5.80384613735415
ENSG00000152952	6173.57033059557	1677.70677740083	1.87954361502866	9.87952192245982e-06	0.000222916739155865	PLOD2	3	146069440	146163653	-	7646	protein_coding	procollagen-lysine,2-oxoglutarate 5-dioxygenase 2 [Source:HGNC Symbol;Acc:HGNC:9082]	-	6665	1554	50.9787713144071	13.8899497606531
ENSG00000132554	28.7080692820031	136.036392499013	-2.2391530988273	1.00886443204684e-05	0.000227418066246895	RGS22	8	99960936	100131268	-	6363	protein_coding	regulator of G protein signaling 22 [Source:HGNC Symbol;Acc:HGNC:24499]	-	31	126	0.284920222266049	1.3532953077966
ENSG00000132561	311.219879606141	75.5787240315749	2.04023797732888	1.01285163545798e-05	0.000228099209114006	MATN2	8	97868840	98036716	+	6933	protein_coding	matrilin 2 [Source:HGNC Symbol;Acc:HGNC:6908]	-	336	70	2.8342723568799	0.690018594123897
ENSG00000159263	95.3994087823662	381.105849887267	-1.9966088442821	1.03914953597613e-05	0.000233798748932381	SIM2	21	36699133	36749917	+	7652	protein_coding	SIM bHLH transcription factor 2 [Source:HGNC Symbol;Acc:HGNC:10883]	Others	103	353	0.787201235817427	3.15270763257137
ENSG00000154265	818.814772297406	214.847276833216	1.929664107896	1.04722711093151e-05	0.000235391943564662	ABCA5	17	69244311	69327244	-	13158	protein_coding	ATP binding cassette subfamily A member 5 [Source:HGNC Symbol;Acc:HGNC:35]	-	884	199	3.92903490299663	1.03358726217525
ENSG00000172828	4.62497002766712	42.1110820437549	-3.15042384819575	1.0486118105658e-05	0.000235479138905004	CES3	16	66961237	66975148	+	4935	protein_coding	carboxylesterase 3 [Source:HGNC Symbol;Acc:HGNC:1865]	-	5	39	0.0592524552825071	0.54008411523919
ENSG00000260361	32.4131469271649	2.16596404914448	3.83286103321729	1.05718400550855e-05	0.000236953652240361	AC106028.3	15	92779757	92781492	-	1736	sense_intronic	novel transcript	-	35	2	1.17907607588376	0.0787343468245717
ENSG00000183479	32.4131469271649	2.16596404914448	3.83286103321729	1.05718400550855e-05	0.000236953652240361	TREX2	X	153444720	153470587	-	2715	protein_coding	three prime repair exonuclease 2 [Source:HGNC Symbol;Acc:HGNC:12270]	-	35	2	0.753913837102838	0.0503435823526543
ENSG00000189283	46.3071817576022	201.892063149596	-2.12104812513437	1.06050772059132e-05	0.000237473311765397	FHIT	3	59749310	61251459	-	5439	protein_coding	fragile histidine triad [Source:HGNC Symbol;Acc:HGNC:3701]	-	50	187	0.537618802756338	2.34966799764243
ENSG00000204099	61.127479610488	256.951721020819	-2.06918172868097	1.06442768965381e-05	0.000238125376329372	NEU4	2	241808825	241817413	+	4689	protein_coding	neuraminidase 4 [Source:HGNC Symbol;Acc:HGNC:21328]	-	66	238	0.823165587974637	3.46881132531613
ENSG00000100593	0.919783817355496	28.0762631755442	-4.74570117766533	1.08654205026809e-05	0.00024238403584073	ISM2	14	77474394	77498850	-	4131	protein_coding	isthmin 2 [Source:HGNC Symbol;Acc:HGNC:23176]	-	1	26	0.014156904711652	0.430132350311531
ENSG00000196196	27.7817997025512	1.0864061512033	4.53473113580049	1.08654205026809e-05	0.00024238403584073	HRCT1	9	35906192	35907141	+	950	protein_coding	histidine rich carboxyl terminus 1 [Source:HGNC Symbol;Acc:HGNC:33872]	-	30	1	1.8468054746474	0.071938329519714
ENSG00000197769	27.7817997025512	1.0864061512033	4.53473113580049	1.08654205026809e-05	0.00024238403584073	MAP1LC3C	1	241995490	241999073	-	1182	protein_coding	microtubule associated protein 1 light chain 3 gamma [Source:HGNC Symbol;Acc:HGNC:13353]	-	30	1	1.4843191209095	0.057818454351716
ENSG00000159733	44.4546441884669	193.255253997859	-2.11674158670338	1.11050981979144e-05	0.000247497018705217	ZFYVE28	4	2269582	2418663	-	9624	protein_coding	zinc finger FYVE-type containing 28 [Source:HGNC Symbol;Acc:HGNC:29334]	-	48	179	0.291681662662516	1.27110483528963
ENSG00000148175	1507.95819766019	405.936675516455	1.89297576932144	1.11852688328867e-05	0.000249048813296999	STOM	9	121338988	121370304	-	3198	protein_coding	stomatin [Source:HGNC Symbol;Acc:HGNC:3383]	-	1628	376	29.7714128318707	8.03513799388425
ENSG00000235919	24.0767205340194	119.842374673968	-2.30902555623407	1.1344199422599e-05	0.000252349686590847	ASH1L-AS1	1	155562042	155563944	+	1209	antisense	ASH1L antisense RNA 1 [Source:HGNC Symbol;Acc:HGNC:44146]	-	26	111	1.25768114760934	6.27452179309664
ENSG00000261488	65.7588219781125	9.72305221392859	2.74316889386901	1.13627125245461e-05	0.000252523725945321	TBILA	3	112133423	112135359	+	1937	antisense	TGF-beta induced lncRNA [Source:HGNC Symbol;Acc:HGNC:53943]	-	71	9	2.14364187342914	0.31753883190168
ENSG00000163406	177.83727549104	39.9518791656485	2.15102873957565	1.13761757876451e-05	0.00025258531654824	SLC15A2	3	121894089	121944102	+	6210	protein_coding	solute carrier family 15 member 2 [Source:HGNC Symbol;Acc:HGNC:10921]	-	192	37	1.80814449047604	0.407187163062471
ENSG00000279118	62.0537481053072	8.64345518398622	2.82731676558475	1.15475851803932e-05	0.000255928930443746	AC093535.2	5	126496279	126498604	+	2326	TEC	tec	-	67	8	1.68456819233745	0.235052151483158
ENSG00000110427	195.436369522008	741.69262031545	-1.92338650531554	1.15485103158494e-05	0.000255928930443746	KIAA1549L	11	33376466	33674102	+	13012	protein_coding	KIAA1549 like [Source:HGNC Symbol;Acc:HGNC:24836]	-	211	687	0.948335273575859	3.60825013533979
ENSG00000099250	1722.85238381624	465.314736690836	1.88826412137301	1.15592689122704e-05	0.000255928930443746	NRP1	10	33177492	33336262	-	11522	protein_coding	neuropilin 1 [Source:HGNC Symbol;Acc:HGNC:8004]	-	1860	431	9.44079521408888	2.55642675072443
ENSG00000101188	8.33009560031616	58.3051029429443	-2.78763071580818	1.16658834987034e-05	0.000258047595293418	NTSR1	20	62708837	62762771	+	4237	protein_coding	neurotensin receptor 1 [Source:HGNC Symbol;Acc:HGNC:8039]	-	9	54	0.124224583496462	0.8710021959786
ENSG00000170579	53.71733119799	6.48426673325681	3.02786992642469	1.16813096372833e-05	0.000258147108392124	DLGAP1	18	3496032	4455335	-	12106	protein_coding	DLG associated protein 1 [Source:HGNC Symbol;Acc:HGNC:2905]	-	58	6	0.2801888365358	0.0338715081994358
ENSG00000133466	1322.70458884612	355.195423105616	1.89646956714036	1.17439433789307e-05	0.000259099505203085	C1QTNF6	22	37180167	37199385	-	7143	protein_coding	C1q and TNF related 6 [Source:HGNC Symbol;Acc:HGNC:14343]	-	1428	329	11.6915222684524	3.14774252994353
ENSG00000257242	84.2841894011178	15.1210492235924	2.46972688784656	1.17463414355107e-05	0.000259099505203085	LINC01619	12	91984976	92142914	-	3642	processed_transcript	long intergenic non-protein coding RNA 1619 [Source:HGNC Symbol;Acc:HGNC:27409]	-	91	14	1.4612514486845	0.262707243990169
ENSG00000186469	2062.79275578564	561.399235447958	1.87728822903585	1.22161112359614e-05	0.000269210272237269	GNG2	14	51826195	51979342	+	6379	protein_coding	G protein subunit gamma 2 [Source:HGNC Symbol;Acc:HGNC:4404]	-	2227	520	20.4169619189935	5.57101971825344
ENSG00000120440	1.38777878078145e-17	22.6782562489295	-7.51495257600998	1.26863153314878e-05	0.000277501401288026	TTLL2	6	167325071	167359503	+	3088	protein_coding	tubulin tyrosine ligase like 2 [Source:HGNC Symbol;Acc:HGNC:21211]	-	0	21	0	0.464757018755924
ENSG00000256925	1.38777878078145e-17	22.6782562489295	-7.51495257600998	1.26863153314878e-05	0.000277501401288026	ADGRA1-AS1	10	133083073	133088491	-	5419	antisense	adhesion G protein-coupled receptor A1 antisense RNA 1 [Source:HGNC Symbol;Acc:HGNC:49543]	-	0	21	0	0.264840316279442
ENSG00000136546	21.2979100281987	1.38777878078145e-17	7.42570659899189	1.26863153314878e-05	0.000277501401288026	SCN7A	2	166403573	166494326	-	9088	protein_coding	sodium voltage-gated channel alpha subunit 7 [Source:HGNC Symbol;Acc:HGNC:10594]	-	23	0	0.148007260934	0
ENSG00000236081	21.2979100281987	1.38777878078145e-17	7.42570659899189	1.26863153314878e-05	0.000277501401288026	ELFN1-AS1	7	1738630	1742291	-	989	lincRNA	ELFN1 antisense RNA 1 [Source:HGNC Symbol;Acc:HGNC:39071]	-	23	0	1.36005054334499	0
ENSG00000280106	1.38777878078145e-17	22.6782562489295	-7.51495257600998	1.26863153314878e-05	0.000277501401288026	AC008555.8	19	34949038	34951205	-	2168	TEC	TEC	-	0	21	0	0.661978631881132
ENSG00000253873	1.38777878078145e-17	22.6782562489295	-7.51495257600998	1.26863153314878e-05	0.000277501401288026	PCDHGA11	5	141421047	141512979	+	5814	protein_coding	protocadherin gamma subfamily A, 11 [Source:HGNC Symbol;Acc:HGNC:8698]	-	0	21	0	0.246847209136273
ENSG00000239482	21.2979100281987	1.38777878078145e-17	7.42570659899189	1.26863153314878e-05	0.000277501401288026	AC112487.1	3	112302478	112332791	+	1262	lincRNA	novel transcript	-	23	0	1.0658399265992	0
ENSG00000185904	21.2979100281987	1.38777878078145e-17	7.42570659899189	1.26863153314878e-05	0.000277501401288026	LINC00839	10	42475543	42495336	+	2337	lincRNA	long intergenic non-protein coding RNA 839 [Source:HGNC Symbol;Acc:HGNC:28269]	-	23	0	0.575562681800681	0
ENSG00000082438	128.745064245138	26.9966617464269	2.24883733395273	1.27631267039295e-05	0.000278840469101902	COBLL1	2	164653624	164843679	-	17178	protein_coding	cordon-bleu WH2 repeat protein like 1 [Source:HGNC Symbol;Acc:HGNC:23571]	-	139	25	0.473222848851612	0.0994606663228087
ENSG00000126368	104.662091189056	408.095877743594	-1.96178384303288	1.27711389928995e-05	0.000278840469101902	NR1D1	17	40092787	40100725	-	2772	protein_coding	nuclear receptor subfamily 1 group D member 1 [Source:HGNC Symbol;Acc:HGNC:7962]	THR-like	113	378	2.38401356064693	9.31928359687204
ENSG00000005108	392.731469092486	99.3299516463383	1.98201034365304	1.30384169775281e-05	0.000284413261936401	THSD7A	7	11370357	11832198	-	10929	protein_coding	thrombospondin type 1 domain containing 7A [Source:HGNC Symbol;Acc:HGNC:22207]	-	424	92	2.26886645679072	0.5752960014661
ENSG00000150687	417.740706645903	106.887160200281	1.96537929681441	1.31324591410155e-05	0.000286200382608258	PRSS23	11	86791059	86952910	+	11725	protein_coding	serine protease 23 [Source:HGNC Symbol;Acc:HGNC:14370]	-	451	99	2.24950619932532	0.577040502458772
ENSG00000114646	279.726765231629	1035.34412084536	-1.88750999146921	1.33670089870935e-05	0.000291043521024051	CSPG5	3	47562239	47580792	-	4366	protein_coding	chondroitin sulfate proteoglycan 5 [Source:HGNC Symbol;Acc:HGNC:2467]	-	302	959	4.04526256433303	15.0113181651249
ENSG00000035403	2780.65048929699	766.523445748248	1.85886643970204	1.36985655225643e-05	0.0002979879483472	VCL	10	73995193	74121363	+	9992	protein_coding	vinculin [Source:HGNC Symbol;Acc:HGNC:12665]	-	3002	710	17.5704047676372	4.85612522628574
ENSG00000270441	10.1826470627713	65.8623123010415	-2.67748978838082	1.37362278038218e-05	0.00029853233269318	AC135506.1	3	49140086	49160851	-	1799	unprocessed_pseudogene	laminin, beta 1 (LAMB1) pseudogene	-	11	61	0.357589720401434	2.31730194311697
ENSG00000118257	3728.22269732786	1033.18491863702	1.8512754473557	1.37875507678989e-05	0.000299372333952981	NRP2	2	205681990	205798133	+	13896	protein_coding	neuropilin 2 [Source:HGNC Symbol;Acc:HGNC:8005]	-	4025	957	16.9394608368907	4.70658695184571
ENSG00000212127	40.7495687356838	3.24552055515664	3.60340192524735	1.38101476490846e-05	0.000299587629074357	TAS2R14	12	10937406	11171573	-	2350	protein_coding	taste 2 receptor member 14 [Source:HGNC Symbol;Acc:HGNC:14920]	-	44	3	1.09498537362073	0.0872443570770999
ENSG00000164111	3385.5035214191	938.180021453167	1.85130807853009	1.39460403845872e-05	0.000302258034904119	ANXA5	4	121667955	121697113	-	3034	protein_coding	annexin A5 [Source:HGNC Symbol;Acc:HGNC:543]	-	3655	869	70.452321570473	19.5743862673038
ENSG00000168874	9.25637188183313	61.5439069812493	-2.71559484892903	1.41028416501618e-05	0.000305376288857399	ATOH8	2	85751344	85788066	+	6076	protein_coding	atonal bHLH transcription factor 8 [Source:HGNC Symbol;Acc:HGNC:24126]	bHLH	10	57	0.0962511082354089	0.641122538428656
ENSG00000234456	174.132203034543	39.9518791656485	2.12067658707871	1.43681825460413e-05	0.000310836945483223	MAGI2-AS3	7	79452877	79471208	+	11625	processed_transcript	MAGI2 antisense RNA 3 [Source:HGNC Symbol;Acc:HGNC:40862]	-	188	37	0.945776223002226	0.217516755494017
ENSG00000056487	264.906476042624	977.045661214394	-1.88240478868611	1.44279636159221e-05	0.000311844659160607	PHF21B	22	44881162	45009999	-	5753	protein_coding	PHD finger protein 21B [Source:HGNC Symbol;Acc:HGNC:25161]	-	286	905	2.90733557831682	10.7507350607638
ENSG00000110092	1409.77378499701	5056.85822829277	-1.84267744539353	1.44883602233742e-05	0.000312863822593229	CCND1	11	69641087	69654474	+	4830	protein_coding	cyclin D1 [Source:HGNC Symbol;Acc:HGNC:1582]	-	1522	4684	18.4285440703429	66.27560635545
ENSG00000113594	2468.49815874964	682.314559475081	1.85495169232938	1.46288628144547e-05	0.000315325264999547	LIFR	5	38474963	38608354	-	11864	protein_coding	LIF receptor alpha [Source:HGNC Symbol;Acc:HGNC:6597]	-	2665	632	13.1367997315087	3.64057426193832
ENSG00000162998	90.76806744765	16.2006498110007	2.47774109350164	1.46290420944592e-05	0.000315325264999547	FRZB	2	182833275	182867162	-	3162	protein_coding	frizzled related protein [Source:HGNC Symbol;Acc:HGNC:3959]	-	98	15	1.81254047743699	0.32420025163059
ENSG00000126882	25.9292603027603	124.160779453236	-2.25366305479946	1.47058775935704e-05	0.000315988278634748	FAM78A	9	131258076	131276547	-	5499	protein_coding	family with sequence similarity 78 member A [Source:HGNC Symbol;Acc:HGNC:25465]	-	28	115	0.297781570137728	1.42921667576446
ENSG00000010310	1.84606591512184	32.3946689796196	-4.03949284602212	1.4713304541916e-05	0.000315988278634748	GIPR	19	45668244	45683724	+	4736	protein_coding	gastric inhibitory polypeptide receptor [Source:HGNC Symbol;Acc:HGNC:4271]	-	2	30	0.0246968637516193	0.432905910327671
ENSG00000172572	31.486877607269	2.16596404914448	3.79120335156144	1.4713304541916e-05	0.000315988278634748	PDE3A	12	20369245	20684381	+	8398	protein_coding	phosphodiesterase 3A [Source:HGNC Symbol;Acc:HGNC:8778]	-	34	2	0.236769932647103	0.0162756401628312
ENSG00000162444	31.486877607269	2.16596404914448	3.79120335156144	1.4713304541916e-05	0.000315988278634748	RBP7	1	9997206	10016020	+	861	protein_coding	retinol binding protein 7 [Source:HGNC Symbol;Acc:HGNC:30316]	-	34	2	2.30940057418162	0.158748926930844
ENSG00000261371	20.3716395844268	102.568755323533	-2.32437594561329	1.47819245645749e-05	0.000317173647514547	PECAM1	17	64319415	64413776	-	7759	protein_coding	platelet and endothelial cell adhesion molecule 1 [Source:HGNC Symbol;Acc:HGNC:8823]	-	22	95	0.165821344761484	0.836761726917668
ENSG00000146938	2605.5858291421	721.180199301724	1.85301253523636	1.47960069694964e-05	0.000317187721095628	NLGN4X	X	5840637	6228863	-	7441	protein_coding	neuroligin 4 X-linked [Source:HGNC Symbol;Acc:HGNC:14287]	-	2813	668	22.1086350856694	6.1352054714703
ENSG00000225439	79.6528477905924	314.170580600395	-1.97792405533714	1.5114694795618e-05	0.000323725793156555	BOLA3-AS1	2	74148009	74150061	+	1834	antisense	BOLA3 divergent transcript [Source:HGNC Symbol;Acc:HGNC:42922]	-	86	291	2.74234836929649	10.8437029420529
ENSG00000269378	865.128174614371	233.200496141595	1.89083148647494	1.51394845171712e-05	0.000323963027385556	AC022149.1	19	14621634	14622242	-	609	processed_pseudogene	integrin beta 1 pseudogene 1	-	934	216	89.6918717928102	24.2393189120613
ENSG00000121454	47.233450507295	199.732860864004	-2.07705152028892	1.56542251639114e-05	0.00033467458395678	LHX4	1	180230286	180278982	+	6061	protein_coding	LIM homeobox 4 [Source:HGNC Symbol;Acc:HGNC:21734]	Homeobox	51	185	0.492095502648995	2.08598604406694
ENSG00000177301	788.247926757012	2829.64115399633	-1.8437184774056	1.57421703177706e-05	0.000336187726597993	KCNA2	1	110519837	110631474	-	17379	protein_coding	potassium voltage-gated channel subfamily A member 2 [Source:HGNC Symbol;Acc:HGNC:6220]	-	851	2621	2.86370501942707	10.3068556066294
ENSG00000243517	0.919783817355496	26.9966617464269	-4.68937272718092	1.57534631452751e-05	0.000336187726597993	AC024940.2	12	31251992	31252597	-	606	processed_pseudogene	ribosomal protein L13a (RPL13A) pseudogene	-	1	25	0.0965052365739843	2.81936522457625
ENSG00000112183	15.7402844836303	83.1359329604862	-2.39110779523252	1.59377861160439e-05	0.000339814313362293	RBM24	6	17281346	17293875	+	3444	protein_coding	RNA binding motif protein 24 [Source:HGNC Symbol;Acc:HGNC:21539]	-	17	77	0.288675071772702	1.52795842170937
ENSG00000273604	322.335096403221	1174.61266325468	-1.86511141287481	1.61140937898525e-05	0.00034326361739538	EPOP	17	38671703	38675421	-	3719	protein_coding	elongin BC and polycomb repressive complex 2 associated protein [Source:HGNC Symbol;Acc:HGNC:34493]	-	348	1088	5.47238406308534	19.9934007506255
ENSG00000119655	290.841982091312	72.3399201553021	2.00566923525864	1.62968137383048e-05	0.000346843178156497	NPC2	14	74476192	74494177	-	2749	protein_coding	NPC intracellular cholesterol transporter 2 [Source:HGNC Symbol;Acc:HGNC:14537]	-	314	67	6.68002998772063	1.66565102725711
ENSG00000219201	52.7910625814947	217.006479109176	-2.03658512382922	1.65676026602804e-05	0.000352288969618781	AC138392.1	1	77810861	77811781	-	921	processed_pseudogene	novel pseudogene	-	57	201	3.61941789548161	14.9149012180124
ENSG00000144649	3.69867833667571	36.7130748156012	-3.26561767052317	1.70380939544653e-05	0.000361317712370098	FAM198A	3	42979267	43060211	+	4411	protein_coding	family with sequence similarity 198 member A [Source:HGNC Symbol;Acc:HGNC:24485]	-	4	34	0.0530330295750029	0.526775797661927
ENSG00000160161	2.77237790704408	36.7130748156012	-3.66508905705558	1.70380939544653e-05	0.000361317712370098	CILP2	19	19538248	19546659	+	4360	protein_coding	cartilage intermediate layer protein 2 [Source:HGNC Symbol;Acc:HGNC:24213]	-	3	34	0.0402400275439228	0.532937624652927
ENSG00000267801	2.77237790704408	36.7130748156012	-3.66508905705558	1.70380939544653e-05	0.000361317712370098	AC087289.5	17	75876372	75879546	+	3175	antisense	novel transcript, antisense to TRIM47	-	3	34	0.0552587464855129	0.731845053066696
ENSG00000250198	9.25637188183313	60.4643056399322	-2.69011182821574	1.72464512902806e-05	0.000364753952803571	LINC02199	5	8839732	8881525	+	3543	lincRNA	long intergenic non-protein coding RNA 2199 [Source:HGNC Symbol;Acc:HGNC:53065]	-	10	56	0.165063994817484	1.0801916823169
ENSG00000224717	9.25637188183313	60.4643056399322	-2.69011182821574	1.72464512902806e-05	0.000364753952803571	AC098936.1	1	205455929	205469024	+	2885	lincRNA	novel transcript	-	10	56	0.202711172838248	1.32655775752124
ENSG00000268670	9.25637188183313	60.4643056399322	-2.69011182821574	1.72464512902806e-05	0.000364753952803571	AC016586.1	19	4061615	4062749	-	684	sense_intronic	novel transcript, sense intronic to ZBTB7A	-	10	56	0.855002534558983	5.59520340708887
ENSG00000227473	12.9614680094436	75.5787240315749	-2.53150248818072	1.74594676487042e-05	0.000368928858437377	TSSK5P	8	144141214	144143664	-	907	unitary_pseudogene	testis specific serine kinase 5, pseudogene [Source:HGNC Symbol;Acc:HGNC:31931]	-	14	70	0.902701683675504	5.27441997029877
ENSG00000147526	4333.07572937555	1222.1151118174	1.82591556711511	1.74899588218939e-05	0.0003692428840111	TACC1	8	38728186	38853028	+	12609	protein_coding	transforming acidic coiled-coil containing protein 1 [Source:HGNC Symbol;Acc:HGNC:11522]	-	4678	1132	21.6971692438748	6.13549683285752
ENSG00000152492	2964.97782987482	832.379113177961	1.83256784080293	1.75709580704564e-05	0.000370387272814507	CCDC50	3	191329077	191398670	+	9202	protein_coding	coiled-coil domain containing 50 [Source:HGNC Symbol;Acc:HGNC:18111]	-	3201	771	20.3435597628379	5.72606275339214
ENSG00000125170	188.026224692631	695.269772752356	-1.88588031761332	1.75755220464385e-05	0.000370387272814507	DOK4	16	57471922	57487327	-	4788	protein_coding	docking protein 4 [Source:HGNC Symbol;Acc:HGNC:19868]	-	203	644	2.47950735022105	9.19211988307456
ENSG00000103021	19.4453689776651	97.1707491848729	-2.31316734323015	1.76076880940034e-05	0.000370734423825968	CCDC113	16	58231157	58283836	+	5927	protein_coding	coiled-coil domain containing 113 [Source:HGNC Symbol;Acc:HGNC:25002]	-	21	90	0.207208645291129	1.03774711893632
ENSG00000147642	827.151184715899	225.643288200978	1.87358121168425	1.78367914087533e-05	0.000375223829243444	SYBU	8	109573978	109691791	-	7024	protein_coding	syntabulin [Source:HGNC Symbol;Acc:HGNC:26011]	-	893	209	7.43516241655811	2.03350730725217
ENSG00000184602	309.367343471406	1119.55300695958	-1.85507210898597	1.80663069028039e-05	0.00037971390949452	SNN	16	11668414	11679159	+	3312	protein_coding	stannin [Source:HGNC Symbol;Acc:HGNC:11149]	-	334	1037	5.8976587872949	21.3979605453944
ENSG00000142173	708.588874691762	2520.87523866176	-1.8307052011239	1.81780845196296e-05	0.000381723616614871	COL6A2	21	46098097	46132849	+	5386	protein_coding	collagen type VI alpha 2 chain [Source:HGNC Symbol;Acc:HGNC:2212]	-	765	2335	8.30650995605892	29.6281469471046
ENSG00000100314	4.62497002766712	39.9518791656485	-3.07470513595908	1.82365049385365e-05	0.000382610295442261	CABP7	22	29720084	29731839	+	3259	protein_coding	calcium binding protein 7 [Source:HGNC Symbol;Acc:HGNC:20834]	-	5	37	0.0897241076462634	0.77589207812763
ENSG00000166106	146.344159192126	32.3946689796196	2.17158047848757	1.8311624410452e-05	0.00038384544372007	ADAMTS15	11	130448974	130476641	+	5673	protein_coding	ADAM metallopeptidase with thrombospondin type 1 motif 15 [Source:HGNC Symbol;Acc:HGNC:16305]	-	158	30	1.62880017477276	0.361403559194756
ENSG00000143554	3879.20438833209	1097.96098488096	1.82082764632661	1.86090550049044e-05	0.000389734322194912	SLC27A3	1	153774354	153780157	+	5470	protein_coding	solute carrier family 27 member 3 [Source:HGNC Symbol;Acc:HGNC:10997]	-	4188	1017	44.7757480891661	12.7062554050222
ENSG00000172159	5.55125604477233	44.2702849014528	-2.96564647902702	1.86808673285513e-05	0.000390891771275196	FRMD3	9	83242990	83538546	-	6486	protein_coding	FERM domain containing 3 [Source:HGNC Symbol;Acc:HGNC:24125]	-	6	41	0.0541000678666369	0.43200708214506
ENSG00000168734	915.146649096864	251.553715375769	1.86266620730271	1.88287796445947e-05	0.000393638133030005	PKIG	20	44531785	44624247	+	2496	protein_coding	cAMP-dependent protein kinase inhibitor gamma [Source:HGNC Symbol;Acc:HGNC:9019]	-	988	233	23.1491936231845	6.37962709903393
ENSG00000185432	916.999185188454	252.633316505187	1.85940777212934	1.92738471725463e-05	0.000402289185182255	METTL7A	12	50923472	50932517	+	4083	protein_coding	methyltransferase like 7A [Source:HGNC Symbol;Acc:HGNC:24550]	-	990	234	14.1801008156248	3.91670111492344
ENSG00000072849	693.768585925891	188.936849412164	1.87592182947328	1.92766406038906e-05	0.000402289185182255	DERL2	17	5471251	5486811	-	6386	protein_coding	derlin 2 [Source:HGNC Symbol;Acc:HGNC:17943]	-	749	175	6.85924645310241	1.8728072788369
ENSG00000104497	216.740535732816	52.9070961122025	2.03209249633116	1.9463889369946e-05	0.000402946664345666	SNX16	8	81799581	81842866	-	4610	protein_coding	sorting nexin 16 [Source:HGNC Symbol;Acc:HGNC:14980]	-	234	49	2.96850945057208	0.726405474868262
ENSG00000047457	20.3716395844268	1.38777878078145e-17	7.36195762059958	1.95810519246878e-05	0.000402946664345666	CP	3	149162410	149222055	-	7296	protein_coding	ceruloplasmin [Source:HGNC Symbol;Acc:HGNC:2295]	-	22	0	0.17634427275279	0
ENSG00000137462	20.3716395844268	1.38777878078145e-17	7.36195762059958	1.95810519246878e-05	0.000402946664345666	TLR2	4	153684070	153705702	+	5217	protein_coding	toll like receptor 2 [Source:HGNC Symbol;Acc:HGNC:11848]	-	22	0	0.246618327392056	0
ENSG00000173338	1.38777878078145e-17	21.5986549659831	-7.44495757741883	1.95810519246878e-05	0.000402946664345666	KCNK7	11	65592855	65595996	-	1563	protein_coding	potassium two pore domain channel subfamily K member 7 [Source:HGNC Symbol;Acc:HGNC:6282]	-	0	20	0	0.874490250079696
ENSG00000164509	20.3716395844268	1.38777878078145e-17	7.36195762059958	1.95810519246878e-05	0.000402946664345666	IL31RA	5	55851379	55922853	+	4576	protein_coding	interleukin 31 receptor A [Source:HGNC Symbol;Acc:HGNC:18969]	-	22	0	0.281164295018435	0
ENSG00000177103	1.38777878078145e-17	21.5986549659831	-7.44495757741883	1.95810519246878e-05	0.000402946664345666	DSCAML1	11	117427773	117817525	-	7035	protein_coding	DS cell adhesion molecule like 1 [Source:HGNC Symbol;Acc:HGNC:14656]	-	0	20	0	0.1942897314676
ENSG00000152760	1.38777878078145e-17	21.5986549659831	-7.44495757741883	1.95810519246878e-05	0.000402946664345666	TCTEX1D1	1	66752459	66778787	+	3100	protein_coding	Tctex1 domain containing 1 [Source:HGNC Symbol;Acc:HGNC:26882]	-	0	20	0	0.440912342217602
ENSG00000267466	1.38777878078145e-17	21.5986549659831	-7.44495757741883	1.95810519246878e-05	0.000402946664345666	AC021683.1	17	77563368	77568695	-	1767	lincRNA	novel transcript	-	0	20	0	0.773530424943161
ENSG00000158806	1.38777878078145e-17	21.5986549659831	-7.44495757741883	1.95810519246878e-05	0.000402946664345666	NPM2	8	22024125	22036897	+	2063	protein_coding	nucleophosmin/nucleoplasmin 2 [Source:HGNC Symbol;Acc:HGNC:7930]	-	0	20	0	0.662543994607157
ENSG00000229512	1.38777878078145e-17	21.5986549659831	-7.44495757741883	1.95810519246878e-05	0.000402946664345666	AC068580.1	11	1763009	1763749	-	252	sense_intronic	novel transcript	-	0	20	0	5.42392167013717
ENSG00000064201	1.38777878078145e-17	21.5986549659831	-7.44495757741883	1.95810519246878e-05	0.000402946664345666	TSPAN32	11	2301997	2318200	+	3793	protein_coding	tetraspanin 32 [Source:HGNC Symbol;Acc:HGNC:13410]	-	0	20	0	0.360355460288575
ENSG00000259803	1.38777878078145e-17	21.5986549659831	-7.44495757741883	1.95810519246878e-05	0.000402946664345666	SLC22A31	16	89195761	89201664	-	2610	protein_coding	solute carrier family 22 member 31 [Source:HGNC Symbol;Acc:HGNC:27091]	-	0	20	0	0.52368898884083
ENSG00000176697	1.38777878078145e-17	21.5986549659831	-7.44495757741883	1.95810519246878e-05	0.000402946664345666	BDNF	11	27654893	27722058	-	7740	protein_coding	brain derived neurotrophic factor [Source:HGNC Symbol;Acc:HGNC:1033]	-	0	20	0	0.176592798562605
ENSG00000111424	1.38777878078145e-17	21.5986549659831	-7.44495757741883	1.95810519246878e-05	0.000402946664345666	VDR	12	47841537	47943048	-	5674	protein_coding	vitamin D receptor [Source:HGNC Symbol;Acc:HGNC:12679]	THR-like	0	20	0	0.240893243016314
ENSG00000124194	1.38777878078145e-17	21.5986549659831	-7.44495757741883	1.95810519246878e-05	0.000402946664345666	GDAP1L1	20	44247099	44280917	+	3385	protein_coding	ganglioside induced differentiation associated protein 1 like 1 [Source:HGNC Symbol;Acc:HGNC:4213]	-	0	20	0	0.403789737333697
ENSG00000128408	1.38777878078145e-17	21.5986549659831	-7.44495757741883	1.95810519246878e-05	0.000402946664345666	RIBC2	22	45413691	45432496	+	1815	protein_coding	RIB43A domain with coiled-coils 2 [Source:HGNC Symbol;Acc:HGNC:13241]	-	0	20	0	0.753073421969458
ENSG00000189159	1850.6773738324	6477.61327897137	-1.80733323073592	2.02853602781103e-05	0.000417076894003549	JPT1	17	75135248	75168281	-	3414	protein_coding	Jupiter microtubule associated homolog 1 [Source:HGNC Symbol;Acc:HGNC:14569]	-	1998	6000	34.2259468016817	120.107931535551
ENSG00000196660	1.84606591512184	31.3150675210926	-3.99077393761823	2.05600779350881e-05	0.000421990687348846	SLC30A10	1	219685427	219958647	-	5770	protein_coding	solute carrier family 30 member 10 [Source:HGNC Symbol;Acc:HGNC:25355]	-	2	29	0.0202711172838248	0.343483705072465
ENSG00000235961	1.84606591512184	31.3150675210926	-3.99077393761823	2.05600779350881e-05	0.000421990687348846	PNMA6A	X	153072482	153075018	+	2209	protein_coding	PNMA family member 6A [Source:HGNC Symbol;Acc:HGNC:28248]	-	2	29	0.0529490025928787	0.897193742991453
ENSG00000256043	201.920246220389	48.5886905512682	2.05252830714728	2.06876359071828e-05	0.000424240200235492	CTSO	4	155924118	155953917	-	2954	protein_coding	cathepsin O [Source:HGNC Symbol;Acc:HGNC:2542]	-	218	45	4.31588144662015	1.04108449118747
ENSG00000155846	119.482382468656	446.96151779703	-1.902154614995	2.10880486944881e-05	0.000432076376720371	PPARGC1B	5	149730298	149855022	+	12889	protein_coding	PPARG coactivator 1 beta [Source:HGNC Symbol;Acc:HGNC:30022]	-	129	414	0.585320844435926	2.19515439522876
ENSG00000180616	9.25637188183313	59.384704293864	-2.66417058259878	2.11190138904267e-05	0.000432335861479585	SSTR2	17	73165012	73176633	+	7852	protein_coding	somatostatin receptor 2 [Source:HGNC Symbol;Acc:HGNC:11331]	-	10	55	0.0744806079519033	0.478703224325657
ENSG00000143774	797.510607224817	2798.33272202269	-1.81081609613177	2.16860211994121e-05	0.000443558930575681	GUK1	1	228139962	228148984	+	4725	protein_coding	guanylate kinase 1 [Source:HGNC Symbol;Acc:HGNC:4693]	-	861	2592	10.6567515907432	37.4901465839881
ENSG00000267270	22.2241803253079	106.887160200281	-2.25900635091936	2.21539496558873e-05	0.000452737808538652	PARD6G-AS1	18	80147924	80178432	+	4589	antisense	PARD6G antisense RNA 1 [Source:HGNC Symbol;Acc:HGNC:44109]	-	24	99	0.305855777017221	1.4743516869316
ENSG00000147509	252.864991035467	63.7031096500374	1.98700812785873	2.25173618381339e-05	0.000459766772743367	RGS20	8	53851808	53959303	+	3192	protein_coding	regulator of G protein signaling 20 [Source:HGNC Symbol;Acc:HGNC:14600]	-	273	59	5.00176482717005	1.26320281001879
ENSG00000138336	193.583833317911	700.66777828403	-1.85504033522638	2.26415171837829e-05	0.000461902592357243	TET1	10	68560656	68694482	+	9288	protein_coding	tet methylcytosine dioxygenase 1 [Source:HGNC Symbol;Acc:HGNC:29484]	-	209	649	1.31597483129214	4.77536359446379
ENSG00000164251	210.256659084541	51.8274947302079	2.01797852978106	2.2820098618106e-05	0.000465144098148522	F2RL1	5	76818933	76835315	+	2958	protein_coding	F2R like trypsin receptor 1 [Source:HGNC Symbol;Acc:HGNC:3538]	-	227	48	4.48798287815768	1.10898844695705
ENSG00000244161	0.919783817355496	25.9170603333792	-4.63075532161552	2.29622991433867e-05	0.000467639099106351	FLNB-AS1	3	58162547	58170636	-	3709	antisense	FLNB antisense RNA 1 [Source:HGNC Symbol;Acc:HGNC:40239]	-	1	24	0.0157676390843447	0.442219981949172
ENSG00000155367	14.8140126944056	77.7379265985503	-2.38115116688792	2.29873556010469e-05	0.000467690206284617	PPM1J	1	112709994	112715477	-	2874	protein_coding	protein phosphatase, Mg2+/Mn2+ dependent 1J [Source:HGNC Symbol;Acc:HGNC:20785]	-	16	72	0.325579253243337	1.71210220568839
ENSG00000236819	7.40381789277505	51.8274947302079	-2.78536139371747	2.30044031367561e-05	0.000467690206284617	LINC01563	17	21075556	21090615	+	750	lincRNA	long intergenic non-protein coding RNA 1563 [Source:HGNC Symbol;Acc:HGNC:51343]	-	8	48	0.623809849214234	4.37385043479861
ENSG00000196155	3.69867833667571	35.6334733588088	-3.2226968803787	2.31155418189713e-05	0.000469142233618022	PLEKHG4	16	67277510	67289499	+	7328	protein_coding	pleckstrin homology and RhoGEF domain containing G4 [Source:HGNC Symbol;Acc:HGNC:24501]	-	4	33	0.0319225837138834	0.307760184285348
ENSG00000275542	2.77237790704408	35.6334733588088	-3.6221682669111	2.31155418189713e-05	0.000469142233618022	AC027601.3	17	81339183	81339691	-	509	lincRNA	novel transcript	-	3	33	0.344688644580557	4.43077923466215
ENSG00000168658	46.3071817576022	5.40467736820712	3.07187703999343	2.37702604462517e-05	0.000482015993804506	VWA3B	2	98087116	98313299	+	8307	protein_coding	von Willebrand factor A domain containing 3B [Source:HGNC Symbol;Acc:HGNC:28385]	-	50	5	0.352005377174879	0.0411348339013653
ENSG00000141524	25.0029904685326	116.603571075584	-2.21536617359002	2.38598042650518e-05	0.000483416823291238	TMC6	17	78110458	78132407	-	8669	protein_coding	transmembrane channel like 6 [Source:HGNC Symbol;Acc:HGNC:18021]	-	27	108	0.182145424019325	0.851409921412234
ENSG00000117013	5.55125604477233	43.1906834752536	-2.93012383640361	2.42340888962398e-05	0.000490579362540505	KCNQ4	1	40783814	40840452	+	4381	protein_coding	potassium voltage-gated channel subfamily Q member 4 [Source:HGNC Symbol;Acc:HGNC:6298]	-	6	40	0.0800942798865571	0.623980032355428
ENSG00000172602	97.2519452900846	19.4394525900144	2.31594808889429	2.47769565038589e-05	0.000501139401067776	RND1	12	48857145	48865898	-	3976	protein_coding	Rho family GTPase 1 [Source:HGNC Symbol;Acc:HGNC:18314]	-	105	18	1.54442359235478	0.309392714986697
ENSG00000197093	157.45937682828	571.115645422953	-1.85790304987054	2.51947386940566e-05	0.000509153555952433	GAL3ST4	7	100159244	100168750	-	3397	protein_coding	galactose-3-O-sulfotransferase 4 [Source:HGNC Symbol;Acc:HGNC:24145]	-	170	529	2.92669104264111	10.6425103032476
ENSG00000182511	253.791259114375	64.7827109777117	1.96807988712119	2.57160457729292e-05	0.000519244329350153	FES	15	90883695	90895776	+	4237	protein_coding	FES proto-oncogene, tyrosine kinase [Source:HGNC Symbol;Acc:HGNC:3657]	-	274	60	3.78194843089229	0.967780217754
ENSG00000264548	12.035194980329	69.1011162459582	-2.50830128540875	2.60089791321482e-05	0.000524710608896558	AC132872.2	17	82214227	82217352	+	2368	antisense	novel transcript, antisense CCDC57	-	13	64	0.321059228771051	1.84706521739806
ENSG00000171298	743.787060498001	2574.85529379162	-1.79134218845189	2.65267390239064e-05	0.000534547159607635	GAA	17	80101556	80119879	+	5156	protein_coding	glucosidase alpha, acid [Source:HGNC Symbol;Acc:HGNC:4065]	-	803	2385	9.10806540169881	31.6125426899325
ENSG00000153558	21.2979100281987	101.489154099742	-2.24537883859773	2.65418141813306e-05	0.000534547159607635	FBXL2	3	33277025	33403662	+	7664	protein_coding	F-box and leucine rich repeat protein 2 [Source:HGNC Symbol;Acc:HGNC:13598]	-	23	94	0.175507566201487	0.838216704868275
ENSG00000120885	6547.78261990944	1906.58221122054	1.7799572429263	2.66974685575295e-05	0.000537224018060542	CLU	8	27596917	27615031	-	6616	protein_coding	clusterin [Source:HGNC Symbol;Acc:HGNC:2095]	-	7069	1766	62.4864696960317	18.2422816558682
ENSG00000225177	425.150851097493	1485.53778104839	-1.80460929412499	2.67991644135147e-05	0.000538811455408402	FLJ46906	6	138692548	138697288	+	1220	antisense	uncharacterized LOC441172 [Source:NCBI gene;Acc:441172]	-	459	1376	22.0027193229508	77.0801511050575
ENSG00000206530	605.773121298727	167.344826368463	1.85524837679669	2.68764945111564e-05	0.000539681495867161	CFAP44	3	113286947	113441610	-	12143	protein_coding	cilia and flagella associated protein 44 [Source:HGNC Symbol;Acc:HGNC:25631]	-	654	155	3.14974399900747	0.8723477741726
ENSG00000164951	1399.58483651209	4809.62957585195	-1.78082739892315	2.69028967382816e-05	0.000539681495867161	PDP1	8	93857807	93926066	+	5603	protein_coding	pyruvate dehyrogenase phosphatase catalytic subunit 1 [Source:HGNC Symbol;Acc:HGNC:9279]	-	1511	4455	15.7712946551408	54.3389247028038
ENSG00000197044	51.8647939484501	205.130866575202	-1.98091140644243	2.69109719832169e-05	0.000539681495867161	ZNF441	19	11767000	11784078	+	4748	protein_coding	zinc finger protein 441 [Source:HGNC Symbol;Acc:HGNC:20875]	zf-C2H2	56	190	0.689764471014054	2.73480801986276
ENSG00000260804	464.980377467023	126.31998183538	1.87914595486679	2.74427142171386e-05	0.000549878439920002	LINC01963	2	216217045	216220192	+	3148	lincRNA	long intergenic non-protein coding RNA 1963 [Source:HGNC Symbol;Acc:HGNC:25283]	-	502	117	9.3259374296839	2.54000804514492
ENSG00000237633	32.4131469271649	139.275196034937	-2.09869575272993	2.77463118425413e-05	0.000555490568617116	AC104623.1	2	16523176	16555563	+	1457	antisense	novel transcript, antisense to FAM49A	-	35	129	1.40485660105299	6.05081831341177
ENSG00000168275	85.2104577075081	321.727788441171	-1.91505358104327	2.7835439940026e-05	0.000556803076327835	COA6	1	234373456	234384049	+	1257	protein_coding	cytochrome c oxidase assembly factor 6 [Source:HGNC Symbol;Acc:HGNC:18025]	-	92	298	4.28031817778263	16.201862439961
ENSG00000138119	96.3256770379996	19.4394525900144	2.30216004326951	2.82291421795391e-05	0.00056420072322287	MYOF	10	93306429	93482317	-	8473	protein_coding	myoferlin [Source:HGNC Symbol;Acc:HGNC:3656]	-	104	18	0.717826747295974	0.145184165559673
ENSG00000081479	227.855752800801	57.2255015870739	1.99124717576252	2.87096503590457e-05	0.000573319340728736	LRP2	2	169127109	169362685	-	16260	protein_coding	LDL receptor related protein 2 [Source:HGNC Symbol;Acc:HGNC:6694]	-	246	53	0.884785648677938	0.222761063426667
ENSG00000187068	178.763543603456	638.050914096393	-1.83483031409133	2.88308021634014e-05	0.00057482993998463	C3orf70	3	185078050	185153014	-	5901	protein_coding	chromosome 3 open reading frame 70 [Source:HGNC Symbol;Acc:HGNC:33731]	-	193	591	1.91273673262499	6.84456449904142
ENSG00000154917	87.06299430574	327.125794038484	-1.90806775850482	2.88339603319415e-05	0.00057482993998463	RAB6B	3	133824239	133895836	-	6005	protein_coding	RAB6B, member RAS oncogene family [Source:HGNC Symbol;Acc:HGNC:14902]	-	94	303	0.915457834504653	3.44836771894249
ENSG00000283828	7.40381789277505	50.7478933427558	-2.75506139169473	2.89337821221794e-05	0.000576333616234711	AL137002.2	13	113149432	113154002	-	2238	antisense	WAS/WASL-interacting protein family member 2-like [Source:NCBI gene;Acc:102724474]	-	8	47	0.209051558047666	1.43523074756713
ENSG00000088035	520.556460641803	143.593600736414	1.85724082278962	2.9021605787133e-05	0.000577595968926057	ALG6	1	63367575	63438562	+	5496	protein_coding	ALG6, alpha-1,3-glucosyltransferase [Source:HGNC Symbol;Acc:HGNC:23157]	-	562	133	5.98016401573416	1.65382240444248
ENSG00000040608	247.307382556663	871.244752959424	-1.81620514380422	2.92091525046813e-05	0.000580839241389387	RTN4R	22	20241415	20283246	-	3339	protein_coding	reticulon 4 receptor [Source:HGNC Symbol;Acc:HGNC:18601]	-	267	807	4.67647208390051	16.5173765577385
ENSG00000112149	652.086523752545	182.459242520228	1.83684601241519	2.94647470951546e-05	0.000585429087784636	CD83	6	14117256	14136918	+	2515	protein_coding	CD83 molecule [Source:HGNC Symbol;Acc:HGNC:1703]	-	704	169	16.3703578720236	4.59232556834596
ENSG00000100767	78.7265794516583	15.1210492235924	2.37147353324985	2.96084501635567e-05	0.000587789938372995	PAPLN	14	73237497	73274640	+	7699	protein_coding	papilin, proteoglycan like sulfated glycoprotein [Source:HGNC Symbol;Acc:HGNC:19262]	-	85	14	0.64566628600155	0.124273254008598
ENSG00000146021	92.6206039932427	18.3598515328457	2.32757252296637	3.01212294832724e-05	0.000597467611513708	KLHL3	5	137617500	137736090	-	11854	protein_coding	kelch like family member 3 [Source:HGNC Symbol;Acc:HGNC:6354]	-	100	17	0.493353917359832	0.0980094501217632
ENSG00000285041	19.4453689776651	1.38777878078145e-17	7.29526098804239	3.04594141050698e-05	0.000601649831787767	AL035412.1	1	68633701	68640425	+	2636	lincRNA	novel transcript	-	21	0	0.465905023004751	0
ENSG00000267521	19.4453689776651	1.38777878078145e-17	7.29526098804239	3.04594141050698e-05	0.000601649831787767	AC016168.1	17	76957023	76958222	-	722	lincRNA	novel transcript	-	21	0	1.7010050424384	0
ENSG00000163536	1.38777878078145e-17	20.519053741087	-7.3713927082628	3.04594141050698e-05	0.000601649831787767	SERPINI1	3	167735243	167825568	+	2418	protein_coding	serpin family I member 1 [Source:HGNC Symbol;Acc:HGNC:8943]	-	0	19	0	0.537008621931695
ENSG00000163632	19.4453689776651	1.38777878078145e-17	7.29526098804239	3.04594141050698e-05	0.000601649831787767	C3orf49	3	63819362	63848636	+	1581	protein_coding	chromosome 3 open reading frame 49 [Source:HGNC Symbol;Acc:HGNC:25190]	-	21	0	0.776803061758712	0
ENSG00000182118	1.38777878078145e-17	20.519053741087	-7.3713927082628	3.04594141050698e-05	0.000601649831787767	FAM89A	1	231018958	231040246	-	2394	protein_coding	family with sequence similarity 89 member A [Source:HGNC Symbol;Acc:HGNC:25057]	-	0	19	0	0.542392167013717
ENSG00000115257	39.8232997984302	163.026421733129	-2.02973184148585	3.06197040055094e-05	0.0006043106828957	PCSK4	19	1481428	1490752	-	3792	protein_coding	proprotein convertase subtilisin/kexin type 4 [Source:HGNC Symbol;Acc:HGNC:8746]	-	43	151	0.66316810512787	2.72140120506407
ENSG00000131477	195.436369522008	48.5886905512682	2.00547269417643	3.1061346241406e-05	0.000612515228386458	RAMP2	17	42758447	42763041	+	1148	protein_coding	receptor activity modifying protein 2 [Source:HGNC Symbol;Acc:HGNC:9844]	-	211	45	10.7489012018894	2.67888814195799
ENSG00000072163	2.77237790704408	34.5538718998449	-3.57793130841566	3.14645781359553e-05	0.000618277850299046	LIMS2	2	127638381	127681786	-	8487	protein_coding	LIM zinc finger domain containing 2 [Source:HGNC Symbol;Acc:HGNC:16084]	-	3	32	0.0206723836563572	0.257679417626877
ENSG00000164398	3.69867833667571	34.5538718998449	-3.17845992188326	3.14645781359553e-05	0.000618277850299046	ACSL6	5	131949973	132012243	-	13013	protein_coding	acyl-CoA synthetase long chain family member 6 [Source:HGNC Symbol;Acc:HGNC:16496]	-	4	32	0.017976538342837	0.16805695976326
ENSG00000272438	2.77237790704408	34.5538718998449	-3.57793130841566	3.14645781359553e-05	0.000618277850299046	AL645608.6	1	904834	915976	+	351	lincRNA	novel transcript	-	3	32	0.499847635588329	6.23055617492679
ENSG00000043355	33.3394161929333	3.24552055515664	3.31487240335323	3.14645781359553e-05	0.000618277850299046	ZIC2	13	99981772	99986773	+	3310	protein_coding	Zic family member 2 [Source:HGNC Symbol;Acc:HGNC:12873]	zf-C2H2	36	3	0.636059891570405	0.0619408577435604
ENSG00000248643	5.55125604477233	42.1110820437549	-2.89370441300698	3.15106049678315e-05	0.000618277850299046	RBM14-RBM4	11	66616626	66646469	+	2577	protein_coding	RBM14-RBM4 readthrough [Source:HGNC Symbol;Acc:HGNC:38840]	-	6	39	0.136163383850604	1.03427051172115
ENSG00000235513	41.6758376417157	4.32509392887426	3.23411543719563	3.15106049678315e-05	0.000618277850299046	AL035681.1	22	41209122	41217627	-	2500	antisense	novel transcript, antisense to L3MBTL2	-	45	4	1.05267912054902	0.109346260869965
ENSG00000162623	642.823843265319	180.300040219128	1.83337356819029	3.15752199093712e-05	0.000619031531235672	TYW3	1	74733152	74766678	+	4616	protein_coding	tRNA-yW synthesizing protein 3 homolog [Source:HGNC Symbol;Acc:HGNC:24757]	-	694	167	8.79259712185899	2.47249046323714
ENSG00000158246	74.0952376629517	14.0414488913689	2.39016105169376	3.18019708801599e-05	0.000622960000060445	TENT5B	1	27005020	27012836	-	2368	protein_coding	terminal nucleotidyltransferase 5B [Source:HGNC Symbol;Acc:HGNC:28273]	-	80	13	1.97574910012954	0.375185122283981
ENSG00000282826	102.809554732835	21.5986549659831	2.24493521712433	3.19980718383001e-05	0.000626282062227011	FRG1CP	20	28580709	28602664	-	769	unprocessed_pseudogene	FSHD region gene 1 family member C, pseudogene [Source:HGNC Symbol;Acc:HGNC:51762]	-	111	20	8.44151006942214	1.77740996212557
ENSG00000123095	37.9707618229624	158.708017087539	-2.05952267276759	3.2110782928827e-05	0.00062796782774057	BHLHE41	12	26120026	26125127	-	3948	protein_coding	basic helix-loop-helix family member e41 [Source:HGNC Symbol;Acc:HGNC:16617]	bHLH	41	147	0.607337666645697	2.54462708141542
ENSG00000179583	20.3716395844268	96.0911479509995	-2.23037181147313	3.2179269732011e-05	0.000628786656864374	CIITA	16	10866222	10943021	+	20757	protein_coding	class II major histocompatibility complex transactivator [Source:HGNC Symbol;Acc:HGNC:7067]	-	22	89	0.0619842854942602	0.293028171744078
ENSG00000280422	150.975499892183	35.6334733588088	2.07948955909573	3.25600965920563e-05	0.000635702249496477	AC115284.2	3	51951849	51953902	-	2054	TEC	TEC	-	163	33	4.64099038865872	1.09798764870644
ENSG00000213186	112.998505108282	24.8374589415812	2.18054570259746	3.34460043826337e-05	0.000652459461218281	TRIM59	3	160432445	160485773	-	7865	protein_coding	tripartite motif containing 59 [Source:HGNC Symbol;Acc:HGNC:30834]	-	122	23	0.907161494009893	0.199854100445741
ENSG00000215914	25.0029904685326	1.0864061512033	4.38344362576396	3.36527359346604e-05	0.000655950687888134	MMP23A	1	1699942	1701782	+	1017	unprocessed_pseudogene	matrix metallopeptidase 23A (pseudogene) [Source:HGNC Symbol;Acc:HGNC:7170]	-	27	1	1.55262407160622	0.0671990295415224
ENSG00000249839	52.7910625814947	7.56385976667828	2.78434101420463	3.40661275687581e-05	0.000663461003861782	AC011330.1	15	43663654	43684339	-	3235	unprocessed_pseudogene	histidine acid phosphatase domain containing 2A (HISPPD2A) pseudogene	-	57	7	1.03044324010466	0.147879409986429
ENSG00000206195	70.3901641065268	12.9618488928388	2.43070732705231	3.4284672568159e-05	0.00066712693846825	DUXAP8	22	15784959	15829984	+	5545	processed_transcript	double homeobox A pseudogene 8 [Source:HGNC Symbol;Acc:HGNC:32187]	-	76	12	0.801559093895657	0.147898459247022
ENSG00000135917	58.3486740553898	225.643288200978	-1.94879457630265	3.43108377175298e-05	0.00066712693846825	SLC19A3	2	227683763	227718031	-	7738	protein_coding	solute carrier family 19 member 3 [Source:HGNC Symbol;Acc:HGNC:16266]	-	63	209	0.476140723949544	1.84587171441448
ENSG00000205885	91.6943357224664	18.3598515328457	2.31309253509575	3.44966471657095e-05	0.000670188151844344	C1RL-AS1	12	7108052	7122501	+	6094	antisense	C1RL antisense RNA 1 [Source:HGNC Symbol;Acc:HGNC:27461]	-	99	17	0.950071408437744	0.190647197529272
ENSG00000272168	144.491622904174	514.976387762739	-1.83254523244535	3.49944276324567e-05	0.000678930034786489	CASC15	6	21664772	22368328	+	13289	lincRNA	cancer susceptibility 15 [Source:HGNC Symbol;Acc:HGNC:28245]	-	156	477	0.686524121059386	2.45307051108875
ENSG00000147251	842.897741504617	241.837305201302	1.80084106647682	3.50040967816603e-05	0.000678930034786489	DOCK11	X	118495898	118686163	+	6721	protein_coding	dedicator of cytokinesis 11 [Source:HGNC Symbol;Acc:HGNC:23483]	-	910	224	7.91828266048049	2.27770815679142
ENSG00000160796	554.828378540571	1887.1493913692	-1.76584522380406	3.5754248029851e-05	0.000692910874042002	NBEAL2	3	46979683	47009703	+	9819	protein_coding	neurobeachin like 2 [Source:HGNC Symbol;Acc:HGNC:31928]	-	599	1748	3.56765677206812	12.1662888278274
ENSG00000197879	911.441576913611	262.349726660931	1.79621732261882	3.58015958192409e-05	0.000693259753798153	MYO1C	17	1464186	1492812	-	8106	protein_coding	myosin IC [Source:HGNC Symbol;Acc:HGNC:7597]	-	984	243	7.09924236244919	2.04872481737305
ENSG00000148848	278.800497158806	963.010846856891	-1.78781885762567	3.59355343560981e-05	0.000695283426395137	ADAM12	10	126012381	126388455	-	9860	protein_coding	ADAM metallopeptidase domain 12 [Source:HGNC Symbol;Acc:HGNC:190]	-	301	892	1.78530772642132	6.18261059178556
ENSG00000204277	59.274942585991	9.72305221392859	2.59372022175947	3.61081091309928e-05	0.000696910106299488	LINC01993	17	78261349	78278492	-	2934	lincRNA	long intergenic non-protein coding RNA 1993 [Source:HGNC Symbol;Acc:HGNC:52826]	-	64	9	1.27568476321929	0.209636236330455
ENSG00000221995	59.274942585991	9.72305221392859	2.59372022175947	3.61081091309928e-05	0.000696910106299488	TIAF1	17	29073521	29078857	-	5337	protein_coding	TGFB1-induced anti-apoptotic factor 1 [Source:HGNC Symbol;Acc:HGNC:11803]	-	64	9	0.70130393391145	0.115246902265984
ENSG00000187372	10.1826470627713	60.4643056399322	-2.55435067338057	3.61081091309928e-05	0.000696910106299488	PCDHB13	5	141213919	141218979	+	5061	protein_coding	protocadherin beta 13 [Source:HGNC Symbol;Acc:HGNC:8684]	-	11	56	0.127110038925544	0.756198207952734
ENSG00000130940	101.883286500281	21.5986549659831	2.2318949435888	3.62034942586242e-05	0.00069818069254346	CASZ1	1	10636604	10796650	-	11336	protein_coding	castor zinc finger 1 [Source:HGNC Symbol;Acc:HGNC:26002]	Others	110	20	0.567487567927116	0.120574123224644
ENSG00000144481	535.37674946771	150.071207762701	1.83412599732164	3.63794042556535e-05	0.000701000853291646	TRPM8	2	233917398	234019522	+	7903	protein_coding	transient receptor potential cation channel subfamily M member 8 [Source:HGNC Symbol;Acc:HGNC:17961]	-	578	139	4.27719805191653	1.20200637897991
ENSG00000274487	206.551586704927	52.9070961122025	1.96266857366516	3.67909186450072e-05	0.000708352617823675	AC244154.1	17	38195703	38257192	-	1688	transcribed_unprocessed_pseudogene	aminopeptidase puromycin sensitive pseudogene [Source:NCBI gene;Acc:440434]	-	223	49	7.72602171808951	1.983844335985
ENSG00000102158	3074.27745895767	912.269594942039	1.75259007112501	3.73068309255969e-05	0.000717700792985587	MAGT1	X	77826364	77895593	-	4862	protein_coding	magnesium transporter 1 [Source:HGNC Symbol;Acc:HGNC:28880]	-	3319	845	39.9223227878582	11.8775183097389
ENSG00000120162	1271.75984640935	371.389439849107	1.77551174394135	3.78861260273806e-05	0.000728252108438438	MOB3B	9	27325209	27529781	-	7087	protein_coding	MOB kinase activator 3B [Source:HGNC Symbol;Acc:HGNC:23825]	-	1373	344	11.3300443105044	3.31726345238359
ENSG00000150093	12229.5107945942	3658.77480069926	1.74090308471465	3.80266620909094e-05	0.000730359240028979	ITGB1	10	32900319	33005792	-	6011	protein_coding	integrin subunit beta 1 [Source:HGNC Symbol;Acc:HGNC:6153]	-	13203	3389	128.454522529148	38.5308682091491
ENSG00000169955	121.334918838692	28.0762631755442	2.10707601356475	3.83945401872323e-05	0.00073682584677756	ZNF747	16	30530367	30535347	-	3936	protein_coding	zinc finger protein 747 [Source:HGNC Symbol;Acc:HGNC:28350]	zf-C2H2	131	26	1.94643412364388	0.451442260959587
ENSG00000204128	207.477854800482	720.100598195631	-1.79456806287941	3.89092375619769e-05	0.000746097263120245	C2orf72	2	231037490	231049719	+	3851	protein_coding	chromosome 2 open reading frame 72 [Source:HGNC Symbol;Acc:HGNC:27418]	-	224	667	3.40171561503478	11.8368534147408
ENSG00000279355	9.25637188183313	56.1459002261557	-2.58342491515036	3.90936671965408e-05	0.000749025785767298	AGPAT4-IT1	6	161160105	161161982	-	1878	TEC	AGPAT4 intronic transcript 1 [Source:HGNC Symbol;Acc:HGNC:20988]	-	10	52	0.311406673928831	1.89230749641846
ENSG00000038002	352.901942506872	96.0911479509995	1.87555631104933	3.93256754527584e-05	0.000752860418878416	AGA	4	177430770	177442503	-	2675	protein_coding	aspartylglucosaminidase [Source:HGNC Symbol;Acc:HGNC:318]	-	381	89	8.32961048658727	2.27378906949227
ENSG00000075043	1645.04586814587	5488.69866923315	-1.73825261913065	4.03559299142004e-05	0.000771958290115847	KCNQ2	20	63400210	63472677	-	12775	protein_coding	potassium voltage-gated channel subfamily Q member 2 [Source:HGNC Symbol;Acc:HGNC:6296]	-	1776	5084	8.13028100932838	27.1974750617859
ENSG00000225683	1.84606591512184	29.1558646165313	-3.88810411460606	4.06483394566701e-05	0.000775041461924434	PACRG-AS3	6	163165414	163192002	-	4466	antisense	PACRG antisense RNA 3 [Source:HGNC Symbol;Acc:HGNC:52053]	-	2	27	0.026189956723616	0.413170208728317
ENSG00000169946	28.7080692820031	2.16596404914448	3.65848706779221	4.06483394566701e-05	0.000775041461924434	ZFPM2	8	104590733	105804532	+	7775	protein_coding	zinc finger protein, FOG family member 2 [Source:HGNC Symbol;Acc:HGNC:16700]	-	31	2	0.233176511161269	0.0175797847057822
ENSG00000083814	28.7080692820031	2.16596404914448	3.65848706779221	4.06483394566701e-05	0.000775041461924434	ZNF671	19	57719751	57727624	-	3532	protein_coding	zinc finger protein 671 [Source:HGNC Symbol;Acc:HGNC:26279]	zf-C2H2	31	2	0.513292008572726	0.0386984218820658
ENSG00000234840	1.84606591512184	29.1558646165313	-3.88810411460606	4.06483394566701e-05	0.000775041461924434	LINC01239	9	22646200	22824213	+	2568	lincRNA	long intergenic non-protein coding RNA 1239 [Source:HGNC Symbol;Acc:HGNC:49796]	-	2	27	0.0455468639905253	0.718542894151349
ENSG00000163431	5.55125604477233	41.0314806071384	-2.85634175450151	4.10671899051831e-05	0.000781765748847741	LMOD1	1	201896452	201946588	-	3971	protein_coding	leiomodin 1 [Source:HGNC Symbol;Acc:HGNC:6647]	-	6	38	0.0883638983084882	0.653984813815582
ENSG00000233122	5.55125604477233	41.0314806071384	-2.85634175450151	4.10671899051831e-05	0.000781765748847741	CTAGE7P	10	130106046	130108481	+	2436	processed_pseudogene	CTAGE family member 7, pseudogene [Source:HGNC Symbol;Acc:HGNC:25111]	-	6	38	0.144044761979888	1.06608115585455
ENSG00000090020	626.151018383996	179.220439067835	1.80412745583539	4.15839396079569e-05	0.000790965369805453	SLC9A1	1	27098815	27166981	-	5974	protein_coding	solute carrier family 9 member A1 [Source:HGNC Symbol;Acc:HGNC:11071]	-	676	166	6.6176680940663	1.89900812943738
ENSG00000106853	103.735822962403	371.389439849107	-1.83865842879822	4.2321163571474e-05	0.000804340441039824	PTGR1	9	111549722	111599893	-	3760	protein_coding	prostaglandin reductase 1 [Source:HGNC Symbol;Acc:HGNC:18429]	-	112	344	1.74202218530571	6.25251225719216
ENSG00000136110	51.8647939484501	7.56385976667828	2.75886659283284	4.24014578992138e-05	0.000805218682806292	CNMD	13	52703264	52739812	-	1628	protein_coding	chondromodulin [Source:HGNC Symbol;Acc:HGNC:17005]	-	56	7	2.01167181104099	0.293851284586055
ENSG00000204851	4.62497002766712	37.792676269416	-2.99479118686157	4.26832547310322e-05	0.000809269028704578	PNMA8B	19	46486906	46496498	-	5506	protein_coding	PNMA family member 8B [Source:HGNC Symbol;Acc:HGNC:29206]	-	5	35	0.0531076765018475	0.434425981934343
ENSG00000283183	4.62497002766712	37.792676269416	-2.99479118686157	4.26832547310322e-05	0.000809269028704578	AC116565.1	4	577168	584866	+	1854	lincRNA	novel transcript	-	5	35	0.157718914141948	1.29015612542098
ENSG00000261326	263.053939890218	70.1807175528988	1.90450590525363	4.39482864116772e-05	0.000832585660135897	LINC01355	1	23281308	23286752	-	5445	lincRNA	long intergenic non-protein coding RNA 1355 [Source:HGNC Symbol;Acc:HGNC:50584]	-	284	65	3.05030986874729	0.815829540466913
ENSG00000100364	482.579470487038	1616.16951452768	-1.74345435883995	4.61048110702716e-05	0.000872740430067384	KIAA0930	22	45190338	45240769	-	10019	protein_coding	KIAA0930 [Source:HGNC Symbol;Acc:HGNC:1314]	-	521	1497	3.04114306044094	10.2113080473561
ENSG00000128617	407.551758018714	114.444368669606	1.8313132827117	4.64357916791779e-05	0.000877944825580159	OPN1SW	7	128772491	128775790	-	1096	protein_coding	opsin 1, short wave sensitive [Source:HGNC Symbol;Acc:HGNC:1012]	-	440	106	23.4782447811014	6.60966221043357
ENSG00000081803	17.5928271955448	83.1359329604862	-2.23183617232824	4.64540734835421e-05	0.000877944825580159	CADPS2	7	122318425	122886759	-	6351	protein_coding	calcium dependent secretion activator 2 [Source:HGNC Symbol;Acc:HGNC:16018]	-	19	77	0.174958478021234	0.828576413850902
ENSG00000160867	116.703577898509	411.334681083886	-1.81626122016664	4.6887477434521e-05	0.000885427471553257	FGFR4	5	177086886	177098144	+	4829	protein_coding	fibroblast growth factor receptor 4 [Source:HGNC Symbol;Acc:HGNC:3691]	-	126	381	1.5259378429992	5.39202285559339
ENSG00000112697	3821.77576966817	1156.25944449046	1.72468017715343	4.76183115073387e-05	0.000888520950580776	TMEM30A	6	75252924	75284968	-	5123	protein_coding	transmembrane protein 30A [Source:HGNC Symbol;Acc:HGNC:16667]	-	4126	1071	47.1008095450285	14.2872639800572
ENSG00000188848	1.38777878078145e-17	19.4394525900144	-7.29387416674101	4.77658993920414e-05	0.000888520950580776	BEND4	4	42110938	42152878	-	8765	protein_coding	BEN domain containing 4 [Source:HGNC Symbol;Acc:HGNC:23815]	-	0	18	0	0.140347454054433
ENSG00000005471	1.38777878078145e-17	19.4394525900144	-7.29387416674101	4.77658993920414e-05	0.000888520950580776	ABCB4	7	87401697	87480435	-	7727	protein_coding	ATP binding cassette subfamily B member 4 [Source:HGNC Symbol;Acc:HGNC:45]	-	0	18	0	0.159200910416346
ENSG00000081985	1.38777878078145e-17	19.4394525900144	-7.29387416674101	4.77658993920414e-05	0.000888520950580776	IL12RB2	1	67307364	67397090	+	4423	protein_coding	interleukin 12 receptor subunit beta 2 [Source:HGNC Symbol;Acc:HGNC:5972]	-	0	18	0	0.278124674380988
ENSG00000106633	1.38777878078145e-17	19.4394525900144	-7.29387416674101	4.77658993920414e-05	0.000888520950580776	GCK	7	44144271	44198170	-	4122	protein_coding	glucokinase [Source:HGNC Symbol;Acc:HGNC:4195]	-	0	18	0	0.298434118094883
ENSG00000133083	1.38777878078145e-17	19.4394525900144	-7.29387416674101	4.77658993920414e-05	0.000888520950580776	DCLK1	13	35768652	36131306	-	14375	protein_coding	doublecortin like kinase 1 [Source:HGNC Symbol;Acc:HGNC:2700]	-	0	18	0	0.0855753345938858
ENSG00000198723	1.38777878078145e-17	19.4394525900144	-7.29387416674101	4.77658993920414e-05	0.000888520950580776	TEX45	19	7492976	7508450	+	2912	protein_coding	testis expressed 45 [Source:HGNC Symbol;Acc:HGNC:24745]	-	0	18	0	0.422440053154914
ENSG00000280870	1.38777878078145e-17	19.4394525900144	-7.29387416674101	4.77658993920414e-05	0.000888520950580776	MIR325HG	X	76657798	77014532	-	1826	lincRNA	MIR325 host gene [Source:NCBI gene;Acc:101928469]	-	0	18	0	0.673683151581111
ENSG00000179073	18.5190981888498	1.38777878078145e-17	7.22533084023628	4.77658993920414e-05	0.000888520950580776	TAAR3P	6	132608225	132609302	-	1078	transcribed_unprocessed_pseudogene	trace amine associated receptor 3, pseudogene [Source:HGNC Symbol;Acc:HGNC:4513]	-	20	0	1.08501249283552	0
ENSG00000277128	18.5190981888498	1.38777878078145e-17	7.22533084023628	4.77658993920414e-05	0.000888520950580776	AL589743.4	14	19124807	19175530	-	7344	lincRNA	novel transcript	-	20	0	0.159265178006085	0
ENSG00000272767	1.38777878078145e-17	19.4394525900144	-7.29387416674101	4.77658993920414e-05	0.000888520950580776	JMJD1C-AS1	10	63465229	63466563	+	1335	antisense	JMJD1C antisense RNA 1 [Source:HGNC Symbol;Acc:HGNC:28222]	-	0	18	0	0.921457254522179
ENSG00000176293	1.38777878078145e-17	19.4394525900144	-7.29387416674101	4.77658993920414e-05	0.000888520950580776	ZNF135	19	58059239	58086310	+	6418	protein_coding	zinc finger protein 135 [Source:HGNC Symbol;Acc:HGNC:12919]	zf-C2H2	0	18	0	0.191671149078702
ENSG00000165695	1.38777878078145e-17	19.4394525900144	-7.29387416674101	4.77658993920414e-05	0.000888520950580776	AK8	9	132725578	132878777	-	2731	protein_coding	adenylate kinase 8 [Source:HGNC Symbol;Acc:HGNC:26526]	-	0	18	0	0.450437727860531
ENSG00000163694	18.5190981888498	1.38777878078145e-17	7.22533084023628	4.77658993920414e-05	0.000888520950580776	RBM47	4	40423267	40630875	-	8544	protein_coding	RNA binding motif protein 47 [Source:HGNC Symbol;Acc:HGNC:30358]	-	20	0	0.13689647322995	0
ENSG00000269365	18.5190981888498	1.38777878078145e-17	7.22533084023628	4.77658993920414e-05	0.000888520950580776	AC120349.1	18	47878295	47882444	+	282	antisense	novel transcript	-	20	0	4.14767186977549	0
ENSG00000023892	18.5190981888498	1.38777878078145e-17	7.22533084023628	4.77658993920414e-05	0.000888520950580776	DEF6	6	35297852	35321771	+	2545	protein_coding	DEF6, guanine nucleotide exchange factor [Source:HGNC Symbol;Acc:HGNC:2760]	-	20	0	0.459584859440742	0
ENSG00000187714	1.38777878078145e-17	19.4394525900144	-7.29387416674101	4.77658993920414e-05	0.000888520950580776	SLC18A3	10	49610301	49612720	+	2420	protein_coding	solute carrier family 18 member A3 [Source:HGNC Symbol;Acc:HGNC:10936]	-	0	18	0	0.508324559829384
ENSG00000243304	18.5190981888498	1.38777878078145e-17	7.22533084023628	4.77658993920414e-05	0.000888520950580776	AC008494.1	5	115264669	115265464	-	796	processed_pseudogene	ribosomal protein S2 (RPS2) pseudogene	-	20	0	1.46940134079986	0
ENSG00000260234	18.5190981888498	1.38777878078145e-17	7.22533084023628	4.77658993920414e-05	0.000888520950580776	AC020636.2	3	150882997	150941743	-	1329	protein_coding	CLRN1 and FAM188B2 readthrough transcript	-	20	0	0.880092902390285	0
ENSG00000169783	387.173860740563	1299.846391274	-1.74693124719388	4.83401046565653e-05	0.000898494596700786	LINGO1	15	77613027	77820900	-	4902	protein_coding	leucine rich repeat and Ig domain containing 1 [Source:HGNC Symbol;Acc:HGNC:21205]	-	418	1204	4.98685199226495	16.7856102212666
ENSG00000128596	219.519340004743	748.170226950589	-1.76838646843995	4.84131235272205e-05	0.000899144363370328	CCDC136	7	128790757	128822132	+	6188	protein_coding	coiled-coil domain containing 136 [Source:HGNC Symbol;Acc:HGNC:22225]	-	237	693	2.23986345947459	7.65361978657138
ENSG00000184937	102.809554732835	22.6782562489295	2.17494021853318	4.85846757942373e-05	0.000901621666113953	WT1	11	32387775	32435630	-	4113	protein_coding	Wilms tumor 1 [Source:HGNC Symbol;Acc:HGNC:12796]	zf-C2H2	111	21	1.57829351893645	0.348935004599634
ENSG00000247134	61.127479610488	10.8026503706987	2.48784781720104	4.86554255623446e-05	0.000902225881856224	AC090204.1	8	32996178	33044855	+	765	lincRNA	novel transcript	-	66	10	5.04552083923278	0.89335180449318
ENSG00000157399	287.13690980758	78.8175278771249	1.86364947576165	4.93704834220308e-05	0.000914767294401612	ARSE	X	2934632	2968310	-	2878	protein_coding	arylsulfatase E [Source:HGNC Symbol;Acc:HGNC:719]	-	310	73	6.299330695896	1.73346878116475
ENSG00000196542	24.0767205340194	1.0864061512033	4.32927097164842	4.95960875072039e-05	0.000917508199898343	SPTSSB	3	161344792	161372880	-	3745	protein_coding	serine palmitoyltransferase small subunit B [Source:HGNC Symbol;Acc:HGNC:24045]	-	26	1	0.406017759001254	0.0182487084228914
ENSG00000267257	24.0767205340194	1.0864061512033	4.32927097164842	4.95960875072039e-05	0.000917508199898343	AC105105.1	18	58535415	58538552	+	2553	antisense	novel transcript, antisense to ALPK2	-	26	1	0.595588134531804	0.026769061121711
ENSG00000177181	62.9800165890835	235.359698407994	-1.89963007101478	5.04589171635356e-05	0.00093273979583049	RIMKLA	1	42380795	42422578	+	8981	protein_coding	ribosomal modification protein rimK like family member A [Source:HGNC Symbol;Acc:HGNC:28725]	-	68	218	0.4428001100925	1.65888298001701
ENSG00000156500	230.634557059953	61.5439069812493	1.90397560316139	5.25541752244311e-05	0.00097071136473961	FAM122C	X	134796395	134854835	+	7959	protein_coding	family with sequence similarity 122C [Source:HGNC Symbol;Acc:HGNC:25202]	-	249	57	1.8296345228791	0.489440952819765
ENSG00000112559	424.224583041245	1411.04530492364	-1.73353998688231	5.34405925948677e-05	0.000986312937079027	MDFI	6	41636882	41654246	+	2523	protein_coding	MyoD family inhibitor [Source:HGNC Symbol;Acc:HGNC:6967]	-	458	1307	10.6162645266097	35.4031814697395
ENSG00000054356	10.1826470627713	58.3051029429443	-2.50199317581303	5.36018823509305e-05	0.000987746387409034	PTPRN	2	219289623	219309648	-	8261	protein_coding	protein tyrosine phosphatase, receptor type N [Source:HGNC Symbol;Acc:HGNC:9676]	-	11	54	0.0778724012834014	0.446729972686276
ENSG00000241769	57.4224055118963	9.72305221392859	2.5480141674299	5.36018823509305e-05	0.000987746387409034	LINC00893	X	149527591	149540959	-	3604	antisense	long intergenic non-protein coding RNA 893 [Source:HGNC Symbol;Acc:HGNC:44265]	-	62	9	1.00607512446108	0.170663906047046
ENSG00000241634	39.8232997984302	4.32509392887426	3.16872712667276	5.36473632541516e-05	0.000987813959092811	AC069499.1	3	108543367	108543875	-	509	processed_pseudogene	ribosomal protein L13 (RPL13) pseudogene	-	43	4	4.94053723898798	0.537064149656018
ENSG00000126822	277.874229085794	931.702414825671	-1.74494081791922	5.38044761603589e-05	0.00098962870870256	PLEKHG3	14	64704102	64750247	+	11910	protein_coding	pleckstrin homology and RhoGEF domain containing G3 [Source:HGNC Symbol;Acc:HGNC:20364]	-	300	863	1.47310260362303	4.95202682256402
ENSG00000146904	81.5053844511353	16.2006498110007	2.32268763722721	5.38297024501689e-05	0.00098962870870256	EPHA1	7	143390289	143408892	-	4733	protein_coding	EPH receptor A1 [Source:HGNC Symbol;Acc:HGNC:3385]	-	88	15	1.08735078301657	0.216590153318387
ENSG00000105419	644.676379362897	2124.66163398382	-1.72037346238515	5.4165271773514e-05	0.000995023623932733	MEIS3	19	47403124	47419523	-	5122	protein_coding	Meis homeobox 3 [Source:HGNC Symbol;Acc:HGNC:29537]	Homeobox	696	1968	7.94681621656165	26.2584734225024
ENSG00000143067	106.514627633883	374.62824319579	-1.81309137460855	5.42553709280526e-05	0.000995904337843291	ZNF697	1	119619422	119647773	-	5041	protein_coding	zinc finger protein 697 [Source:HGNC Symbol;Acc:HGNC:32034]	zf-C2H2	115	347	1.33414995771493	4.704318652286
ENSG00000168490	20.3716395844268	92.8523442362197	-2.18096832936107	5.46235685049208e-05	0.00100110720121043	PHYHIP	8	22219704	22232341	-	4170	protein_coding	phytanoyl-CoA 2-hydroxylase interacting protein [Source:HGNC Symbol;Acc:HGNC:16865]	-	22	86	0.308539044125745	1.40943921385147
ENSG00000129151	91.6943357224664	19.4394525900144	2.23117109102784	5.46235685049208e-05	0.00100110720121043	BBOX1	11	27040725	27127809	+	2464	protein_coding	gamma-butyrobetaine hydroxylase 1 [Source:HGNC Symbol;Acc:HGNC:964]	-	99	18	2.34973017979692	0.499247335546716
ENSG00000277203	245.454846394956	66.9419136201265	1.87270406289095	5.65820348109969e-05	0.00103619689176356	F8A1	X	154886349	154888061	+	1713	protein_coding	coagulation factor VIII associated 1 [Source:HGNC Symbol;Acc:HGNC:3547]	-	265	62	9.04715466515828	2.47353625727446
ENSG00000232677	263.980207966532	885.27956732287	-1.74518082771661	5.69518197199106e-05	0.00104196767050503	LINC00665	19	36313067	36331718	-	7201	lincRNA	long intergenic non-protein coding RNA 665 [Source:HGNC Symbol;Acc:HGNC:44323]	-	285	820	2.31459789038923	7.78224672904558
ENSG00000225762	35.1919545758689	3.24552055515664	3.39259214002623	5.69853636256561e-05	0.00104196767050503	LINC01389	1	47380928	47408477	-	483	antisense	long intergenic non-protein coding RNA 1389 [Source:HGNC Symbol;Acc:HGNC:50661]	-	38	3	4.60108196237207	0.424480826358561
ENSG00000151789	1.84606591512184	28.0762631755442	-3.83389255402659	5.75183844585803e-05	0.00105008834192388	ZNF385D	3	21412222	22373321	-	13621	protein_coding	zinc finger protein 385D [Source:HGNC Symbol;Acc:HGNC:26191]	-	2	26	0.0085870601811665	0.13045126930012
ENSG00000243836	1.84606591512184	28.0762631755442	-3.83389255402659	5.75183844585803e-05	0.00105008834192388	WDR86-AS1	7	151409161	151413354	+	1354	processed_transcript	WDR86 antisense RNA 1 [Source:HGNC Symbol;Acc:HGNC:41186]	-	2	26	0.0863843033439209	1.31231664633452
ENSG00000270069	267.68528026959	73.4195214509483	1.86469046783954	5.88348521714048e-05	0.00106778721052683	MIR222HG	X	45745211	45770274	-	2785	lincRNA	MIR222 host gene [Source:HGNC Symbol;Acc:HGNC:49555]	-	289	68	6.06870667940688	1.66865927718977
ENSG00000132329	3.69867833667571	32.3946689796196	-3.08569621113836	5.88889257347734e-05	0.00106778721052683	RAMP1	2	237858893	237912114	+	1234	protein_coding	receptor activity modifying protein 1 [Source:HGNC Symbol;Acc:HGNC:9843]	-	4	30	0.189569443642899	1.66146060884266
ENSG00000224243	3.69867833667571	32.3946689796196	-3.08569621113836	5.88889257347734e-05	0.00106778721052683	SOX1-OT	13	112107119	112108015	+	545	lincRNA	SOX1 overlapping transcript [Source:HGNC Symbol;Acc:HGNC:42733]	-	4	30	0.42922696046851	3.7619126446089
ENSG00000198835	31.486877607269	3.24552055515664	3.23272622059919	5.88889257347734e-05	0.00106778721052683	GJC2	1	228149852	228159826	+	2243	protein_coding	gap junction protein gamma 2 [Source:HGNC Symbol;Acc:HGNC:17494]	-	34	3	0.886488584204357	0.0914062590865737
ENSG00000196420	31.486877607269	3.24552055515664	3.23272622059919	5.88889257347734e-05	0.00106778721052683	S100A5	1	153537147	153541765	-	784	protein_coding	S100 calcium binding protein A5 [Source:HGNC Symbol;Acc:HGNC:10495]	-	34	3	2.53621670200303	0.261510509095899
ENSG00000152214	3.69867833667571	32.3946689796196	-3.08569621113836	5.88889257347734e-05	0.00106778721052683	RIT2	18	42743227	43115691	-	2045	protein_coding	Ras like without CAAX 2 [Source:HGNC Symbol;Acc:HGNC:10017]	-	4	30	0.114390559146864	1.00256351653391
ENSG00000267871	2.77237790704408	32.3946689796196	-3.48516759767077	5.88889257347734e-05	0.00106778721052683	ZNF460-AS1	19	57267220	57280334	-	738	antisense	ZNF460 antisense RNA 1 [Source:HGNC Symbol;Acc:HGNC:53774]	-	3	30	0.237732412048108	2.77810622128977
ENSG00000253366	2.77237790704408	32.3946689796196	-3.48516759767077	5.88889257347734e-05	0.00106778721052683	AC139272.1	5	70751184	70795914	+	640	unprocessed_pseudogene	glucuronidase, beta (GUSB) pseudogene	-	3	30	0.274135187642974	3.20350373642476
ENSG00000143494	124.113723379463	430.767501115734	-1.79412187110062	5.8894629838997e-05	0.00106778721052683	VASH2	1	212950520	212992037	+	9086	protein_coding	vasohibin 2 [Source:HGNC Symbol;Acc:HGNC:25723]	-	134	399	0.86249298159298	3.00112522611134
ENSG00000176595	310.293611538843	1031.02571642866	-1.7319313833752	6.01022611077297e-05	0.00108884648497623	KBTBD11	8	1973878	2006936	+	6710	protein_coding	kelch repeat and BTB domain containing 11 [Source:HGNC Symbol;Acc:HGNC:29104]	-	335	955	2.91975083113033	9.72668397269158
ENSG00000165752	150.049231754361	513.896786653196	-1.77511653800224	6.06899893626649e-05	0.00109865157755065	STK32C	10	132207492	132331847	-	3543	protein_coding	serine/threonine kinase 32C [Source:HGNC Symbol;Acc:HGNC:21332]	-	162	476	2.67403671604324	9.18162929969367
ENSG00000183876	276.021692939192	76.6583253167273	1.84673206981473	6.09335145493271e-05	0.00110221542703928	ARSI	5	150296343	150339307	-	3269	protein_coding	arylsulfatase family member I [Source:HGNC Symbol;Acc:HGNC:32521]	-	298	71	5.33119842839482	1.48431946347651
ENSG00000134470	14.8140126944056	71.2603188559826	-2.25583022522303	6.14752964518389e-05	0.00111116480748144	IL15RA	10	5943639	5978187	-	3634	protein_coding	interleukin 15 receptor subunit alpha [Source:HGNC Symbol;Acc:HGNC:5978]	-	16	66	0.257488930605765	1.2412034289725
ENSG00000265972	1719.14731164162	5563.19114529489	-1.69414032483653	6.15307420882987e-05	0.00111131670572933	TXNIP	1	145992435	145996600	-	3625	protein_coding	thioredoxin interacting protein [Source:HGNC Symbol;Acc:HGNC:16952]	-	1856	5153	29.9428727622832	97.1484969418847
ENSG00000162772	59.274942585991	218.086080246691	-1.87700249380071	6.34746162214044e-05	0.00114554952911723	ATF3	1	212565334	212620777	+	4040	protein_coding	activating transcription factor 3 [Source:HGNC Symbol;Acc:HGNC:785]	TF_bZIP	64	202	0.926450271110249	3.41707065218641
ENSG00000138613	204.699050512482	55.0662988600964	1.89209659573201	6.37089145144392e-05	0.00114890030266344	APH1B	15	63276018	63309126	+	5494	protein_coding	aph-1 homolog B, gamma-secretase subunit [Source:HGNC Symbol;Acc:HGNC:24080]	-	221	51	2.35248640578948	0.634403360981096
ENSG00000145861	42.6021065181828	5.40467736820712	2.95191946477926	6.40321767980071e-05	0.00115349259756173	C1QTNF2	5	160347751	160370641	-	2414	protein_coding	C1q and TNF related 2 [Source:HGNC Symbol;Acc:HGNC:14325]	-	46	5	1.11440761173835	0.141552222542933
ENSG00000119630	64.83255352511	234.280097274921	-1.85126172702939	6.40612211310951e-05	0.00115349259756173	PGF	14	74941834	74955784	-	5962	protein_coding	placental growth factor [Source:HGNC Symbol;Acc:HGNC:8893]	-	70	217	0.686640747311039	2.48743485918971
ENSG00000151012	869.759514845047	261.270125533291	1.73464005331879	6.50120424124099e-05	0.00116972162220165	SLC7A11	4	138164097	138242349	-	9645	protein_coding	solute carrier family 7 member 11 [Source:HGNC Symbol;Acc:HGNC:11059]	-	939	242	5.69359883759881	1.71473529876436
ENSG00000205085	83.3579210896912	17.2802505953642	2.26263959272615	6.55547142580428e-05	0.00117858795253577	FAM71F2	7	128672288	128687872	+	5875	protein_coding	family with sequence similarity 71 member F2 [Source:HGNC Symbol;Acc:HGNC:27998]	-	90	16	0.895897123871507	0.186121295097813
ENSG00000180776	1888.65436361694	579.752454288154	1.70365615519536	6.57379186140744e-05	0.00118098295767216	ZDHHC20	13	21372573	21459370	-	5574	protein_coding	zinc finger DHHC-type containing 20 [Source:HGNC Symbol;Acc:HGNC:20749]	-	2039	537	21.3931021687941	6.58402203166166
ENSG00000231982	8.33009560031616	50.7478933427558	-2.58779037454459	6.59924007810758e-05	0.00118465385718247	AC112907.2	3	186826549	186827337	+	330	unprocessed_pseudogene	MCF.2 cell line derived transforming sequence-like 2 (MCF2L2) pseudogene	-	9	47	1.59496836446821	9.73347397895524
ENSG00000184675	326.966436729899	1076.36896280105	-1.71853925742428	6.72024818044066e-05	0.00120546046328573	AMER1	X	64185117	64205744	-	8443	protein_coding	APC membrane recruitment protein 1 [Source:HGNC Symbol;Acc:HGNC:26837]	-	353	997	2.44512699247111	8.07016330742593
ENSG00000119922	240.823505985863	797.831877808794	-1.72753837671047	6.76836914490014e-05	0.00121317111289166	IFIT2	10	89283694	89309276	+	4101	protein_coding	interferon induced protein with tetratricopeptide repeats 2 [Source:HGNC Symbol;Acc:HGNC:5409]	-	260	739	3.7077213056808	12.3151192975653
ENSG00000105854	8239.14806613538	2571.61649048385	1.67977638686374	6.93368038529204e-05	0.00124185948007687	PON2	7	95404863	95435329	-	3843	protein_coding	paraoxonase 2 [Source:HGNC Symbol;Acc:HGNC:9205]	-	8895	2382	135.36271976875	42.3599390762844
ENSG00000114268	438.118603879181	1428.31892257638	-1.70461321852262	6.93900708241656e-05	0.00124187199481067	PFKFB4	3	48517684	48562015	-	6107	protein_coding	6-phosphofructo-2-kinase/fructose-2,6-biphosphatase 4 [Source:HGNC Symbol;Acc:HGNC:8875]	-	473	1323	4.52956738187223	14.8052545369007
ENSG00000115738	112.998505108282	26.9966617464269	2.06082800050838	7.0544038714544e-05	0.0012615687892448	ID2	2	8678845	8684453	+	2205	protein_coding	inhibitor of DNA binding 2 [Source:HGNC Symbol;Acc:HGNC:5361]	bHLH	122	25	3.23574836752281	0.774845952876738
ENSG00000162804	11.1089213731259	60.4643056399322	-2.43027337456408	7.11164892141327e-05	0.00127084413100959	SNED1	2	240998838	241095568	+	13592	protein_coding	sushi, nidogen and EGF like domains 1 [Source:HGNC Symbol;Acc:HGNC:24696]	-	12	56	0.0516322896090357	0.281571448679281
ENSG00000080200	218.59307191448	59.384704293864	1.8780839074254	7.24292510045571e-05	0.00129332473600276	CRYBG3	3	97822040	97944963	+	10929	protein_coding	crystallin beta-gamma domain containing 3 [Source:HGNC Symbol;Acc:HGNC:34427]	-	236	55	1.26285963160993	0.343926957398212
ENSG00000285793	13.8877405559987	70.1807175528988	-2.32615020384504	7.26377630988233e-05	0.00129606836514094	AC125232.2	2	87030675	87076429	-	2217	processed_transcript	anaphase promoting complex subunit 1 pseudogene [Source:NCBI gene;Acc:285074]	-	15	65	0.395684528848677	2.00369501481387
ENSG00000128606	301.95719892672	85.2951354846331	1.8224393320195	7.28610487712853e-05	0.00129907125748894	LRRC17	7	102912991	102944949	+	2674	protein_coding	leucine rich repeat containing 17 [Source:HGNC Symbol;Acc:HGNC:16895]	-	326	79	7.12983863747571	2.01906194108247
ENSG00000142765	23.1504504898385	1.0864061512033	4.27298452466031	7.35111148660182e-05	0.00130770073614067	SYTL1	1	27342020	27353937	+	5584	protein_coding	synaptotagmin like 1 [Source:HGNC Symbol;Acc:HGNC:15584]	-	25	1	0.261829214558714	0.012238791734192
ENSG00000203808	22.2241803253079	1.0864061512033	4.21441260474687	7.35111148660182e-05	0.00130770073614067	BVES-AS1	6	105136308	105169945	+	2371	antisense	BVES antisense RNA 1 [Source:HGNC Symbol;Acc:HGNC:21223]	-	24	1	0.591974762012664	0.0288238772854189
ENSG00000245105	23.1504504898385	1.0864061512033	4.27298452466031	7.35111148660182e-05	0.00130770073614067	A2M-AS1	12	9065177	9068684	+	2816	antisense	A2M antisense RNA 1 [Source:HGNC Symbol;Acc:HGNC:27057]	-	25	1	0.519195431141996	0.0242689677001876
ENSG00000062282	29.6343387891918	119.842374673968	-2.01085865938891	7.43781178799416e-05	0.00132212840992908	DGAT2	11	75759512	75801535	+	7905	protein_coding	diacylglycerol O-acyltransferase 2 [Source:HGNC Symbol;Acc:HGNC:16940]	-	32	111	0.236739980726465	0.959632744826545
ENSG00000236499	25.0029904685326	106.887160200281	-2.08997532990228	7.45569059684463e-05	0.00132331506130622	LINC00896	22	20206397	20208524	+	2128	lincRNA	long intergenic non-protein coding RNA 896 [Source:HGNC Symbol;Acc:HGNC:26519]	-	27	99	0.742020056777975	3.17941724216593
ENSG00000153029	105.58835941286	24.8374589415812	2.08280991263019	7.45569059684463e-05	0.00132331506130622	MR1	1	181033425	181061938	+	9348	protein_coding	major histocompatibility complex, class I-related [Source:HGNC Symbol;Acc:HGNC:4975]	-	114	23	0.713197236144323	0.168148534446486
ENSG00000198885	118.556114280662	403.777473289091	-1.76682064260019	7.54810847719087e-05	0.00132576573641376	ITPRIPL1	2	96325331	96330517	+	4652	protein_coding	ITPRIP like 1 [Source:HGNC Symbol;Acc:HGNC:29371]	-	128	374	1.60913976581488	5.49434404091883
ENSG00000129219	599.289244951414	179.220439067835	1.74088279022322	7.55194978691996e-05	0.00132576573641376	PLD2	17	4807096	4823434	+	4888	protein_coding	phospholipase D2 [Source:HGNC Symbol;Acc:HGNC:9068]	-	647	166	7.74099144157138	2.32092360173054
ENSG00000154556	1.38777878078145e-17	18.3598515328457	-7.2119527226731	7.55367711316002e-05	0.00132576573641376	SORBS2	4	185585444	185956652	-	17161	protein_coding	sorbin and SH3 domain containing 2 [Source:HGNC Symbol;Acc:HGNC:24098]	-	0	17	0	0.0677002518351716
ENSG00000125851	1.38777878078145e-17	18.3598515328457	-7.2119527226731	7.55367711316002e-05	0.00132576573641376	PCSK2	20	17226107	17484578	+	7078	protein_coding	proprotein convertase subtilisin/kexin type 2 [Source:HGNC Symbol;Acc:HGNC:8744]	-	0	17	0	0.164142981314408
ENSG00000273032	1.38777878078145e-17	18.3598515328457	-7.2119527226731	7.55367711316002e-05	0.00132576573641376	DGCR9	22	18970525	19031242	+	4911	processed_transcript	DiGeorge syndrome critical region gene 9 [Source:HGNC Symbol;Acc:HGNC:17227]	-	0	17	0	0.236571782069513
ENSG00000273472	1.38777878078145e-17	18.3598515328457	-7.2119527226731	7.55367711316002e-05	0.00132576573641376	AC096733.2	4	140756528	140757921	+	1394	lincRNA	novel transcript	-	0	17	0	0.83343186638693
ENSG00000256124	1.38777878078145e-17	18.3598515328457	-7.2119527226731	7.55367711316002e-05	0.00132576573641376	LINC01152	17	72030291	72041297	+	4019	lincRNA	long intergenic non-protein coding RNA 1152 [Source:HGNC Symbol;Acc:HGNC:16752]	-	0	17	0	0.289077885479816
ENSG00000207291	17.5928271955448	1.38777878078145e-17	7.15183760364832	7.55367711316002e-05	0.00132576573641376	RNU6-30P	X	101634006	101634112	-	107	snRNA	RNA, U6 small nuclear 30, pseudogene [Source:HGNC Symbol;Acc:HGNC:34274]	-	19	0	10.3846849898398	0
ENSG00000235447	1.38777878078145e-17	18.3598515328457	-7.2119527226731	7.55367711316002e-05	0.00132576573641376	TRAPPC13P1	X	76655498	76656559	-	1062	processed_pseudogene	trafficking protein particle complex 13 pseudogene 1 [Source:HGNC Symbol;Acc:HGNC:50347]	-	0	17	0	1.09397742160394
ENSG00000232553	17.5928271955448	1.38777878078145e-17	7.15183760364832	7.55367711316002e-05	0.00132576573641376	CLK2P1	7	23585062	23586355	-	1294	processed_pseudogene	CDC like kinase 2, pseudogene 1 [Source:HGNC Symbol;Acc:HGNC:2070]	-	19	0	0.858702700087214	0
ENSG00000271524	1.38777878078145e-17	18.3598515328457	-7.2119527226731	7.55367711316002e-05	0.00132576573641376	BNIP3P17	19	20221869	20222463	+	595	processed_pseudogene	BCL2 interacting protein 3 pseudogene 17 [Source:HGNC Symbol;Acc:HGNC:49697]	-	0	17	0	1.95261180124938
ENSG00000225169	17.5928271955448	1.38777878078145e-17	7.15183760364832	7.55367711316002e-05	0.00132576573641376	BRI3P1	1	100213293	100213670	+	378	processed_pseudogene	brain protein I3 pseudogene 1 [Source:HGNC Symbol;Acc:HGNC:33533]	-	19	0	2.9395801426266	0
ENSG00000171860	17.5928271955448	1.38777878078145e-17	7.15183760364832	7.55367711316002e-05	0.00132576573641376	C3AR1	12	8058302	8066471	-	2145	protein_coding	complement C3a receptor 1 [Source:HGNC Symbol;Acc:HGNC:1319]	-	19	0	0.518023913246086	0
ENSG00000139155	17.5928271955448	1.38777878078145e-17	7.15183760364832	7.55367711316002e-05	0.00132576573641376	SLCO1C1	12	20695355	20753386	+	4860	protein_coding	solute carrier organic anion transporter family member 1C1 [Source:HGNC Symbol;Acc:HGNC:13819]	-	19	0	0.22863401109318	0
ENSG00000214111	17.5928271955448	1.38777878078145e-17	7.15183760364832	7.55367711316002e-05	0.00132576573641376	AC002504.1	X	25029545	25030235	+	691	processed_pseudogene	platelet-activating factor acetylhydrolase, isoform Ib, beta subunit 30kDa pseudogene	-	19	0	1.60804818221831	0
ENSG00000257842	15.7402844836303	73.4195214509483	-2.21206991922555	7.67027871190432e-05	0.00134523136072775	LINC02588	14	26598412	26806467	+	1483	antisense	long intergenic non-protein coding RNA 2588 [Source:HGNC Symbol;Acc:HGNC:19827]	-	17	68	0.670395783671737	3.13365885837729
ENSG00000198960	430.708459433802	126.31998183538	1.76872006783005	7.69195325564027e-05	0.00134803192664129	ARMCX6	X	101615118	101618001	-	2489	protein_coding	armadillo repeat containing X-linked 6 [Source:HGNC Symbol;Acc:HGNC:26094]	-	465	117	10.9257575790209	3.21251318847578
ENSG00000154856	477.021862166527	141.434398387489	1.75311497198595	7.82360404581723e-05	0.00137008763512518	APCDD1	18	10454628	10489948	+	5943	protein_coding	APC down-regulated 1 [Source:HGNC Symbol;Acc:HGNC:15718]	-	515	131	5.06786459403916	1.5064319550275
ENSG00000177054	800.289411364981	243.996507463851	1.71319972541701	7.84120488792388e-05	0.00137194182169045	ZDHHC13	11	19117099	19176422	+	7763	protein_coding	zinc finger DHHC-type containing 13 [Source:HGNC Symbol;Acc:HGNC:18413]	-	864	226	6.50890091283692	1.98958641606113
ENSG00000175229	90.76806744765	313.090979479835	-1.78479067661341	7.84580681130969e-05	0.00137194182169045	GAL3ST3	11	66041952	66049180	-	2481	protein_coding	galactose-3-O-sulfotransferase 3 [Source:HGNC Symbol;Acc:HGNC:24144]	-	98	290	2.3100576338798	7.98831510789246
ENSG00000179958	506.662439860231	1630.20432886746	-1.68568797445296	7.86796890270612e-05	0.00137479953666812	DCTPP1	16	30423619	30430075	-	1581	protein_coding	dCTP pyrophosphatase 1 [Source:HGNC Symbol;Acc:HGNC:28777]	-	547	1510	20.233870227715	65.272317328292
ENSG00000124772	622.445946187358	187.857248264651	1.72770918523987	7.95196368067566e-05	0.00138844929779957	CPNE5	6	36740775	36840002	-	6330	protein_coding	copine 5 [Source:HGNC Symbol;Acc:HGNC:2318]	-	672	174	6.20853404431228	1.87857912632049
ENSG00000144749	3640.22723324453	1143.30423124465	1.67072214356764	7.97141270896338e-05	0.00139081723660673	LRIG1	3	66378797	66501263	-	7032	protein_coding	leucine rich repeats and immunoglobulin like domains 1 [Source:HGNC Symbol;Acc:HGNC:17360]	-	3930	1059	32.684149789515	10.2920302066707
ENSG00000158050	75.0215060338945	265.588530042741	-1.82194350984757	7.98590964527113e-05	0.00139231829859694	DUSP2	2	96143166	96145440	-	1932	protein_coding	dual specificity phosphatase 2 [Source:HGNC Symbol;Acc:HGNC:3068]	-	81	246	2.45189236152722	8.70185694035049
ENSG00000101844	213.961731457404	58.3051029429443	1.87362394532709	8.06910695887025e-05	0.00140578600882265	ATG4A	X	108091668	108154671	+	2927	protein_coding	autophagy related 4A cysteine peptidase [Source:HGNC Symbol;Acc:HGNC:16489]	-	231	54	4.61543629895653	1.26082552250131
ENSG00000171303	3.69867833667571	31.3150675210926	-3.03697730273448	8.09767363312021e-05	0.00140972322703634	KCNK3	2	26692690	26733420	+	6223	protein_coding	potassium two pore domain channel subfamily K member 3 [Source:HGNC Symbol;Acc:HGNC:6278]	-	4	29	0.0375909840037503	0.318479990080045
ENSG00000254978	1.84606591512184	26.9966617464269	-3.77756410354219	8.17420388202969e-05	0.00142095211559286	ALG1L9P	11	71800541	71804640	-	549	transcribed_unprocessed_pseudogene	asparagine-linked glycosylation 1-like 9, pseudogene [Source:HGNC Symbol;Acc:HGNC:44378]	-	2	25	0.213049811890107	3.11208620417706
ENSG00000204287	1.84606591512184	26.9966617464269	-3.77756410354219	8.17420388202969e-05	0.00142095211559286	HLA-DRA	6	32439842	32445046	+	1280	protein_coding	major histocompatibility complex, class II, DR alpha [Source:HGNC Symbol;Acc:HGNC:4947]	-	2	25	0.0913783958809914	1.33479322351032
ENSG00000253633	6.47753828270027	42.1110820437549	-2.67583966880454	8.24462174689737e-05	0.00143213929521105	AP002852.1	8	102528740	102538668	+	1231	lincRNA	uncharacterized LOC107986898 [Source:NCBI gene;Acc:107986898]	-	7	39	0.332555006943007	2.16516255784354
ENSG00000087303	595.584172752494	179.220439067835	1.73193768163504	8.25704817106477e-05	0.0014332439823162	NID2	14	52004803	52069228	-	6392	protein_coding	nidogen 2 [Source:HGNC Symbol;Acc:HGNC:13389]	-	643	166	5.88298458588009	1.77482393073512
ENSG00000108387	137.081477702886	460.996332246281	-1.74871456072317	8.32266377608793e-05	0.00144357275364392	SEPT4	17	58520250	58540818	-	8012	protein_coding	septin 4 [Source:HGNC Symbol;Acc:HGNC:9165]	-	148	427	1.08029975759455	3.64225953191113
ENSG00000101846	399.215345499836	117.683172276427	1.76128616669669	8.33152159374986e-05	0.00144404890778244	STS	X	7219456	7354810	+	6521	protein_coding	steroid sulfatase [Source:HGNC Symbol;Acc:HGNC:11425]	-	431	109	3.86532996776762	1.14234228212949
ENSG00000228594	32.4131469271649	127.399583024665	-1.97023179055755	8.77743994727027e-05	0.00152022171051549	FNDC10	1	1598012	1600096	-	2085	protein_coding	fibronectin type III domain containing 10 [Source:HGNC Symbol;Acc:HGNC:42951]	-	35	118	0.981715140400099	3.86776342405752
ENSG00000137203	1209.69988743157	376.787445426558	1.68253073051588	8.96036983072265e-05	0.00155076759619774	TFAP2A	6	10393186	10419659	-	8274	protein_coding	transcription factor AP-2 alpha [Source:HGNC Symbol;Acc:HGNC:11742]	AP-2	1306	349	9.23105129479911	2.8826629383927
ENSG00000237493	113.924773309196	28.0762631755442	2.01626379568695	8.98413086177745e-05	0.00155374163600754	AC034102.1	12	55980432	55981035	-	604	processed_pseudogene	RAB13 member RAS oncogene family pseudogene	-	123	26	11.9094492115093	2.94184890585585
ENSG00000122417	842.897741504617	259.110923277441	1.70135493715119	8.99089738221058e-05	0.00155377439471355	ODF2L	1	86346824	86396342	-	10898	protein_coding	outer dense fiber of sperm tails 2 like [Source:HGNC Symbol;Acc:HGNC:29225]	-	910	240	4.88335270334826	1.50504121219442
ENSG00000127720	51.8647939484501	8.64345518398622	2.56915036641206	9.05611442529568e-05	0.00156390092970164	METTL25	12	82358497	82479236	+	3672	protein_coding	methyltransferase like 25 [Source:HGNC Symbol;Acc:HGNC:26228]	-	56	8	0.891884996834077	0.14889196741553
ENSG00000161921	151.901768028948	39.9518791656485	1.92379073112466	9.11599369662022e-05	0.0015730915638346	CXCL16	17	4733526	4739922	-	2794	protein_coding	C-X-C motif chemokine ligand 16 [Source:HGNC Symbol;Acc:HGNC:16642]	-	164	37	3.43274031197883	0.905022291559752
ENSG00000172840	283.431837521054	914.428797151418	-1.68938940312372	9.13533477654812e-05	0.00157527845811075	PDP2	16	66878589	66895754	+	8364	protein_coding	pyruvate dehyrogenase phosphatase catalytic subunit 2 [Source:HGNC Symbol;Acc:HGNC:30263]	-	306	847	2.13959170843297	6.92075285127186
ENSG00000119866	5.55125604477233	38.8722777196044	-2.77858198096316	9.21983484130958e-05	0.00158753191174269	BCL11A	2	60450520	60555154	-	25422	protein_coding	B cell CLL/lymphoma 11A [Source:HGNC Symbol;Acc:HGNC:13221]	zf-C2H2	6	36	0.0138027314996069	0.0967780217754
ENSG00000108932	5.55125604477233	38.8722777196044	-2.77858198096316	9.21983484130958e-05	0.00158753191174269	SLC16A6	17	68267026	68291267	-	4061	protein_coding	solute carrier family 16 member 6 [Source:HGNC Symbol;Acc:HGNC:10927]	-	6	36	0.0864055750265961	0.605833752665407
ENSG00000162006	44.4546441884669	6.48426673325681	2.75554692858461	9.34766612737847e-05	0.00160719988786892	MSLNL	16	769428	783370	-	2356	protein_coding	mesothelin-like [Source:HGNC Symbol;Acc:HGNC:14170]	-	48	6	1.19148740299833	0.174044345612211
ENSG00000163357	7.40381789277505	45.3498863222226	-2.59321073080785	9.34766612737847e-05	0.00160719988786892	DCST1	1	155033824	155050930	+	3193	protein_coding	DC-STAMP domain containing 1 [Source:HGNC Symbol;Acc:HGNC:26539]	-	8	42	0.146525958944778	0.898947493841712
ENSG00000152601	2767.68273669321	876.642758483951	1.65849167345115	9.36668805608478e-05	0.00160929919008689	MBNL1	3	152243828	152465780	+	9989	protein_coding	muscleblind like splicing regulator 1 [Source:HGNC Symbol;Acc:HGNC:6923]	-	2988	812	17.4937164892519	5.5554337162386
ENSG00000120875	973.50153597115	3062.83499213999	-1.65347420627862	9.45800776804895e-05	0.00162380796157259	DUSP4	8	29333064	29350668	-	7257	protein_coding	dual specificity phosphatase 4 [Source:HGNC Symbol;Acc:HGNC:3070]	-	1051	2837	8.46972084957834	26.7169062705053
ENSG00000198689	969.796463789285	301.215367145788	1.68651626599122	9.58248981045951e-05	0.00164398503472981	SLC9A6	X	135973841	136047269	+	7465	protein_coding	solute carrier family 9 member A6 [Source:HGNC Symbol;Acc:HGNC:11079]	-	1047	279	8.20238921794169	2.5542202597723
ENSG00000198794	247.307382556663	798.911478914202	-1.69118042432794	9.64954761893046e-05	0.00165428819266773	SCAMP5	15	74957219	75021496	+	4873	protein_coding	secretory carrier membrane protein 5 [Source:HGNC Symbol;Acc:HGNC:30386]	-	267	740	3.20433824915736	10.3781337271412
ENSG00000163659	386.247592681653	1231.8315217501	-1.67285672923312	9.68865870721037e-05	0.00165978878389513	TIPARP	3	156673235	156706770	+	5048	protein_coding	TCDD inducible poly(ADP-ribose) polymerase [Source:HGNC Symbol;Acc:HGNC:23696]	-	417	1141	4.83103531947682	15.4472171717302
ENSG00000100142	767.870029724521	2417.23353281043	-1.65424747050709	9.75775627015848e-05	0.00167003864209718	POLR2F	22	37952607	38041915	+	7042	protein_coding	RNA polymerase II subunit F [Source:HGNC Symbol;Acc:HGNC:9193]	-	829	2239	6.8846523315278	21.7291144284163
ENSG00000165588	167.648326207768	548.444022145107	-1.7090912295597	9.76262853342452e-05	0.00167003864209718	OTX2	14	56799905	56810479	-	3272	protein_coding	orthodenticle homeobox 2 [Source:HGNC Symbol;Acc:HGNC:8522]	TF_Otx	181	508	3.23510800087226	10.6104638833172
ENSG00000135519	169.500862447778	45.3498863222226	1.89948602044761	9.79947129634195e-05	0.00167512814692317	KCNH3	12	49539157	49558308	+	4340	protein_coding	potassium voltage-gated channel subfamily H member 3 [Source:HGNC Symbol;Acc:HGNC:6252]	-	183	42	2.46595339299118	0.661368513326403
ENSG00000087077	577.985079802892	177.061236763725	1.70614936335385	0.000100267516492569	0.00171274028172122	TRIP6	7	100867138	100873454	+	2802	protein_coding	thyroid hormone receptor interactor 6 [Source:HGNC Symbol;Acc:HGNC:12311]	-	624	164	13.023867301582	3.99999705180994
ENSG00000112992	612.256997645053	1929.25383438018	-1.65561371636773	0.000101197974140329	0.00172738507304273	NNT	5	43602692	43707405	+	8245	protein_coding	nicotinamide nucleotide transhydrogenase [Source:HGNC Symbol;Acc:HGNC:7863]	-	661	1787	4.68850413505089	14.8121413109936
ENSG00000140263	474.243058005728	1500.65219649319	-1.66160659853925	0.000101511907254037	0.00173149263319087	SORD	15	45023104	45077185	+	6159	protein_coding	sorbitol dehydrogenase [Source:HGNC Symbol;Acc:HGNC:11184]	-	512	1390	4.86164519601936	15.4236993230691
ENSG00000137642	1325.48339297885	417.812287763014	1.66532683779028	0.000101599948954657	0.00173157273621038	SORL1	11	121452203	121633693	+	19449	protein_coding	sortilin related receptor 1 [Source:HGNC Symbol;Acc:HGNC:11185]	-	1431	387	4.30294565703363	1.35987078245271
ENSG00000276203	13.8877405559987	68.0215149350661	-2.28114351166434	0.000101663197812555	0.00173157273621038	ANKRD20A3	9	66106815	66153135	-	7672	protein_coding	ankyrin repeat domain 20 family member A3 [Source:HGNC Symbol;Acc:HGNC:31981]	-	15	63	0.114342101206663	0.561197734848134
ENSG00000172366	338.081653501866	1077.44856390508	-1.67177519332866	0.000102296478162266	0.00174110374647361	MCRIP2	16	636817	648474	+	5034	protein_coding	MAPK regulated corepressor interacting protein 2 [Source:HGNC Symbol;Acc:HGNC:14142]	-	365	998	4.24036417914175	13.5488141075965
ENSG00000278341	4.62497002766712	34.5538718998449	-2.86595275492639	0.00010243138683032	0.00174214476780379	AC138028.6	16	88708956	88710437	-	1482	antisense	novel transcript, antisense to CTU2	-	5	32	0.197308277205919	1.47565804143003
ENSG00000049323	2521.29543721236	803.229883335754	1.65014330261757	0.000103017897355649	0.00175085957347471	LTBP1	2	32946972	33399509	+	7329	protein_coding	latent transforming growth factor beta binding protein 1 [Source:HGNC Symbol;Acc:HGNC:6714]	-	2722	744	21.7203541951641	6.93764651446771
ENSG00000243444	8.33009560031616	48.5886905512682	-2.52521172027682	0.000103342034918052	0.00175510584680377	PALM2	9	109640788	109946703	+	4943	protein_coding	paralemmin 2 [Source:HGNC Symbol;Acc:HGNC:15845]	-	9	45	0.106481804627657	0.622165402987613
ENSG00000133135	24.0767205340194	100.409552874025	-2.05405858253425	0.000103578436251458	0.00175785702442848	RNF128	X	106693794	106796993	+	3432	protein_coding	ring finger protein 128, E3 ubiquitin protein ligase [Source:HGNC Symbol;Acc:HGNC:21153]	-	26	93	0.443046767907837	1.85190891989124
ENSG00000056998	263.980207966532	846.41392754451	-1.68041989753752	0.000104361935618745	0.00176931366381774	GYG2	X	2828788	2882820	+	3655	protein_coding	glycogenin 2 [Source:HGNC Symbol;Acc:HGNC:4700]	-	285	784	4.5601694688626	14.6592798430323
ENSG00000163072	57.4224055118963	10.8026503706987	2.39783936752603	0.000104403286799947	0.00176931366381774	NOSTRIN	2	168786539	168865514	+	5248	protein_coding	nitric oxide synthase trafficking [Source:HGNC Symbol;Acc:HGNC:20203]	-	62	10	0.690909822514813	0.130223729122958
ENSG00000185338	15.7402844836303	71.2603188559826	-2.16907529046371	0.000105987354809566	0.00179487116130552	SOCS1	16	11254405	11256200	-	1796	protein_coding	suppressor of cytokine signaling 1 [Source:HGNC Symbol;Acc:HGNC:19383]	-	17	66	0.553561774601997	2.51143277332186
ENSG00000239887	196.362637623276	55.0662988600964	1.83215175749726	0.00010615803745087	0.00179610620437869	C1orf226	1	162366908	162386818	+	4495	protein_coding	chromosome 1 open reading frame 226 [Source:HGNC Symbol;Acc:HGNC:34351]	-	212	51	2.75822486165359	0.775397567348196
ENSG00000169738	538.155553621726	1693.90079394588	-1.6540040621239	0.000106212342004615	0.00179610620437869	DCXR	17	82035136	82037732	-	1902	protein_coding	dicarbonyl and L-xylulose reductase [Source:HGNC Symbol;Acc:HGNC:18985]	-	581	1569	17.8644283514132	56.3762760597317
ENSG00000154237	264.906476042624	76.6583253167273	1.7874622057132	0.000108461994303559	0.00183283701961893	LRRK1	15	100919215	101078254	+	17600	protein_coding	leucine rich repeat kinase 1 [Source:HGNC Symbol;Acc:HGNC:18608]	-	286	71	0.95033531716231	0.275695473074131
ENSG00000139292	183.394884155772	593.787268691321	-1.69425060503063	0.000108740860824619	0.00183623595148021	LGR5	12	71439770	71586310	+	5251	protein_coding	leucine rich repeat containing G protein-coupled receptor 5 [Source:HGNC Symbol;Acc:HGNC:4504]	-	198	550	2.20519335860583	7.15821313541241
ENSG00000182853	0.919783817355496	22.6782562489295	-4.43909653872502	0.000109595668558131	0.00184740213477443	VMO1	17	4785285	4786433	-	803	protein_coding	vitelline membrane outer layer 1 homolog [Source:HGNC Symbol;Acc:HGNC:30387]	-	1	21	0.07282960568348	1.78725986789327
ENSG00000267868	0.919783817355496	22.6782562489295	-4.43909653872502	0.000109595668558131	0.00184740213477443	AL356740.1	13	112964835	112966131	-	1297	lincRNA	novel transcript	-	1	21	0.0450903418379603	1.10653020348365
ENSG00000167107	130.597600579744	33.4742704397062	1.96037177817381	0.000109636716599803	0.00184740213477443	ACSF2	17	50426158	50474845	+	5797	protein_coding	acyl-CoA synthetase family member 2 [Source:HGNC Symbol;Acc:HGNC:26101]	-	141	31	1.42245755464907	0.365462101838119
ENSG00000228742	155.606840565774	42.1110820437549	1.88280927720793	0.000109757846704341	0.00184812499682349	LINC02577	7	106774955	106838480	+	4271	lincRNA	long intergenic non-protein coding RNA 2577 [Source:HGNC Symbol;Acc:HGNC:53749]	-	168	39	2.30039923322973	0.624049428402108
ENSG00000123610	16.6665559711144	74.4991227430104	-2.15126347932736	0.000109943755654076	0.00184993681166089	TNFAIP6	2	151357592	151380048	+	1579	protein_coding	TNF alpha induced protein 6 [Source:HGNC Symbol;Acc:HGNC:11898]	-	18	69	0.666674553862584	2.98642020267084
ENSG00000075340	597.436708851996	1869.87577372339	-1.64585979912098	0.000111323567153724	0.00187182060529508	ADD2	2	70607618	70768225	-	12673	protein_coding	adducin 2 [Source:HGNC Symbol;Acc:HGNC:244]	-	645	1732	2.9764855850764	9.34011894513828
ENSG00000187987	23.1504504898385	96.0911479509995	-2.04700003619052	0.00011465690438743	0.00192649694825651	ZSCAN23	6	28431930	28443502	-	3283	protein_coding	zinc finger and SCAN domain containing 23 [Source:HGNC Symbol;Acc:HGNC:21193]	zf-C2H2	25	89	0.445340948551892	1.85269136792319
ENSG00000176826	69.4638956980223	239.678102937824	-1.7847579454377	0.000115458617055277	0.00193858874862393	FKBP9P1	7	55681074	55713252	-	3458	transcribed_unprocessed_pseudogene	FK506 binding protein 9 pseudogene 1 [Source:HGNC Symbol;Acc:HGNC:23568]	-	75	222	1.26841035346662	4.38744756960893
ENSG00000106665	1322.70458884612	4089.5356405631	-1.62834509525948	0.000116254741497012	0.00194965039302361	CLIP2	7	74289475	74405943	+	7315	protein_coding	CAP-Gly domain containing linker protein 2 [Source:HGNC Symbol;Acc:HGNC:2586]	-	1428	3788	11.4166156614567	35.3899210676203
ENSG00000124243	49.0859879423585	177.061236763725	-1.84798541867974	0.000116282484074258	0.00194965039302361	BCAS4	20	50794894	50882676	+	7583	protein_coding	breast carcinoma amplified sequence 4 [Source:HGNC Symbol;Acc:HGNC:14367]	-	53	164	0.408750519356881	1.47804190151278
ENSG00000076826	1.84606591512184	25.9170603333792	-3.71894669797679	0.000116677167118838	0.00195211147026589	CAMSAP3	19	7595902	7618304	+	4845	protein_coding	calmodulin regulated spectrin associated protein family member 3 [Source:HGNC Symbol;Acc:HGNC:29307]	-	2	24	0.0241412480346066	0.338533315386889
ENSG00000198246	1.84606591512184	25.9170603333792	-3.71894669797679	0.000116677167118838	0.00195211147026589	SLC29A3	10	71319258	71381423	+	5439	protein_coding	solute carrier family 29 member 3 [Source:HGNC Symbol;Acc:HGNC:23096]	-	2	24	0.0215047521102535	0.301561668146622
ENSG00000230311	1.84606591512184	25.9170603333792	-3.71894669797679	0.000116677167118838	0.00195211147026589	TOMM20P4	X	73223124	73223558	+	435	processed_pseudogene	TOMM20 pseudogene 4 [Source:HGNC Symbol;Acc:HGNC:50522]	-	2	24	0.268883555695791	3.77056071965397
ENSG00000197977	2818.62747906494	910.110392732637	1.63075932288145	0.000118579706675597	0.00198253856369732	ELOVL2	6	10980759	11044314	-	3997	protein_coding	ELOVL fatty acid elongase 2 [Source:HGNC Symbol;Acc:HGNC:14416]	-	3043	843	44.5237061661617	14.4137631213067
ENSG00000263968	7.40381789277505	44.2702849014528	-2.5585417641203	0.000118807134988388	0.00198493617890076	RN7SL381P	16	85659378	85659675	+	298	misc_RNA	RNA, 7SL, cytoplasmic 381, pseudogene [Source:HGNC Symbol;Acc:HGNC:46397]	-	8	41	1.56999123124388	9.40267763353308
ENSG00000157514	75.9477743980292	260.190524405461	-1.77465955709232	0.000119042707552323	0.00198651190710905	TSC22D3	X	107713221	107777342	-	4766	protein_coding	TSC22 domain family member 3 [Source:HGNC Symbol;Acc:HGNC:3051]	TSC22	82	241	1.00619769530727	3.45578693737694
ENSG00000144230	1.38777878078145e-17	17.2802505953642	-7.12509794492082	0.000120499134900409	0.00198651190710905	GPR17	2	127645864	127652639	+	2671	protein_coding	G protein-coupled receptor 17 [Source:HGNC Symbol;Acc:HGNC:4471]	-	0	16	0	0.409383230512786
ENSG00000157103	1.38777878078145e-17	17.2802505953642	-7.12509794492082	0.000120499134900409	0.00198651190710905	SLC6A1	3	10992186	11039249	+	18276	protein_coding	solute carrier family 6 member 1 [Source:HGNC Symbol;Acc:HGNC:11042]	-	0	16	0	0.0598305213777442
ENSG00000236829	1.38777878078145e-17	17.2802505953642	-7.12509794492082	0.000120499134900409	0.00198651190710905	Z97634.1	16	382097	392960	+	2291	transcribed_processed_pseudogene	uncharacterized LOC100134368 [Source:NCBI gene;Acc:100134368]	-	0	16	0	0.477286167044807
ENSG00000171522	16.6665559711144	1.38777878078145e-17	7.07439859898007	0.000120499134900409	0.00198651190710905	PTGER4	5	40679498	40693735	+	3961	protein_coding	prostaglandin E receptor 4 [Source:HGNC Symbol;Acc:HGNC:9596]	-	18	0	0.265760949393845	0
ENSG00000100234	1.38777878078145e-17	17.2802505953642	-7.12509794492082	0.000120499134900409	0.00198651190710905	TIMP3	22	32801701	32863043	+	4603	protein_coding	TIMP metallopeptidase inhibitor 3 [Source:HGNC Symbol;Acc:HGNC:11822]	-	0	16	0	0.237554336019911
ENSG00000285212	1.38777878078145e-17	17.2802505953642	-7.12509794492082	0.000120499134900409	0.00198651190710905	AL009178.3	6	167796647	167825145	+	821	lincRNA	novel transcript	-	0	16	0	1.33186675846486
ENSG00000115363	16.6665559711144	1.38777878078145e-17	7.07439859898007	0.000120499134900409	0.00198651190710905	EVA1A	2	75469302	75569722	-	2744	protein_coding	eva-1 homolog A, regulator of programmed cell death [Source:HGNC Symbol;Acc:HGNC:25816]	-	18	0	0.383629417109701	0
ENSG00000254489	1.38777878078145e-17	17.2802505953642	-7.12509794492082	0.000120499134900409	0.00198651190710905	MPPED2-AS1	11	30584130	30630508	+	909	antisense	MPPED2 antisense RNA 1 [Source:HGNC Symbol;Acc:HGNC:53909]	-	0	16	0	1.20292916248587
ENSG00000229153	16.6665559711144	1.38777878078145e-17	7.07439859898007	0.000120499134900409	0.00198651190710905	EPHA1-AS1	7	143407813	143523449	+	5316	antisense	EPHA1 antisense RNA 1 [Source:HGNC Symbol;Acc:HGNC:27799]	-	18	0	0.198020903037814	0
ENSG00000140481	16.6665559711144	1.38777878078145e-17	7.07439859898007	0.000120499134900409	0.00198651190710905	CCDC33	15	74202705	74336472	+	7067	protein_coding	coiled-coil domain containing 33 [Source:HGNC Symbol;Acc:HGNC:26552]	-	18	0	0.148957000219191	0
ENSG00000164512	16.6665559711144	1.38777878078145e-17	7.07439859898007	0.000120499134900409	0.00198651190710905	ANKRD55	5	56099678	56233359	-	2979	protein_coding	ankyrin repeat domain 55 [Source:HGNC Symbol;Acc:HGNC:25681]	-	18	0	0.353366606428003	0
ENSG00000201785	1.38777878078145e-17	17.2802505953642	-7.12509794492082	0.000120499134900409	0.00198651190710905	SNORD117	6	31536374	31536449	-	76	snoRNA	small nucleolar RNA, C/D box 117 [Source:HGNC Symbol;Acc:HGNC:32742]	-	0	16	0	14.3876659039428
ENSG00000122574	1.38777878078145e-17	17.2802505953642	-7.12509794492082	0.000120499134900409	0.00198651190710905	WIPF3	7	29806486	29917066	+	6065	protein_coding	WAS/WASL interacting protein family member 3 [Source:HGNC Symbol;Acc:HGNC:22004]	-	0	16	0	0.180290619736134
ENSG00000237989	1.38777878078145e-17	17.2802505953642	-7.12509794492082	0.000120499134900409	0.00198651190710905	LINC01679	21	43358147	43362349	-	2798	lincRNA	long intergenic non-protein coding RNA 1679 [Source:HGNC Symbol;Acc:HGNC:52469]	-	0	16	0	0.390801504181434
ENSG00000250548	16.6665559711144	1.38777878078145e-17	7.07439859898007	0.000120499134900409	0.00198651190710905	LINC01303	14	61556313	61570653	-	5148	lincRNA	long intergenic non-protein coding RNA 1303 [Source:HGNC Symbol;Acc:HGNC:50470]	-	18	0	0.204483123649771	0
ENSG00000187268	16.6665559711144	1.38777878078145e-17	7.07439859898007	0.000120499134900409	0.00198651190710905	FAM9C	X	13035618	13044682	-	5858	protein_coding	family with sequence similarity 9 member C [Source:HGNC Symbol;Acc:HGNC:18405]	-	18	0	0.179699406034316	0
ENSG00000240625	16.6665559711144	1.38777878078145e-17	7.07439859898007	0.000120499134900409	0.00198651190710905	RN7SL403P	6	43036196	43036500	-	305	misc_RNA	RNA, 7SL, cytoplasmic 403, pseudogene [Source:HGNC Symbol;Acc:HGNC:46419]	-	18	0	3.45140695261974	0
ENSG00000205277	1.38777878078145e-17	17.2802505953642	-7.12509794492082	0.000120499134900409	0.00198651190710905	MUC12	7	100969623	101018949	+	17130	protein_coding	mucin 12, cell surface associated [Source:HGNC Symbol;Acc:HGNC:7510]	-	0	16	0	0.0638331937361152
ENSG00000168140	354.754478630693	106.887160200281	1.7296726509906	0.00012081118375368	0.00199026736750135	VASN	16	4371848	4383528	+	2806	protein_coding	vasorin [Source:HGNC Symbol;Acc:HGNC:18517]	-	383	99	7.98242066940435	2.41119026775805
ENSG00000114737	68.5376272812247	235.359698407994	-1.77787057332122	0.000121271972433034	0.00199549927267515	CISH	3	50606490	50611831	-	5112	protein_coding	cytokine inducible SH2 containing protein [Source:HGNC Symbol;Acc:HGNC:1984]	-	74	218	0.846572932105585	2.91440298191173
ENSG00000282381	5.55125604477233	37.792676269416	-2.7380717516728	0.00012129770384192	0.00199549927267515	AC104073.4	7	65269374	65306238	+	598	lincRNA	novel transcript	-	6	35	0.586777659168908	3.99991547914798
ENSG00000068885	455.717696923961	139.275196034937	1.70939452375077	0.000121923674368643	0.00200440144974587	IFT80	3	160256986	160399880	-	7175	protein_coding	intraflagellar transport 80 [Source:HGNC Symbol;Acc:HGNC:29262]	-	492	129	4.01020617352008	1.22871669444473
ENSG00000179388	83.3579210896912	281.782546928408	-1.75553229454977	0.000122112625717984	0.00200611173154496	EGR3	8	22687659	22693302	-	4855	protein_coding	early growth response 3 [Source:HGNC Symbol;Acc:HGNC:3240]	zf-C2H2	90	261	1.08411855875285	3.67396679802535
ENSG00000113361	345.49179800766	1085.00577163317	-1.65059004795316	0.000122321460313447	0.00200814605868302	CDH6	5	31193750	31329146	+	12379	protein_coding	cadherin 6 [Source:HGNC Symbol;Acc:HGNC:1765]	-	373	1005	1.76216581829794	5.54835771136174
ENSG00000169359	614.109533743826	191.09605170587	1.68361490183291	0.000123054433541956	0.00201877634582998	SLC33A1	3	155821024	155854456	-	10040	protein_coding	solute carrier family 33 member 1 [Source:HGNC Symbol;Acc:HGNC:95]	-	663	177	3.86192041237273	1.20482371600995
ENSG00000181652	101.883286500281	336.842204107263	-1.72380926636926	0.000123463090480456	0.0020240749823111	ATG9B	7	151012209	151024499	-	6391	protein_coding	autophagy related 9B [Source:HGNC Symbol;Acc:HGNC:21899]	-	110	312	1.00657785479922	3.33633560783026
ENSG00000198055	525.187800900731	1632.36353107356	-1.63580203139869	0.000125621409228009	0.00205803063217925	GRK6	5	177403204	177442901	+	4355	protein_coding	G protein-coupled receptor kinase 6 [Source:HGNC Symbol;Acc:HGNC:4545]	-	567	1512	7.61409696837983	23.7272598213817
ENSG00000171488	273.24288871782	80.976730424842	1.75319465562795	0.00012705790662834	0.00208012195855017	LRRC8C	1	89633072	89769903	+	11724	protein_coding	leucine rich repeat containing 8 VRAC subunit C [Source:HGNC Symbol;Acc:HGNC:25075]	-	295	75	1.47153199781057	0.437189182726
ENSG00000143256	885.506071628059	2727.07904925442	-1.62263171657862	0.000128874145903177	0.00210839530665974	PFDN2	1	161100556	161118111	-	677	protein_coding	prefoldin subunit 2 [Source:HGNC Symbol;Acc:HGNC:8867]	-	956	2526	82.5833939967884	254.99321912623
ENSG00000135766	335.302849310412	1049.37893519922	-1.64559851587112	0.00012920413197891	0.00211233108226281	EGLN1	1	231363751	231425044	-	7265	protein_coding	egl-9 family hypoxia inducible factor 1 [Source:HGNC Symbol;Acc:HGNC:1232]	-	362	972	2.91404635343539	9.14354486971836
ENSG00000143127	156.533108697506	42.1110820437549	1.89136445895117	0.000129655438561091	0.00211824348586945	ITGA10	1	145891208	145910189	-	6320	protein_coding	integrin subunit alpha 10 [Source:HGNC Symbol;Acc:HGNC:6135]	-	169	39	1.56384292697595	0.421727074162247
ENSG00000104361	23.1504504898385	95.011546714967	-2.03071946167395	0.000129843846519512	0.00211985558408911	NIPAL2	8	98189833	98294393	-	5599	protein_coding	NIPA like domain containing 2 [Source:HGNC Symbol;Acc:HGNC:25854]	-	25	88	0.261127761045876	1.07412829931204
ENSG00000162139	146.344159192126	472.871944467339	-1.69115512694208	0.000130231463768883	0.00212471553872659	NEU3	11	74988134	75018893	+	7556	protein_coding	neuraminidase 3 [Source:HGNC Symbol;Acc:HGNC:7760]	-	158	438	1.22289351396054	3.96155888210071
ENSG00000231609	34.2656854080975	129.558785399779	-1.91458417212193	0.000132344950161668	0.00215770676509264	AC007098.1	2	62957326	63048640	-	2675	antisense	uncharacterized LOC100132215 [Source:NCBI gene;Acc:100132215]	-	37	120	0.808912304471729	3.06578301504576
ENSG00000102174	12.035194980329	60.4643056399322	-2.31602725716362	0.000132742811178669	0.00216270080778268	PHEX	X	22032441	22251310	+	6384	protein_coding	phosphate regulating endopeptidase homolog X-linked [Source:HGNC Symbol;Acc:HGNC:8918]	-	13	56	0.119089638742144	0.59948607933095
ENSG00000146085	1057.79192808865	339.001406343707	1.64136912966421	0.000134436533394791	0.00218878612330707	MUT	6	49430360	49463191	-	3749	protein_coding	methylmalonyl-CoA mutase [Source:HGNC Symbol;Acc:HGNC:7526]	-	1142	314	17.8145217341955	5.72398071371851
ENSG00000259863	18.5190981888498	79.8971291525297	-2.10109731621201	0.000135269323029586	0.00220082815926374	SH3RF3-AS1	2	109127327	109128930	-	1604	lincRNA	SH3RF3 antisense RNA 1 [Source:HGNC Symbol;Acc:HGNC:44168]	-	20	74	0.72920415665629	3.15290808306477
ENSG00000138459	764.164957536283	242.916906332691	1.65296764938395	0.000136763283905032	0.00222360345421368	SLC35A5	3	112561709	112585577	+	4853	protein_coding	solute carrier family 35 member A5 [Source:HGNC Symbol;Acc:HGNC:20792]	-	825	225	9.94184896459168	3.1685180166575
ENSG00000073711	192.657565215069	55.0662988600964	1.80468861885413	0.000137407451749809	0.00222969028425279	PPP2R3A	3	135965673	136147891	+	7837	protein_coding	protein phosphatase 2 regulatory subunit B''alpha [Source:HGNC Symbol;Acc:HGNC:9307]	-	208	51	1.55216180422069	0.444738045837711
ENSG00000233589	39.8232997984302	5.40467736820712	2.85491579683965	0.000137515185580609	0.00222969028425279	AL138789.1	1	68479129	68483539	+	960	antisense	novel transcript	-	43	5	2.61951401525509	0.355944859602751
ENSG00000267648	39.8232997984302	5.40467736820712	2.85491579683965	0.000137515185580609	0.00222969028425279	AC060766.5	17	35406948	35407818	-	871	transcribed_processed_pseudogene	DTW domain containing 2 (DTWD2) pseudogene	-	43	5	2.88717962645796	0.392315803924961
ENSG00000142279	6.47753828270027	39.9518791656485	-2.60012095656788	0.000137515185580609	0.00222969028425279	WTIP	19	34481638	34512304	+	13733	protein_coding	WT1 interacting protein [Source:HGNC Symbol;Acc:HGNC:20964]	-	7	37	0.0298095983067677	0.184128179029924
ENSG00000158220	4.62497002766712	33.4742704397062	-2.82031634677608	0.000137914791177502	0.00223157467587486	ESYT3	3	138434586	138481686	+	9816	protein_coding	extended synaptotagmin 3 [Source:HGNC Symbol;Acc:HGNC:24295]	-	5	31	0.0297892081111626	0.215829645920495
ENSG00000155093	4.62497002766712	33.4742704397062	-2.82031634677608	0.000137914791177502	0.00223157467587486	PTPRN2	7	157539056	158587788	-	4833	protein_coding	protein tyrosine phosphatase, receptor type N2 [Source:HGNC Symbol;Acc:HGNC:9677]	-	5	31	0.0605029726503564	0.438357915240136
ENSG00000101180	4.62497002766712	33.4742704397062	-2.82031634677608	0.000137914791177502	0.00223157467587486	HRH3	20	62214970	62220267	-	2671	protein_coding	histamine receptor H3 [Source:HGNC Symbol;Acc:HGNC:5184]	-	5	31	0.10947617627075	0.793180009118524
ENSG00000262223	12.9614680094436	63.7031096500374	-2.28530532197273	0.000138064215682274	0.00223246340265437	AC110285.1	17	81375144	81385464	-	2039	lincRNA	uncharacterized LOC100130370 [Source:NCBI gene;Acc:100130370]	-	14	59	0.401545084401021	1.97751023520352
ENSG00000244968	9.25637188183313	50.7478933427558	-2.43791398938462	0.00013896585357236	0.00224550569411316	LIFR-AS1	5	38556786	38671216	+	5098	antisense	LIFR antisense RNA 1 [Source:HGNC Symbol;Acc:HGNC:43600]	-	10	47	0.114715914797635	0.630060104561638
ENSG00000122483	456.64396497847	141.434398387489	1.69014700249143	0.00014090837391953	0.0022753379531613	CCDC18	1	93179919	93278730	+	5633	protein_coding	coiled-coil domain containing 18 [Source:HGNC Symbol;Acc:HGNC:30370]	-	493	131	5.11835815167236	1.58933518706345
ENSG00000123191	63.9062850622226	220.245282520811	-1.78290316711349	0.000141286500477826	0.00227988544213673	ATP7B	13	51930436	52012125	-	9671	protein_coding	ATPase copper transporting beta [Source:HGNC Symbol;Acc:HGNC:870]	-	69	204	0.417254675018569	1.44159324381352
ENSG00000127334	484.43200659356	1493.09498877082	-1.6236643145474	0.000141666396517019	0.00228445525687239	DYRK2	12	67648338	67665406	+	9494	protein_coding	dual specificity tyrosine phosphorylation regulated kinase 2 [Source:HGNC Symbol;Acc:HGNC:3093]	-	523	1383	3.22163225924641	9.95535856746116
ENSG00000204060	172.279666802053	547.364421036383	-1.66696501175621	0.000144260105424874	0.00232469354062566	FOXO6	1	41361922	41383590	+	2398	protein_coding	forkhead box O6 [Source:HGNC Symbol;Acc:HGNC:24814]	Fork	186	507	4.53614855949675	14.4491644758842
ENSG00000196275	90.76806744765	21.5986549659831	2.0654608855652	0.000145174851669258	0.00233783960179587	GTF2IRD2	7	74796144	74851551	-	7549	protein_coding	GTF2I repeat domain containing 2 [Source:HGNC Symbol;Acc:HGNC:30775]	GTF2I	98	20	0.759206913452878	0.181060837312832
ENSG00000122484	494.620955176712	154.389612430986	1.67902713792127	0.000146278159147126	0.00235400220142486	RPAP2	1	92298965	92402056	+	17142	protein_coding	RNA polymerase II associated protein 2 [Source:HGNC Symbol;Acc:HGNC:25791]	-	534	143	1.82181079082298	0.570109792629398
ENSG00000228649	68.5376272812247	15.1210492235924	2.17187486881411	0.000146895874551811	0.0023607266261306	SNHG26	7	22854178	22861579	+	2627	processed_transcript	small nucleolar RNA host gene 26 [Source:HGNC Symbol;Acc:HGNC:53131]	-	74	14	1.64738516517844	0.364210042867224
ENSG00000258754	68.5376272812247	15.1210492235924	2.17187486881411	0.000146895874551811	0.0023607266261306	LINC01579	15	93718542	94070820	-	6795	lincRNA	long intergenic non-protein coding RNA 1579 [Source:HGNC Symbol;Acc:HGNC:27519]	-	74	14	0.636891954219831	0.140806443357203
ENSG00000145623	1518.14714614317	493.38436556615	1.62130710944709	0.000147007407049545	0.00236091297358154	OSMR	5	38845858	38945596	+	7174	protein_coding	oncostatin M receptor [Source:HGNC Symbol;Acc:HGNC:8507]	-	1639	457	13.3610652555513	4.35350233635125
ENSG00000167740	297.325858581417	89.6135405005875	1.72899271065705	0.000147911191472943	0.00237381385010652	CYB5D2	17	4143168	4187310	+	2182	protein_coding	cytochrome b5 domain containing 2 [Source:HGNC Symbol;Acc:HGNC:28471]	-	321	83	8.60347280008747	2.5996046208201
ENSG00000281026	96.3256770379996	23.7578575774432	2.01432601287731	0.000148861223020704	0.00238743892236329	N4BP2L2-IT2	13	32504506	32509395	-	4890	sense_intronic	N4BPL2 intronic transcript 2 [Source:HGNC Symbol;Acc:HGNC:25038]	-	104	22	1.24379264413881	0.307466479951334
ENSG00000197702	1023.52001041888	330.364597395634	1.63107758388657	0.000152023832579521	0.00243650679841153	PARVA	11	12377185	12535356	+	12849	protein_coding	parvin alpha [Source:HGNC Symbol;Acc:HGNC:14652]	-	1105	306	5.02940318834439	1.62755641617097
ENSG00000122482	845.67654564357	272.066136801534	1.63574625374454	0.000152514510734126	0.00244271376378508	ZNF644	1	90915298	91022272	-	7604	protein_coding	zinc finger protein 644 [Source:HGNC Symbol;Acc:HGNC:29222]	-	913	252	7.02186011062347	2.26486534547863
ENSG00000187653	1859.94005426777	608.9016841988	1.61079688898988	0.000153723336436948	0.00246040657180654	TMSB4XP8	4	90838903	90839037	-	135	processed_pseudogene	TMSB4X pseudogene 8 [Source:HGNC Symbol;Acc:HGNC:11885]	-	2008	564	869.868178626516	285.51523671602
ENSG00000201354	28.7080692820031	3.24552055515664	3.10000993682996	0.000154712059366703	0.00247120871567208	RF00019	7	140609847	140609955	+	109	misc_RNA		-	31	3	16.6325447181548	1.88095632230445
ENSG00000170458	28.7080692820031	3.24552055515664	3.10000993682996	0.000154712059366703	0.00247120871567208	CD14	5	140631728	140633701	-	1886	protein_coding	CD14 molecule [Source:HGNC Symbol;Acc:HGNC:1628]	-	31	3	0.961265840020609	0.108708504311339
ENSG00000278763	2.77237790704408	29.1558646165313	-3.3337788662547	0.000154712059366703	0.00247120871567208	FAM27B	9	67725690	67725902	-	213	processed_pseudogene	family with sequence similarity 27 member B [Source:HGNC Symbol;Acc:HGNC:23667]	-	3	27	0.823692582589218	8.66299601962753
ENSG00000196975	114.85104150784	29.1558646165313	1.97372132634997	0.000156602952935404	0.00249972172982836	ANXA4	2	69644425	69827100	+	11048	protein_coding	annexin A4 [Source:HGNC Symbol;Acc:HGNC:542]	-	124	27	0.656389346226962	0.16701829762678
ENSG00000158555	5.55125604477233	36.7130748156012	-2.69639106837754	0.000159960547666948	0.00254852433107525	GDPD5	11	75434640	75525903	-	9867	protein_coding	glycerophosphodiester phosphodiesterase domain containing 5 [Source:HGNC Symbol;Acc:HGNC:28804]	-	6	34	0.0355622823738732	0.235492859378409
ENSG00000177679	5.55125604477233	36.7130748156012	-2.69639106837754	0.000159960547666948	0.00254852433107525	SRRM3	7	76201900	76287288	+	6873	protein_coding	serine/arginine repetitive matrix 3 [Source:HGNC Symbol;Acc:HGNC:26729]	-	6	34	0.0510538396890742	0.338077701656738
ENSG00000174791	334.376581246371	1029.94611532448	-1.62262407618293	0.00015998398167053	0.00254852433107525	RIN1	11	66330242	66336840	-	5469	protein_coding	Ras and Rab interactor 1 [Source:HGNC Symbol;Acc:HGNC:18749]	-	361	954	3.86031533815035	11.9213216390047
ENSG00000120370	364.943427305046	112.2851662577	1.69950743454603	0.000161939161537408	0.00257793177369253	GORAB	1	170532129	170553446	+	3773	protein_coding	golgin, RAB6 interacting [Source:HGNC Symbol;Acc:HGNC:25676]	-	394	104	6.10707031681706	1.88378132959124
ENSG00000175866	270.464084494637	836.697517598565	-1.62877489127551	0.000162202793352575	0.00257979905486463	BAIAP2	17	81035122	81117432	+	10288	protein_coding	BAI1 associated protein 2 [Source:HGNC Symbol;Acc:HGNC:947]	-	292	775	1.65987506048208	5.14819159301025
ENSG00000105516	37.9707618229624	139.275196034937	-1.87123554417482	0.000162278325388529	0.00257979905486463	DBP	19	48630030	48637438	-	6544	protein_coding	D-box binding PAR bZIP transcription factor [Source:HGNC Symbol;Acc:HGNC:2697]	TF_bZIP	41	129	0.3664072597673	1.34719472534244
ENSG00000115266	201.920246220389	632.652908560708	-1.64696323486604	0.000162384066821186	0.00257979905486463	APC2	19	1446302	1473244	+	12610	protein_coding	APC2, WNT signaling pathway regulator [Source:HGNC Symbol;Acc:HGNC:24036]	-	218	586	1.01103202167454	3.17589754509316
ENSG00000272808	45.380912985046	7.56385976667828	2.56671545306845	0.000162827573117695	0.00258510657750835	AC015712.6	15	100849831	100876836	+	8164	processed_transcript	novel transcript	-	49	7	0.351007654927473	0.058597487911085
ENSG00000115255	21.2979100281987	87.4543379978282	-2.03092397998247	0.000163398548448838	0.00259242935430177	REEP6	19	1490747	1497927	+	2449	protein_coding	receptor accessory protein 6 [Source:HGNC Symbol;Acc:HGNC:30078]	-	23	81	0.549240501171169	2.26037339997631
[truncated: 22,135 more rows]
