# Supplementary material for: Regulatory T Cell Mimicry by a Subset of Mesenchymal GBM Stem Cells Suppresses CD4 and CD8 Cells
Source: Cells. 2025 Apr 14;14(8):592. doi: 10.3390/cells14080592 (PMC12026101; doi:10.3390/cells14080592)
Supplement: Supplementary file 1 [file cells-14-00592-s001.zip › Supplemental Dataset 2 - RNA_Seq - GBM1B-TGFBR2_vs_GBM1B-GFP.xls]

gene_id	B1_TG	B1_Ctrl	log2FoldChange	pvalue	padj	gene_name	gene_chr	gene_start	gene_end	gene_strand	gene_length	gene_biotype	gene_description	tf_family	B1_TGFBR2_count	B1_Ctrl_count	B1_TGFBR2_fpkm	B1_Ctrl_fpkm
ENSG00000117114	16776.7776205344	38.811866051868	8.75069676281344	9.85118099743214e-50	2.43038486387648e-45	ADGRL2	1	81306160	81992436	+	7754	protein_coding	adhesion G protein-coupled receptor L2 [Source:HGNC Symbol;Acc:HGNC:18582]	-	14160	46	129.797217649343	0.300539635336807
ENSG00000118785	10810.1269018967	22.7753109357229	8.88208575666396	3.47209236511019e-49	4.28299953698167e-45	SPP1	4	87975650	87983426	+	2321	protein_coding	secreted phosphoprotein 1 [Source:HGNC Symbol;Acc:HGNC:11255]	-	9124	27	279.407501894337	0.589329720836627
ENSG00000133048	13934.4434120772	48.0961666201877	8.17444144651362	5.98126625735501e-46	4.91879399450685e-42	CHI3L1	1	203178931	203186749	-	3408	protein_coding	chitinase 3 like 1 [Source:HGNC Symbol;Acc:HGNC:1932]	-	11761	57	245.285903501089	0.847315185158268
ENSG00000164128	1567.50531991562	1.38777878078145e-17	13.6349976493399	1.52319683991229e-41	9.39469730936902e-38	NPY1R	4	163323961	163344832	-	4180	protein_coding	neuropeptide Y receptor Y1 [Source:HGNC Symbol;Acc:HGNC:7956]	-	1323	0	22.496320397422	0
ENSG00000009694	4488.03630605681	19.3991828221494	7.84385558070415	4.05324321525872e-41	1.99995126727296e-37	TENM1	X	124375903	124963817	-	12896	protein_coding	teneurin transmembrane protein 1 [Source:HGNC Symbol;Acc:HGNC:8117]	-	3788	23	20.8777105477764	0.0903529905552731
ENSG00000079931	4937.07534963887	22.7753109357229	7.75144797269543	9.0787575677675e-41	3.73303379923987e-37	MOXD1	6	132296055	132401545	-	5293	protein_coding	monooxygenase DBH like 1 [Source:HGNC Symbol;Acc:HGNC:21063]	-	4167	27	55.9563699430344	0.258423253743021
ENSG00000152583	5965.48139126197	31.2156109975548	7.5719571494703	1.67379073363724e-40	5.89915588422348e-37	SPARCL1	4	87473335	87531061	-	3477	protein_coding	SPARC like 1 [Source:HGNC Symbol;Acc:HGNC:11220]	-	5035	37	102.925434842258	0.539096799457674
ENSG00000067715	1422.95976955794	3.362316612912	8.66771277978189	5.27847376216314e-38	1.62781532732909e-34	SYT1	12	78863993	79452008	+	6494	protein_coding	synaptotagmin 1 [Source:HGNC Symbol;Acc:HGNC:11509]	-	1201	4	13.1449412496505	0.0312045142995086
ENSG00000156535	1635.03889667493	5.05046961351027	8.3002005705212	1.12201957576334e-37	3.07570499485082e-34	CD109	6	73695785	73828316	+	9782	protein_coding	CD109 molecule [Source:HGNC Symbol;Acc:HGNC:21685]	-	1380	6	10.0271925388812	0.0310737245748838
ENSG00000057657	1007.09511114703	0.830095941872736	10.0241798198648	7.01449199724404e-37	1.73054532064008e-33	PRDM1	6	106086320	106109939	+	6392	protein_coding	PR/SET domain 1 [Source:HGNC Symbol;Acc:HGNC:9346]	zf-C2H2	850	1	9.45170342038001	0.00792561466915711
ENSG00000204531	2928.84004858974	19.3991828221494	7.22811907979037	1.43347188554865e-36	3.2150168080337e-33	POU5F1	6	31164337	31180731	-	2896	protein_coding	POU class 5 homeobox 1 [Source:HGNC Symbol;Acc:HGNC:9221]	Pou	2472	23	60.6705364747752	0.402345361257183
ENSG00000179869	1401.63337686866	5.8945320227433	7.86051219836801	2.78210834471695e-35	5.719782914376e-32	ABCA13	7	48171458	48647496	+	19074	protein_coding	ATP binding cassette subfamily A member 13 [Source:HGNC Symbol;Acc:HGNC:14638]	-	1183	7	4.40829746777015	0.0185919944823721
ENSG00000082293	1149.27106302	4.2063989986205	8.04783140894178	8.33334597778478e-35	1.58147675859945e-31	COL19A1	6	69866571	70209976	+	8511	protein_coding	collagen type XIX alpha 1 chain [Source:HGNC Symbol;Acc:HGNC:2196]	-	970	5	8.10063511098813	0.0297617958907603
ENSG00000145934	1843.56362476732	12.6469006079671	7.17214432460493	3.83768725626733e-34	6.76282730709795e-31	TENM2	5	167284799	168264157	+	11042	protein_coding	teneurin transmembrane protein 2 [Source:HGNC Symbol;Acc:HGNC:29943]	-	1556	15	10.0158953021443	0.0688197730917211
ENSG00000127329	821.081573362736	1.67410154456701	8.82456684656652	2.35085798201578e-33	3.86653448495408e-30	PTPRB	12	70515866	70637440	-	14542	protein_coding	protein tyrosine phosphatase, receptor type B [Source:HGNC Symbol;Acc:HGNC:9665]	-	693	2	3.38717020608112	0.00696747750863049
ENSG00000108691	2129.10032603685	20.2432154432904	6.70703221401656	7.52383471492038e-33	1.16012828907375e-29	CCL2	17	34255218	34257203	+	1986	protein_coding	C-C motif chemokine ligand 2 [Source:HGNC Symbol;Acc:HGNC:10618]	-	1797	24	64.312702451712	0.612211830395798
ENSG00000125869	2222.6994936235	22.7753109357229	6.60014267254035	2.6418248396323e-32	3.83390944815109e-29	LAMP5	20	9514358	9530524	+	2042	protein_coding	lysosomal associated membrane protein family member 5 [Source:HGNC Symbol;Acc:HGNC:16097]	-	1876	27	65.2987732796667	0.669850285044961
ENSG00000116132	813.972775716783	3.362316612912	7.86195209529652	3.67805914078954e-32	5.04118872568993e-29	PRRX1	1	170662728	170739419	+	8246	protein_coding	paired related homeobox 1 [Source:HGNC Symbol;Acc:HGNC:9142]	Homeobox	687	4	5.92163088509629	0.0245745956658997
ENSG00000204262	2540.22578353182	29.5275527076248	6.42015682943636	5.65442911186225e-32	7.34212740098703e-29	COL5A2	2	189031896	189225312	-	7453	protein_coding	collagen type V alpha 2 chain [Source:HGNC Symbol;Acc:HGNC:2210]	-	2144	35	20.4466228421275	0.237906683722505
ENSG00000111321	610.187241997752	1.38777878078145e-17	12.274006838511	1.17750630042383e-31	1.45251289688782e-28	LTBR	12	6375045	6391571	+	6280	protein_coding	lymphotoxin beta receptor [Source:HGNC Symbol;Acc:HGNC:6718]	-	515	0	5.82875111567639	0
ENSG00000102854	938.37673425196	5.8945320227433	7.28169707021789	4.31940805997017e-31	5.07448172607257e-28	MSLN	16	760762	768865	+	2560	protein_coding	mesothelin [Source:HGNC Symbol;Acc:HGNC:7371]	-	792	7	21.9893880075141	0.138524883889362
ENSG00000177098	1035.53030155334	9.27073525337472	6.78249360643786	3.49442322779327e-30	3.91867797513127e-27	SCN4B	11	118133377	118152888	-	5649	protein_coding	sodium voltage-gated channel beta subunit 4 [Source:HGNC Symbol;Acc:HGNC:10592]	-	874	11	10.9968369085465	0.0986485782647858
ENSG00000125730	1182.44545174025	11.8028614596746	6.63001059195044	5.61600670952257e-30	6.02402180567962e-27	C3	19	6677704	6730562	-	8328	protein_coding	complement C3 [Source:HGNC Symbol;Acc:HGNC:1318]	-	998	14	8.5176100026195	0.085164193745621
ENSG00000152818	656.394427221732	2.51821744006281	7.94978230287576	6.16571864242962e-30	6.33810185947422e-27	UTRN	6	144285701	144853034	+	14604	protein_coding	utrophin [Source:HGNC Symbol;Acc:HGNC:12635]	-	554	3	2.69628544135694	0.0104068465417527
ENSG00000102024	1613.71250401696	21.0872476470375	6.24865045104744	1.30630954346966e-29	1.2891185098776e-26	PLS3	X	115561174	115650861	+	4099	protein_coding	plastin 3 [Source:HGNC Symbol;Acc:HGNC:9091]	-	1362	25	23.6171297488053	0.308981025648038
ENSG00000144810	476.304883409338	0.830095941872736	8.94410916696328	3.82814129286904e-29	3.632464378322e-26	COL8A1	3	99638475	99799226	+	9408	protein_coding	collagen type VIII alpha 1 chain [Source:HGNC Symbol;Acc:HGNC:2215]	-	402	1	3.0370830684466	0.0053848351366127
ENSG00000137868	1304.47981012024	16.8670820352633	6.26159989730247	7.69309133048057e-29	7.02949097089948e-26	STRA6	15	74179466	74212267	-	7690	protein_coding	stimulated by retinoic acid 6 [Source:HGNC Symbol;Acc:HGNC:30650]	-	1101	20	10.1762766584011	0.13175690238037
ENSG00000120093	681.275219192465	5.05046961351027	7.03731836605348	1.50514759799939e-28	1.32619629965153e-25	HOXB3	17	48548870	48604912	-	7456	protein_coding	homeobox B3 [Source:HGNC Symbol;Acc:HGNC:5114]	Homeobox	575	6	5.48137950505944	0.0407675930514369
ENSG00000163513	749.993596798974	6.73858851988101	6.7694937166396	4.23459946543757e-28	3.6024759797176e-25	TGFBR2	3	30606502	30694142	+	4704	protein_coding	transforming growth factor beta receptor 2 [Source:HGNC Symbol;Acc:HGNC:11773]	-	633	8	9.56454518570496	0.0861573621858032
ENSG00000197261	681.275219192465	5.8945320227433	6.81983008249071	8.43867587616649e-28	6.93968575136345e-25	C6orf141	6	49550646	49561907	+	2940	protein_coding	chromosome 6 open reading frame 141 [Source:HGNC Symbol;Acc:HGNC:21351]	-	575	7	13.9010767311984	0.120620307060124
ENSG00000121570	398.108106044918	1.38777878078145e-17	11.6580508138464	2.55181110515786e-27	2.03083005726934e-24	DPPA4	3	109326141	109337572	-	4996	protein_coding	developmental pluripotency associated 4 [Source:HGNC Symbol;Acc:HGNC:19200]	-	336	0	4.78018576187802	0
ENSG00000221866	450.239291124451	1.67410154456701	7.95788921661607	3.31870257430529e-27	2.55861597533393e-24	PLXNA4	7	132123332	132648688	-	16372	protein_coding	plexin A4 [Source:HGNC Symbol;Acc:HGNC:9102]	-	380	2	1.64971828085011	0.0061886793263196
ENSG00000157168	444.31529285652	1.67410154456701	7.93878565700005	4.52468052410821e-27	3.3826785821295e-24	NRG1	8	31639386	32767959	+	11328	protein_coding	neuregulin 1 [Source:HGNC Symbol;Acc:HGNC:7997]	-	375	2	2.35291345740392	0.00894430243030584
ENSG00000164761	385.075309645223	1.38777878078145e-17	11.6100444087796	5.47881942127327e-27	3.9755280571245e-24	TNFRSF11B	8	118923557	118952200	-	2827	protein_coding	TNF receptor superfamily member 11b [Source:HGNC Symbol;Acc:HGNC:11909]	-	325	0	8.17119319398965	0
ENSG00000171502	529.620867224636	4.2063989986205	6.9303024494187	8.19493345717805e-27	5.77649152348685e-24	COL24A1	1	85729233	86156943	-	9568	protein_coding	collagen type XXIV alpha 1 chain [Source:HGNC Symbol;Acc:HGNC:20821]	-	447	5	3.32058256118334	0.0264739386315072
ENSG00000089169	695.492814584101	7.58264060151284	6.49361810737109	1.08266353933059e-26	7.2445132540678e-24	RPH3A	12	112570380	112898881	+	10369	protein_coding	rabphilin 3A [Source:HGNC Symbol;Acc:HGNC:17056]	-	587	9	4.02373298354502	0.0439719124975668
ENSG00000149451	1720.34446728264	33.7476972121864	5.66603096116767	1.08648611892711e-26	7.2445132540678e-24	ADAM33	20	3667965	3682246	-	5834	protein_coding	ADAM metallopeptidase domain 33 [Source:HGNC Symbol;Acc:HGNC:15478]	-	1452	40	17.6900116070048	0.347346787557438
ENSG00000106333	8729.61882751337	218.589263227702	5.31874250322451	1.15065798418124e-26	7.47049555993037e-24	PCOLCE	7	100602177	100608175	+	3532	protein_coding	procollagen C-endopeptidase enhancer [Source:HGNC Symbol;Acc:HGNC:8738]	-	7368	259	148.271215749215	3.71491421347688
ENSG00000235750	473.935284116667	2.51821744006281	7.48000057730353	1.22192245146729e-26	7.72975610260247e-24	KIAA0040	1	175156987	175192999	-	4783	protein_coding	KIAA0040 [Source:HGNC Symbol;Acc:HGNC:28950]	-	400	3	5.94411956690426	0.0317753683662465
ENSG00000251002	328.204924538231	1.38777878078145e-17	11.3795706415636	2.1226083638077e-25	1.30917177358749e-22	AC244502.1	14	22380680	22482959	-	3284	processed_transcript	novel transcript, antisense to IG_gene_cluster	-	277	0	5.99521202581863	0
ENSG00000026508	1834.08522803997	45.5640855660931	5.32679001903471	4.2823303240699e-25	2.57681393719826e-22	CD44	11	35138870	35232402	+	10004	protein_coding	CD44 molecule (Indian blood group) [Source:HGNC Symbol;Acc:HGNC:1681]	-	1548	54	10.9982908285193	0.273457473422993
ENSG00000091490	2172.9379108585	56.5364330814426	5.26091635570864	5.45411360528494e-25	3.20377230371392e-22	SEL1L3	4	25747427	25863760	-	7489	protein_coding	SEL1L family member 3 [Source:HGNC Symbol;Acc:HGNC:29108]	-	1834	67	17.406178265294	0.453232132550661
ENSG00000120708	306.878529686066	1.38777878078145e-17	11.2826743945264	9.46233588770443e-25	5.42896020198967e-22	TGFBI	5	136028895	136063818	+	7810	protein_coding	transforming growth factor beta induced [Source:HGNC Symbol;Acc:HGNC:11771]	-	259	0	2.35709266553211	0
ENSG00000188158	1030.79110315351	21.9312794677217	5.54581201703754	1.0926072317824e-24	6.12629841256903e-22	NHS	X	17375420	17735994	+	10394	protein_coding	NHS actin remodeling regulator [Source:HGNC Symbol;Acc:HGNC:7820]	-	870	26	5.94928078290304	0.126724432662744
ENSG00000198108	302.13933078946	1.38777878078145e-17	11.2602286275404	1.3691428075455e-24	7.50624937887889e-22	CHSY3	5	129904472	130186634	+	3938	protein_coding	chondroitin sulfate synthase 3 [Source:HGNC Symbol;Acc:HGNC:24293]	-	255	0	4.60248513939073	0
ENSG00000146373	299.769731335142	1.38777878078145e-17	11.2488734149882	1.58964106751499e-24	8.52565973405702e-22	RNF217	6	124962545	125092633	+	12779	protein_coding	ring finger protein 217 [Source:HGNC Symbol;Acc:HGNC:21487]	-	253	0	1.40718623205871	0
ENSG00000170315	2528.37778764282	70.8848768494387	5.15387813986809	1.79448296321237e-24	9.41950833732179e-22	UBB	17	16380798	16382745	+	1621	protein_coding	ubiquitin B [Source:HGNC Symbol;Acc:HGNC:12463]	-	2134	84	93.5705810889352	2.62522173539864
ENSG00000215018	451.424090777038	5.05046961351027	6.44368024977685	2.12805306906556e-24	1.08184412254907e-21	COL28A1	7	7356203	7535853	-	6619	protein_coding	collagen type XXVIII alpha 1 chain [Source:HGNC Symbol;Acc:HGNC:22442]	-	381	6	4.09129241634676	0.0459228242622018
ENSG00000182463	296.215332145895	1.38777878078145e-17	11.2316712388337	2.14869125714013e-24	1.08184412254907e-21	TSHZ2	20	52972407	53495330	+	12581	protein_coding	teashirt zinc finger homeobox 2 [Source:HGNC Symbol;Acc:HGNC:13010]	Others	250	0	1.41238394645214	0
ENSG00000147647	287.921733999752	0.830095941872736	8.21811412051707	3.67344150187659e-24	1.81254950585595e-21	DPYS	8	104330324	104467053	-	3818	protein_coding	dihydropyrimidinase [Source:HGNC Symbol;Acc:HGNC:3013]	-	243	1	4.52374666376784	0.0132688656273578
ENSG00000007171	853.071162744227	18.5551497446077	5.51237359619297	3.86683425514255e-24	1.87056211585533e-21	NOS2	17	27756766	27800499	-	4369	protein_coding	nitric oxide synthase 2 [Source:HGNC Symbol;Acc:HGNC:7873]	-	720	22	11.7132760355472	0.255099939857072
ENSG00000163453	407.586503390687	5.05046961351027	6.29634016359427	2.19130131429557e-23	1.03964605240358e-20	IGFBP7	4	57030773	57110385	-	1930	protein_coding	insulin like growth factor binding protein 7 [Source:HGNC Symbol;Acc:HGNC:5476]	-	344	6	12.6686127171568	0.157493872430836
ENSG00000120057	263.040939202466	1.38777878078145e-17	11.0603784860838	2.99722890872832e-23	1.39518178126861e-20	SFRP5	10	97766751	97771952	-	1836	protein_coding	secreted frizzled related protein 5 [Source:HGNC Symbol;Acc:HGNC:10779]	-	222	0	8.59425477021743	0
ENSG00000107518	681.275219192465	15.1790118689021	5.47538582885039	4.87294628420578e-23	2.22630477366001e-20	ATRNL1	10	115093365	115948992	+	9950	protein_coding	attractin like 1 [Source:HGNC Symbol;Acc:HGNC:29063]	-	575	18	4.10745382811288	0.0916471880778433
ENSG00000111907	417.064900708467	5.8945320227433	6.11200883372313	6.81253941568706e-23	3.05585745317119e-20	TPD52L1	6	125119049	125264407	+	7595	protein_coding	tumor protein D52 like 1 [Source:HGNC Symbol;Acc:HGNC:12006]	-	352	7	3.29414575666658	0.0466917317652095
ENSG00000187164	316.356927433487	2.51821744006281	6.89702711394042	1.21478290290263e-22	5.35176946384123e-20	SHTN1	10	116881482	117126586	-	8247	protein_coding	shootin 1 [Source:HGNC Symbol;Acc:HGNC:29319]	-	267	3	2.30114080217968	0.0184287118825945
ENSG00000132854	312.802528285134	3.362316612912	6.4825297795932	1.50189448590946e-22	6.50056822138108e-20	KANK4	1	62236979	62319414	-	5980	protein_coding	KN motif and ankyrin repeat domains 4 [Source:HGNC Symbol;Acc:HGNC:27263]	-	264	4	3.13783909137325	0.0338866414483293
ENSG00000145390	399.292905714734	5.8945320227433	6.049200963885	1.83922008101521e-22	7.82334458943558e-20	USP53	4	119212587	119295517	+	11950	protein_coding	ubiquitin specific peptidase 53 [Source:HGNC Symbol;Acc:HGNC:29255]	-	337	7	2.00442551264133	0.029675623661654
ENSG00000125430	1126.75987066444	34.5917256605085	5.02006524909717	2.10327375371365e-22	8.79489267421516e-20	HS3ST3B1	17	14301083	14349404	+	5367	protein_coding	heparan sulfate-glucosamine 3-sulfotransferase 3B1 [Source:HGNC Symbol;Acc:HGNC:5198]	-	951	41	12.5943815995744	0.387009816950874
ENSG00000169744	324.650525415616	4.2063989986205	6.2244153864955	5.66027473395864e-22	2.32741063269156e-19	LDB2	4	16501541	16898809	-	5586	protein_coding	LIM domain binding 2 [Source:HGNC Symbol;Acc:HGNC:6533]	-	274	5	3.48640276828224	0.0453459800977911
ENSG00000205403	228.681745267292	1.38777878078145e-17	10.8585211635973	6.27508226567698e-22	2.53791073076257e-19	CFI	4	109740694	109802179	-	4875	protein_coding	complement factor I [Source:HGNC Symbol;Acc:HGNC:5394]	-	193	0	2.81391267204159	0
ENSG00000127472	290.291333475655	2.51821744006281	6.77301956343515	8.13352997402269e-22	3.23648899982442e-19	PLA2G5	1	20028179	20091190	+	2607	protein_coding	phospholipase A2 group V [Source:HGNC Symbol;Acc:HGNC:9038]	-	245	3	6.67963881154896	0.0582975016861361
ENSG00000171094	444.31529285652	9.27073525337472	5.56197932280957	1.18380927055041e-21	4.63583468472208e-19	ALK	2	29192774	29921566	-	7362	protein_coding	ALK receptor tyrosine kinase [Source:HGNC Symbol;Acc:HGNC:427]	-	375	11	3.6204568928921	0.075694895221105
ENSG00000258484	221.572946316394	0.830095941872736	7.84038089797486	1.23236841447443e-21	4.75058768023418e-19	SPESP1	15	68818221	68946811	+	1588	protein_coding	sperm equatorial segment protein 1 [Source:HGNC Symbol;Acc:HGNC:15570]	-	187	1	8.36987620772997	0.0319020963257256
ENSG00000167306	733.406402230561	21.0872476470375	5.11106728105641	1.30355928338671e-21	4.94770939698977e-19	MYO5B	18	49822813	50195093	-	10488	protein_coding	myosin VB [Source:HGNC Symbol;Acc:HGNC:7603]	-	619	25	4.19494138229009	0.12075831656477
ENSG00000049130	439.576094236028	9.27073525337472	5.54651222684368	1.52556767415709e-21	5.70261819532267e-19	KITLG	12	88492793	88580851	-	6205	protein_coding	KIT ligand [Source:HGNC Symbol;Acc:HGNC:6343]	-	371	11	4.24971739026376	0.0898091569085858
ENSG00000107984	213.279347432673	0.830095941872736	7.78537072065559	2.72728464891893e-21	1.0042513369176e-18	DKK1	10	52314296	52318042	+	2206	protein_coding	dickkopf WNT signaling pathway inhibitor 1 [Source:HGNC Symbol;Acc:HGNC:2891]	-	180	1	5.79955836347524	0.0229648816705586
ENSG00000096433	539.099264299514	14.3349756819334	5.21953876063669	3.77485076325292e-21	1.36954916441489e-18	ITPR3	6	33620365	33696574	+	9870	protein_coding	inositol 1,4,5-trisphosphate receptor type 3 [Source:HGNC Symbol;Acc:HGNC:6182]	-	455	17	3.27659051906507	0.0872572434051964
ENSG00000164129	209.724947872727	1.38777878078145e-17	10.7337399140835	4.09664926821234e-21	1.46475991443575e-18	NPY5R	4	163343939	163351934	+	3291	protein_coding	neuropeptide Y receptor Y5 [Source:HGNC Symbol;Acc:HGNC:7958]	-	177	0	3.82272723204576	0
ENSG00000028137	781.983186282466	25.3074034797925	4.94194114092819	4.7331186446633e-21	1.66815385832126e-18	TNFRSF1B	1	12167003	12209228	+	3766	protein_coding	TNF receptor superfamily member 1B [Source:HGNC Symbol;Acc:HGNC:11917]	-	660	30	12.4563713266145	0.403562365628669
ENSG00000090530	887.430351296766	30.3715819404803	4.86254437514255	5.57388013604325e-21	1.93680558924399e-18	P3H2	3	189956728	190122437	-	5605	protein_coding	prolyl 3-hydroxylase 2 [Source:HGNC Symbol;Acc:HGNC:19317]	-	749	36	9.49804290476753	0.325384307359337
ENSG00000154188	203.800948551061	0.830095941872736	7.71982112776746	6.87745417926516e-21	2.3565787785646e-18	ANGPT1	8	107249482	107498055	-	7128	protein_coding	angiopoietin 1 [Source:HGNC Symbol;Acc:HGNC:484]	-	172	1	1.71509697980588	0.00710725715000733
ENSG00000141655	260.671339666404	3.362316612912	6.21960899594722	8.1666453391851e-21	2.75999050908268e-18	TNFRSF11A	18	62325287	62391292	+	8999	protein_coding	TNF receptor superfamily member 11a [Source:HGNC Symbol;Acc:HGNC:11908]	-	220	4	1.73762619609698	0.0225182926837436
ENSG00000021645	257.116940350898	3.362316612912	6.19980993934707	1.14224812317728e-20	3.80816262796036e-18	NRXN3	14	78170373	79868290	+	15535	protein_coding	neurexin 3 [Source:HGNC Symbol;Acc:HGNC:8010]	-	217	4	0.992833454104469	0.0130442301809468
ENSG00000169715	767.765590962894	26.1514337803404	4.868392826099	1.38142745941228e-20	4.54415958015473e-18	MT1E	16	56625475	56627112	+	1052	protein_coding	metallothionein 1E [Source:HGNC Symbol;Acc:HGNC:7397]	-	648	31	43.7811527560599	1.49284828699888
ENSG00000133116	226.312145625969	1.67410154456701	6.96585300053191	1.62834604624278e-20	5.28591122458626e-18	KL	13	33016433	33066145	+	5056	protein_coding	klotho [Source:HGNC Symbol;Acc:HGNC:6344]	-	191	2	2.68506144318834	0.0200397662046093
ENSG00000169432	383.890509969531	9.27073525337472	5.35114550386411	2.98474521487349e-20	9.56320119430439e-18	SCN9A	2	166195185	166376001	-	13741	protein_coding	sodium voltage-gated channel alpha subunit 9 [Source:HGNC Symbol;Acc:HGNC:10597]	-	324	11	1.67592506729405	0.0405549682423241
ENSG00000155760	4733.28982063129	226.185486143518	4.386428530716	3.8777198867014e-20	1.22650291442064e-17	FZD7	2	202034587	202038445	+	3859	protein_coding	frizzled class receptor 7 [Source:HGNC Symbol;Acc:HGNC:4045]	-	3995	268	73.5817193149584	3.51827462106442
ENSG00000166402	11.8631778021465	481.080939750042	-5.32904626610732	3.97843684015704e-20	1.24243057320904e-17	TUB	11	8019244	8106112	+	6722	protein_coding	tubby bipartite transcription factor [Source:HGNC Symbol;Acc:HGNC:12406]	Tub	10	570	0.105737592563609	4.29581992118325
ENSG00000081041	462.08728763588	12.6469006079671	5.1761365485847	4.38923363065919e-20	1.35358478627491e-17	CXCL2	4	74097035	74099293	-	1500	protein_coding	C-X-C motif chemokine ligand 2 [Source:HGNC Symbol;Acc:HGNC:4603]	-	390	15	18.479970527527	0.506605289652523
ENSG00000109610	184.84415019662	1.38777878078145e-17	10.5516506273745	6.12657727899761e-20	1.86603442037222e-17	SOD3	4	24789912	24800842	+	2128	protein_coding	superoxide dismutase 3 [Source:HGNC Symbol;Acc:HGNC:11181]	-	156	0	5.21051800588167	0
ENSG00000175899	13664.3091063098	689.555023197545	4.30832926348681	6.36574493532212e-20	1.9152352841382e-17	A2M	12	9067664	9116229	-	6384	protein_coding	alpha-2-macroglobulin [Source:HGNC Symbol;Acc:HGNC:7]	-	11533	817	128.403641371439	6.48334150448169
ENSG00000136542	388.629708669238	10.114779038568	5.24488659968931	8.00091501757402e-20	2.37819969154902e-17	GALNT5	2	157257598	157314211	+	6818	protein_coding	polypeptide N-acetylgalactosaminyltransferase 5 [Source:HGNC Symbol;Acc:HGNC:4127]	-	328	12	3.41935957591266	0.0891649087097429
ENSG00000197747	1561.58132195297	70.0408509831752	4.47595969664957	8.70438910521525e-20	2.55649980493768e-17	S100A10	1	151982915	151994390	-	1543	protein_coding	S100 calcium binding protein A10 [Source:HGNC Symbol;Acc:HGNC:10487]	-	1318	83	60.7124013043536	2.72509650299153
ENSG00000178031	426.54329800002	11.8028614596746	5.15923407883418	9.43768711661586e-20	2.73926092769447e-17	ADAMTSL1	9	17906563	18910950	+	13652	protein_coding	ADAMTS like 1 [Source:HGNC Symbol;Acc:HGNC:14632]	-	360	14	1.87427860384213	0.0519519048867222
ENSG00000169302	604.263243877817	21.0872476470375	4.83167691636237	1.0036018759861e-19	2.85907024556892e-17	STK32A	5	147234963	147387852	+	7913	protein_coding	serine/threonine kinase 32A [Source:HGNC Symbol;Acc:HGNC:28317]	-	510	25	4.58096460986243	0.160054748405321
ENSG00000153406	504.740074838053	16.0230472926989	4.96537708726082	1.00822468227675e-19	2.85907024556892e-17	NMRAL1	16	4461680	4495763	-	3541	protein_coding	NmrA like redox sensor 1 [Source:HGNC Symbol;Acc:HGNC:24987]	-	426	19	8.55089549315328	0.271830005744082
ENSG00000227051	49.7768909802895	1176.55722526056	-4.55999431165794	1.60802538781277e-19	4.50813572076465e-17	C14orf132	14	96039324	96093889	+	7775	protein_coding	chromosome 14 open reading frame 132 [Source:HGNC Symbol;Acc:HGNC:20346]	-	42	1394	0.38395189817271	9.08305818360922
ENSG00000082556	175.365750668201	1.38777878078145e-17	10.4757537296554	1.97351998814927e-19	5.47064175591356e-17	OPRK1	8	53225716	53251697	-	5738	protein_coding	opioid receptor kappa 1 [Source:HGNC Symbol;Acc:HGNC:8154]	-	148	0	1.83328125457409	0
ENSG00000147588	49.7768909802895	1123.38367487164	-4.49328147272465	4.4827252204159e-19	1.22881459903201e-16	PMP2	8	81440326	81447523	-	3608	protein_coding	peripheral myelin protein 2 [Source:HGNC Symbol;Acc:HGNC:9117]	-	42	1331	0.827390800524618	18.6887926975473
ENSG00000176907	165.887350859479	0.830095941872736	7.42303865280407	5.24231469318129e-19	1.42124336038984e-16	TCIM	8	40153455	40155308	+	1854	protein_coding	transcriptional and immune response regulator [Source:HGNC Symbol;Acc:HGNC:1357]	-	140	1	5.36718088510036	0.0273249886543971
ENSG00000139263	405.216904056941	12.6469006079671	4.98671273207731	7.91193781364303e-19	2.12168932391725e-16	LRIG3	12	58872149	58920522	-	5893	protein_coding	leucine rich repeats and immunoglobulin like domains 3 [Source:HGNC Symbol;Acc:HGNC:30991]	-	342	15	4.12493957656035	0.128950947646154
ENSG00000129538	159.963350817696	1.38777878078145e-17	10.3432135169322	1.27319768305812e-18	3.37753333749752e-16	RNASE1	14	20801228	20803278	-	1506	protein_coding	ribonuclease A family member 1, pancreatic [Source:HGNC Symbol;Acc:HGNC:10044]	-	135	0	6.3714271662482	0
ENSG00000120675	158.778550793115	1.38777878078145e-17	10.3324953983627	1.44905371662969e-18	3.80314938755012e-16	DNAJC15	13	43023203	43114224	+	8042	protein_coding	DnaJ heat shock protein family (Hsp40) member C15 [Source:HGNC Symbol;Acc:HGNC:20325]	-	134	0	1.18431888866557	0
ENSG00000104783	1047.37829755085	50.6282471121063	4.36696158022866	1.6045381283903e-18	4.16690107005444e-16	KCNN4	19	43766533	43781261	-	3408	protein_coding	potassium calcium-activated channel subfamily N member 4 [Source:HGNC Symbol;Acc:HGNC:6293]	-	884	60	18.4365903150211	0.89191072121923
ENSG00000115041	7.12398798686349	313.120032384715	-5.43680096441435	1.94145628786493e-18	4.98934042478289e-16	KCNIP3	2	95297304	95386083	+	7870	protein_coding	potassium voltage-gated channel interacting protein 3 [Source:HGNC Symbol;Acc:HGNC:15523]	-	6	371	0.0541881649717339	2.3881901202171
ENSG00000144191	201.43134880211	3.362316612912	5.8478407064766	2.15825590556044e-18	5.48931252021461e-16	CNGA3	2	98346155	98398601	+	4378	protein_coding	cyclic nucleotide gated channel alpha 3 [Source:HGNC Symbol;Acc:HGNC:2150]	-	170	4	2.75994921256597	0.0462864586251734
ENSG00000164651	386.260109320402	12.6469006079671	4.91760989756567	2.24515748577237e-18	5.65206942158063e-16	SP8	7	20782283	20786886	-	3718	protein_coding	Sp8 transcription factor [Source:HGNC Symbol;Acc:HGNC:19196]	zf-C2H2	326	15	6.23212478997579	0.204386211532755
ENSG00000135525	152.854550583198	0.830095941872736	7.30507421086579	2.79563523707798e-18	6.96677948827786e-16	MAP7	6	136342281	136550819	-	5447	protein_coding	microtubule associated protein 7 [Source:HGNC Symbol;Acc:HGNC:6869]	-	129	1	1.68329510814067	0.00930062951445791
ENSG00000139352	39.1136685757874	849.919700592148	-4.43783720503242	2.84483680635505e-18	7.01849688495855e-16	ASCL1	12	102957686	102960516	+	2472	protein_coding	achaete-scute family bHLH transcription factor 1 [Source:HGNC Symbol;Acc:HGNC:738]	bHLH	33	1007	0.9488409064731	20.6371976812334
ENSG00000173918	197.876949155799	3.362316612912	5.82216990857395	2.95535887594549e-18	7.21897612162884e-16	C1QTNF1	17	79022814	79049788	+	4854	protein_coding	C1q and TNF related 1 [Source:HGNC Symbol;Acc:HGNC:14324]	-	167	4	2.44537025617018	0.0417474486734671
ENSG00000114861	195.507349375766	3.362316612912	5.80479871420194	4.06305677447812e-18	9.82741898854409e-16	FOXP1	3	70952817	71583993	-	36714	protein_coding	forkhead box P1 [Source:HGNC Symbol;Acc:HGNC:3823]	Fork	165	4	0.31943328441487	0.00551947801549842
ENSG00000198417	194.322549480848	2.51821744006281	6.19423595157084	4.52196375363514e-18	1.0831200753974e-15	MT1F	16	56657694	56660698	+	1889	protein_coding	metallothionein 1F [Source:HGNC Symbol;Acc:HGNC:7398]	-	164	3	6.17077649247552	0.0804561074090825
ENSG00000197921	8.30877995149512	317.340155826967	-5.23723041164015	4.88682576582239e-18	1.1592584468135e-15	HES5	1	2528745	2530245	-	1306	protein_coding	hes family bHLH transcription factor 5 [Source:HGNC Symbol;Acc:HGNC:19764]	bHLH	7	376	0.380962992380401	14.5852671446668
ENSG00000130540	367.303314453371	13.4909386341717	4.752789908916	6.66538737989546e-18	1.5661121147562e-15	SULT4A1	22	43824509	43862503	-	2849	protein_coding	sulfotransferase family 4A member 1 [Source:HGNC Symbol;Acc:HGNC:14903]	-	310	16	7.73387539964545	0.284509815178672
ENSG00000231453	547.392861729655	23.6193420780585	4.52650207668017	6.85151888025734e-18	1.59465870089461e-15	LINC01305	2	174326027	174330643	+	3435	lincRNA	long intergenic non-protein coding RNA 1305 [Source:HGNC Symbol;Acc:HGNC:27690]	-	462	28	9.55967571796829	0.412953365655622
ENSG00000165300	4.75443232699213	259.102451159666	-5.73646248805084	7.47467069473066e-18	1.7234355206514e-15	SLITRK5	13	87672615	87696272	+	21103	protein_coding	SLIT and NTRK like family member 5 [Source:HGNC Symbol;Acc:HGNC:20295]	-	4	307	0.0134723612228134	0.736993905716365
ENSG00000157510	477.489683055251	20.2432154432904	4.55058232848721	8.56164702422396e-18	1.95578142346879e-15	AFAP1L1	5	149271871	149341802	+	4721	protein_coding	actin filament associated protein 1 like 1 [Source:HGNC Symbol;Acc:HGNC:26714]	-	403	24	6.06734893405356	0.257541346148285
ENSG00000169169	2389.75623572488	142.627026210971	4.06523062758062	9.45769287011165e-18	2.1406489981516e-15	CPT1C	19	49690898	49713731	+	5864	protein_coding	carnitine palmitoyltransferase 1C [Source:HGNC Symbol;Acc:HGNC:18540]	-	2017	169	24.4478044351597	1.46003229794127
ENSG00000232044	29.6352416602225	652.417939810298	-4.45546538276663	1.32171952227086e-17	2.96437657581312e-15	LINC01105	2	5932687	6001275	+	8200	processed_transcript	long intergenic non-protein coding RNA 1105 [Source:HGNC Symbol;Acc:HGNC:26403]	-	25	773	0.216697590613591	4.77568157196829
ENSG00000090339	3356.55269989947	208.460965849512	4.00823421141819	1.44004987336188e-17	3.20067301132531e-15	ICAM1	19	10270835	10286615	+	3706	protein_coding	intercellular adhesion molecule 1 [Source:HGNC Symbol;Acc:HGNC:5344]	-	2833	247	54.3336756449873	3.3764572731833
ENSG00000173376	142.191349801475	1.38777878078145e-17	10.1734273336032	1.45793949334297e-17	3.21150225359505e-15	NDNF	4	121035613	121073021	-	3556	protein_coding	neuron derived neurotrophic factor [Source:HGNC Symbol;Acc:HGNC:26256]	-	120	0	2.39854251027866	0
ENSG00000155511	139.821749549225	1.38777878078145e-17	10.1492009618268	1.94104827796584e-17	4.23784089076949e-15	GRIA1	5	153489615	153813869	+	7636	protein_coding	glutamate ionotropic receptor AMPA type subunit 1 [Source:HGNC Symbol;Acc:HGNC:4571]	-	118	0	1.09835824346627	0
ENSG00000092051	7.12398798686349	276.826970270099	-5.25915198910991	2.53050083805305e-17	5.47631457680761e-15	JPH4	14	23568035	23578800	-	5307	protein_coding	junctophilin 4 [Source:HGNC Symbol;Acc:HGNC:20156]	-	6	328	0.0803581794474366	3.13108224997225
ENSG00000140287	335.313722762004	12.6469006079671	4.71360989637628	4.66759257839655e-17	9.93401523657232e-15	HDC	15	50241947	50266026	-	3956	protein_coding	histidine decarboxylase [Source:HGNC Symbol;Acc:HGNC:4855]	-	283	15	5.08461505336601	0.192089973326285
ENSG00000285933	190.768149775849	4.2063989986205	5.45768433498204	4.67085147518296e-17	9.93401523657232e-15	AP003498.2	11	71745331	71747051	+	1145	lincRNA	novel transcript	-	161	5	9.99420643242139	0.221225017315512
ENSG00000101098	105.462541536813	1721.79712135028	-4.02775223721652	4.78109336317184e-17	1.00815687489583e-14	RIMS4	20	44751808	44810338	-	5206	protein_coding	regulating synaptic membrane exocytosis 4 [Source:HGNC Symbol;Acc:HGNC:16183]	-	89	2040	1.21510489150825	19.8516095061688
ENSG00000178662	2.38497906387815	186.516320793592	-6.22643167005038	5.20268664161195e-17	1.08775832317973e-14	CSRNP3	2	165469647	165689407	+	12565	protein_coding	cysteine and serine rich nuclear protein 3 [Source:HGNC Symbol;Acc:HGNC:30729]	-	2	221	0.0113134595656598	0.891044719563928
ENSG00000166394	254.747340799395	7.58264060151284	5.04503639196124	5.54009413759883e-17	1.14856859217396e-14	CYB5R2	11	7665100	7677222	-	8596	protein_coding	cytochrome b5 reductase 2 [Source:HGNC Symbol;Acc:HGNC:24376]	-	215	9	1.77774710214872	0.053041503104615
ENSG00000168772	22.5264162486117	500.493506451639	-4.46715420517199	7.508077125334e-17	1.54359808965929e-14	CXXC4	4	104468312	104494901	-	5819	protein_coding	CXXC finger protein 4 [Source:HGNC Symbol;Acc:HGNC:24593]	-	19	593	0.232077570837583	5.16269009733538
ENSG00000197321	575.828052850841	30.3715819404803	4.23864335955822	7.62494261549822e-17	1.55466908485088e-14	SVIL	10	29457338	29736781	-	9937	protein_coding	supervillin [Source:HGNC Symbol;Acc:HGNC:11480]	-	486	36	3.47623322175015	0.183534169543029
ENSG00000127241	35.5592593648533	686.178924711649	-4.26620101979231	7.90626885389717e-17	1.59881605651227e-14	MASP1	3	187217285	187292022	-	13161	protein_coding	mannan binding lectin serine peptidase 1 [Source:HGNC Symbol;Acc:HGNC:6901]	-	30	813	0.162016890178385	3.12947420779197
ENSG00000018625	284.367334777213	4199.00933313561	-3.88372140909063	8.82808401234925e-17	1.77071268836316e-14	ATP1A2	1	160115759	160143591	+	6298	protein_coding	ATPase Na+/K+ transporting subunit alpha 2 [Source:HGNC Symbol;Acc:HGNC:800]	-	240	4975	2.70854784584024	40.0184394414306
ENSG00000183023	126.788947564915	0.830095941872736	7.03555288162725	1.16232998603144e-16	2.31256799075659e-14	SLC8A1	2	40097270	40611053	-	21922	protein_coding	solute carrier family 8 member A1 [Source:HGNC Symbol;Acc:HGNC:11068]	-	107	1	0.346921751672957	0.00231094466587229
ENSG00000121858	242.899342941666	8.4266892774565	4.82665936245311	1.51162886561104e-16	2.96544792439764e-14	TNFSF10	3	172505508	172523507	-	3473	protein_coding	TNF superfamily member 10 [Source:HGNC Symbol;Acc:HGNC:11925]	-	205	10	4.19543506848771	0.145869648618636
ENSG00000182968	7.12398798686349	254.038302783163	-5.13527723659279	1.51451679491753e-16	2.96544792439764e-14	SOX1	13	112067647	112070488	+	2842	protein_coding	SRY-box 1 [Source:HGNC Symbol;Acc:HGNC:11189]	HMG	6	301	0.150056600396744	5.36552400370898
ENSG00000260604	514.218471949321	26.9954638381284	4.24461586535813	1.63038589160207e-16	3.16718506548934e-14	AL590004.3	6	3904920	3911979	-	7060	lincRNA	novel transcript	-	434	32	4.36931096586768	0.229622794176781
ENSG00000186891	309.248129128524	13.4909386341717	4.50466233658064	2.55562438970479e-16	4.92576635300054e-14	TNFRSF18	1	1203508	1206691	-	1370	protein_coding	TNF receptor superfamily member 18 [Source:HGNC Symbol;Acc:HGNC:11914]	-	261	16	13.5409104651447	0.591655812732873
ENSG00000170955	235.790544140323	7.58264060151284	4.93352424642842	2.76698321822306e-16	5.29180178114583e-14	CAVIN3	11	6318946	6320647	-	1672	protein_coding	caveolae associated protein 3 [Source:HGNC Symbol;Acc:HGNC:9400]	-	199	9	8.45950067854682	0.272694234860808
ENSG00000064989	141.006549679171	1.67410154456701	6.28371690943006	2.82639698603632e-16	5.36384923403862e-14	CALCRL	2	187343129	187448460	-	6144	protein_coding	calcitonin receptor like receptor [Source:HGNC Symbol;Acc:HGNC:16709]	-	119	2	1.37665044870274	0.0164910576058764
ENSG00000065675	204.985748421101	5.8945320227433	5.08764629678439	3.10728632843092e-16	5.85189778692512e-14	PRKCQ	10	6427143	6580301	-	3295	protein_coding	protein kinase C theta [Source:HGNC Symbol;Acc:HGNC:9410]	-	173	7	3.73180214924965	0.107624795980809
ENSG00000131018	451.424090777038	23.6193420780585	4.2484692523263	4.26745143945119e-16	7.97593139868942e-14	SYNE1	6	152121684	152637801	-	46064	protein_coding	spectrin repeat containing nuclear envelope protein 1 [Source:HGNC Symbol;Acc:HGNC:17089]	-	381	28	0.587883477418357	0.0307939998920429
ENSG00000120251	88.8753334213471	1330.16970396723	-3.90208145365736	4.43759705296009e-16	8.21912438088471e-14	GRIA2	4	157204182	157366075	+	8941	protein_coding	glutamate ionotropic receptor AMPA type subunit 2 [Source:HGNC Symbol;Acc:HGNC:4572]	-	75	1576	0.596215270002721	8.92976106131725
ENSG00000112297	808.048777676842	51.4722738291411	3.96894788465808	4.46419953402193e-16	8.21912438088471e-14	CRYBG1	6	106360808	106571978	+	10374	protein_coding	crystallin beta-gamma domain containing 1 [Source:HGNC Symbol;Acc:HGNC:356]	-	682	61	4.67268018410427	0.297888207719336
ENSG00000162692	883.875952482882	57.3804594650511	3.94196204163443	4.80168229673098e-16	8.77498547723334e-14	VCAM1	1	100719742	100739045	+	6049	protein_coding	vascular cell adhesion molecule 1 [Source:HGNC Symbol;Acc:HGNC:12663]	-	746	68	8.76563069136357	0.569501730804621
ENSG00000206337	117.310545378153	0.830095941872736	6.92355571813608	5.7356489557757e-16	1.04047202491134e-13	HCP5	6	31400702	31477506	+	3138	sense_overlapping	HLA complex P5 [Source:HGNC Symbol;Acc:HGNC:21659]	-	99	1	2.24238501032649	0.0161442093579516
ENSG00000163131	309.248129128524	14.3349756819334	4.41796706321443	6.49831073585251e-16	1.17021769462932e-13	CTSS	1	150730196	150765957	-	4228	protein_coding	cathepsin S [Source:HGNC Symbol;Acc:HGNC:2545]	-	261	17	4.387664933124	0.203696545035309
ENSG00000049192	818.711974147654	53.1603271056823	3.94142576357909	6.62994171324712e-16	1.18527023193855e-13	ADAMTS6	5	65148736	65481920	-	8567	protein_coding	ADAM metallopeptidase with thrombospondin type 1 motif 6 [Source:HGNC Symbol;Acc:HGNC:222]	-	691	63	5.73293749473434	0.372547370702801
ENSG00000154096	27608.2154417202	2164.0660143081	3.67319599726501	8.05910487510066e-16	1.43040414657272e-13	THY1	11	119417378	119424985	-	5925	protein_coding	Thy-1 cell surface antigen [Source:HGNC Symbol;Acc:HGNC:11801]	-	23302	2564	279.532796645527	21.9229698340771
ENSG00000122824	21.3416116229313	432.971535000423	-4.33570253639488	8.28418210201812e-16	1.45985040456349e-13	NUDT10	X	51332231	51337525	+	2054	protein_coding	nudix hydrolase 10 [Source:HGNC Symbol;Acc:HGNC:17621]	-	18	513	0.622873697654644	12.6528000774948
ENSG00000072163	1.20030345729714	146.003126087479	-6.80381352416137	8.43023929128051e-16	1.47505272024951e-13	LIMS2	2	127638381	127681786	-	8487	protein_coding	LIM zinc finger domain containing 2 [Source:HGNC Symbol;Acc:HGNC:16084]	-	1	173	0.00837478611067017	1.03267014386575
ENSG00000244306	422.988899018656	22.7753109357229	4.20681908074345	8.69075891745725e-16	1.50992755811682e-13	DUXAP10	14	19268853	19337730	-	12311	transcribed_processed_pseudogene	double homeobox A pseudogene 10 [Source:NCBI gene;Acc:503639]	-	357	27	2.06111778657209	0.111106675498482
ENSG00000233338	132.712948599525	1.67410154456701	6.19633280303684	8.92505135571825e-16	1.5397898041743e-13	TLR8-AS1	X	12902817	12908333	-	1349	antisense	TLR8 antisense RNA 1 [Source:HGNC Symbol;Acc:HGNC:40720]	-	112	2	5.90111392793244	0.0751082712605667
ENSG00000118503	1095.95508111159	75.949031556641	3.84856633774705	9.73364246257127e-16	1.66762981384789e-13	TNFAIP3	6	137867188	137883312	+	5051	protein_coding	TNF alpha induced protein 3 [Source:HGNC Symbol;Acc:HGNC:11896]	-	925	90	13.0164420891236	0.902682163308791
ENSG00000174502	111.38654362837	0.830095941872736	6.84886848091492	1.32613506300054e-15	2.2563502165025e-13	SLC26A9	1	205913048	205943460	-	5628	protein_coding	solute carrier family 26 member 9 [Source:HGNC Symbol;Acc:HGNC:14469]	-	94	1	1.1871393237026	0.00900151545224809
ENSG00000135678	130.343348213807	1.67410154456701	6.17036192986315	1.3930185391631e-15	2.35391509449951e-13	CPM	12	68842197	68971570	-	7535	protein_coding	carboxypeptidase M [Source:HGNC Symbol;Acc:HGNC:2311]	-	110	2	1.03761766016435	0.0134467230166562
ENSG00000145777	111.38654362837	1.38777878078145e-17	9.82147110016565	1.57354832102302e-15	2.62415500570616e-13	TSLP	5	111070062	111078024	+	4282	protein_coding	thymic stromal lymphopoietin [Source:HGNC Symbol;Acc:HGNC:30743]	-	94	0	1.56030362302621	0
ENSG00000115468	34.3744560684978	583.207920478845	-4.08041484980283	1.57421645188485e-15	2.62415500570616e-13	EFHD1	2	232606057	232682781	+	3052	protein_coding	EF-hand domain family member D1 [Source:HGNC Symbol;Acc:HGNC:29556]	-	29	691	0.675369423956905	11.4699952539283
ENSG00000148935	110.201743238806	0.830095941872736	6.83345558511309	1.86932808061381e-15	3.09518074341097e-13	GAS2	11	22625509	22813055	+	4252	protein_coding	growth arrest specific 2 [Source:HGNC Symbol;Acc:HGNC:4167]	-	93	1	1.55459626154209	0.0119145176305861
ENSG00000107438	157.593750762882	4.2063989986205	5.18224595543216	2.14860407381932e-15	3.53388074034643e-13	PDLIM1	10	95237572	95291024	-	2239	protein_coding	PDZ and LIM domain 1 [Source:HGNC Symbol;Acc:HGNC:2067]	-	133	5	4.22207043007024	0.113132043245315
ENSG00000129757	267.780138256996	3409.84632929535	-3.67006289615184	2.19357473985852e-15	3.58395247728804e-13	CDKN1C	11	2883213	2885773	-	2478	protein_coding	cyclin dependent kinase inhibitor 1C [Source:HGNC Symbol;Acc:HGNC:1786]	-	226	4040	6.48238861864578	82.5942441564242
ENSG00000122877	278.44333604892	13.4909386341717	4.35333686468726	2.28232606685254e-15	3.70442542074467e-13	EGR2	10	62811996	62919900	-	3689	protein_coding	early growth response 2 [Source:HGNC Symbol;Acc:HGNC:3239]	zf-C2H2	235	16	4.52779893860004	0.219725796542162
ENSG00000153012	199.061749041018	6.73858851988101	4.85640528581074	2.3806954723904e-15	3.8388325489767e-13	LGI2	4	24998847	25030879	-	6428	protein_coding	leucine rich repeat LGI family member 2 [Source:HGNC Symbol;Acc:HGNC:18710]	-	168	8	1.85763908418968	0.0630498182517141
ENSG00000166741	125.604147328997	1.67410154456701	6.11697409521631	2.55400562031339e-15	4.09155017264621e-13	NNMT	11	114257787	114313285	+	2919	protein_coding	nicotinamide N-methyltransferase [Source:HGNC Symbol;Acc:HGNC:7861]	-	106	2	2.58106948628068	0.0347108797295322
ENSG00000167654	91.244934818736	1258.42761229575	-3.78418583765058	2.68635727966904e-15	4.2758142223687e-13	ATCAY	19	3879864	3928079	+	5403	protein_coding	ATCAY, caytaxin [Source:HGNC Symbol;Acc:HGNC:779]	-	77	1491	1.01293991274049	13.9801681819713
ENSG00000277734	169.44175082318	5.05046961351027	5.0305595238578	3.18119173398058e-15	5.03097315827147e-13	TRAC	14	22547506	22552154	+	976	TR_C_gene	T cell receptor alpha constant [Source:HGNC Symbol;Acc:HGNC:12029]	-	143	6	10.4139178177662	0.311437678065075
ENSG00000104833	22.5264162486117	416.935066631483	-4.20370430467171	3.32993809619917e-15	5.23266896632674e-13	TUBB4A	19	6494319	6502848	-	3466	protein_coding	tubulin beta 4A class IVa [Source:HGNC Symbol;Acc:HGNC:20774]	-	19	494	0.389630520687795	7.22051393792113
ENSG00000159167	3696.59018160017	301.303686685598	3.61629435310856	3.75477672751736e-15	5.84566721875903e-13	STC1	8	23841915	23854807	-	4149	protein_coding	stanniocalcin 1 [Source:HGNC Symbol;Acc:HGNC:11373]	-	3120	357	53.4489386190224	4.3590766065546
ENSG00000240280	138.636949411471	2.51821744006281	5.70741591736084	3.76742364631627e-15	5.84566721875903e-13	TCAM1P	17	63849292	63864379	+	3546	transcribed_unitary_pseudogene	testicular cell adhesion molecule 1, pseudogene [Source:HGNC Symbol;Acc:HGNC:30707]	-	117	3	2.34517392481307	0.0428600075848158
ENSG00000197177	26.0808295096486	449.852027951737	-4.10286492388319	3.90524866970113e-15	5.99706463421187e-13	ADGRA1	10	133070929	133131675	+	6503	protein_coding	adhesion G protein-coupled receptor A1 [Source:HGNC Symbol;Acc:HGNC:13838]	-	22	533	0.240456683664104	4.15224695347985
ENSG00000164741	465.641686583233	28.683523287881	4.01440882913312	3.91361276846545e-15	5.99706463421187e-13	DLC1	8	13083361	13604610	-	12794	protein_coding	DLC1 Rho GTPase activating protein [Source:HGNC Symbol;Acc:HGNC:2897]	-	393	34	2.1833035970341	0.134630137941111
ENSG00000116852	56.8857024601856	816.158715971656	-3.84021871043646	4.37297815337221e-15	6.659613828509e-13	KIF21B	1	200969390	201023700	-	12150	protein_coding	kinesin family member 21B [Source:HGNC Symbol;Acc:HGNC:29442]	-	48	967	0.28079727297287	4.03199436291349
ENSG00000198947	1278.41421902502	97.8936946374989	3.70510868048544	4.54624874055801e-15	6.88101243425195e-13	DMD	X	31097677	33339441	-	18910	protein_coding	dystrophin [Source:HGNC Symbol;Acc:HGNC:2928]	-	1079	116	4.05562547272539	0.310767919617624
ENSG00000225614	55.7009007057061	800.122248261712	-3.84190152918246	4.87385720211319e-15	7.33188603861796e-13	ZNF469	16	88427471	88440757	+	13287	protein_coding	zinc finger protein 469 [Source:HGNC Symbol;Acc:HGNC:23216]	zf-C2H2	47	948	0.251419436810349	3.61452408060955
ENSG00000204131	291.476133211909	15.1790118689021	4.25083107723572	5.40461485067319e-15	8.08104563520959e-13	NHSL2	X	71910818	72161750	+	17706	protein_coding	NHS like 2 [Source:HGNC Symbol;Acc:HGNC:33737]	-	246	18	0.987512435978165	0.0515017237871084
ENSG00000196954	120.864946280949	1.67410154456701	6.06153443816459	5.56585823882278e-15	8.27200533795162e-13	CASP4	11	104942866	104969436	-	7256	protein_coding	caspase 4 [Source:HGNC Symbol;Acc:HGNC:1505]	-	102	2	0.99915030203532	0.0139637621183165
ENSG00000101203	1882.66201126402	21946.314649567	-3.54305915634831	5.73308228079289e-15	8.46951335026595e-13	COL20A1	20	63293186	63334851	+	10974	protein_coding	collagen type XX alpha 1 chain [Source:HGNC Symbol;Acc:HGNC:14670]	-	1589	26002	10.2916940629742	120.036000925323
ENSG00000164742	42.6680768495414	640.60159507526	-3.90486052584286	6.06017047691576e-15	8.89943249023742e-13	ADCY1	7	45574140	45723116	+	13812	protein_coding	adenylate cyclase 1 [Source:HGNC Symbol;Acc:HGNC:232]	-	36	759	0.185256671732209	2.78390830325995
ENSG00000142871	1976.26117891601	160.351549936495	3.62231586289461	6.30584845858191e-15	9.20541936814641e-13	CYR61	1	85580761	85583962	+	2455	protein_coding	cysteine rich angiogenic inducer 61 [Source:HGNC Symbol;Acc:HGNC:2654]	-	1668	190	48.2916980102069	3.92077413580364
ENSG00000198963	3.56968428918238	172.167898346981	-5.55004088567101	6.70455529672257e-15	9.7298872779672e-13	RORB	9	74497365	74693177	+	9591	protein_coding	RAR related orphan receptor B [Source:HGNC Symbol;Acc:HGNC:10259]	THR-like	3	204	0.0222323458621388	1.07754644029939
ENSG00000185215	4261.73958486479	361.229439056322	3.55994721981664	7.61463698748977e-15	1.09860063811906e-12	TNFAIP2	14	103123442	103137439	+	5029	protein_coding	TNF alpha induced protein 2 [Source:HGNC Symbol;Acc:HGNC:11895]	-	3597	428	50.8377976868888	4.31153438002147
ENSG00000232759	103.092940594129	1.38777878078145e-17	9.70995402955418	7.75341243742248e-15	1.11211882699796e-12	AC002480.1	7	22563337	22573996	+	2432	antisense	uncharacterized LOC100506178 [Source:NCBI gene;Acc:100506178]	-	87	0	2.54263258460091	0
ENSG00000117600	438.391294580029	27.8394936691323	3.97031032587237	8.20737185041249e-15	1.17042815561576e-12	PLPPR4	1	99263953	99309590	+	5540	protein_coding	phospholipid phosphatase related 4 [Source:HGNC Symbol;Acc:HGNC:23496]	-	370	33	4.74700714744862	0.30176849383634
ENSG00000100342	529.620867224636	36.2797821678442	3.86259796949819	8.46867462057631e-15	1.20075098600137e-12	APOL1	22	36253010	36267530	+	3519	protein_coding	apolipoprotein L1 [Source:HGNC Symbol;Acc:HGNC:618]	-	447	43	9.02851206177954	0.619040280052813
ENSG00000099864	65.1793132332811	879.460562102614	-3.75197034946758	9.12678198779075e-15	1.28666764811877e-12	PALM	19	708939	748329	+	4908	protein_coding	paralemmin [Source:HGNC Symbol;Acc:HGNC:8594]	-	55	1042	0.796500516436262	10.7555564755079
ENSG00000187957	4296.09877290017	369.66968572942	3.53822281044791	1.06596327160908e-14	1.49422612919702e-12	DNER	2	229357629	229714558	-	3935	protein_coding	delta/notch like EGF repeat containing [Source:HGNC Symbol;Acc:HGNC:24456]	-	3626	438	65.4954287291691	5.63896103857192
ENSG00000159403	2058.01235063996	172.167898346981	3.57829704299011	1.11828553233953e-14	1.55871312815529e-12	C1R	12	7080199	7092607	-	5885	protein_coding	complement C1r [Source:HGNC Symbol;Acc:HGNC:1246]	-	1737	204	20.9788306687892	1.75611689191359
ENSG00000100146	48.5920888263667	687.866973954689	-3.8204215436722	1.16510191943304e-14	1.614844351367e-12	SOX10	22	37970686	37987422	-	3710	protein_coding	SRY-box 10 [Source:HGNC Symbol;Acc:HGNC:11190]	HMG	41	815	0.78548495918371	11.1289302174341
ENSG00000166888	482.228881636134	32.9036686243735	3.86774684615827	1.48609755746527e-14	2.04824094079473e-12	STAT6	12	57095408	57132139	-	7298	protein_coding	signal transducer and activator of transcription 6 [Source:HGNC Symbol;Acc:HGNC:11368]	STAT	407	39	3.96386154515646	0.270726312639742
ENSG00000104219	503.55527519809	35.4357539767648	3.82363445599106	1.51814607843826e-14	2.08078788339724e-12	ZDHHC2	8	17156029	17224799	+	6735	protein_coding	zinc finger DHHC-type containing 2 [Source:HGNC Symbol;Acc:HGNC:18469]	-	425	42	4.48517359042829	0.315923120496005
ENSG00000155265	98.3537385082483	1.38777878078145e-17	9.64213298004305	1.62981782514278e-14	2.2215047272982e-12	GOLGA7B	10	97850239	97871580	+	6458	protein_coding	golgin A7 family member B [Source:HGNC Symbol;Acc:HGNC:31668]	-	83	0	0.913498793258654	0
ENSG00000234745	18211.5699199918	1650.89905447563	3.46342091855578	1.81005574804084e-14	2.45362007472063e-12	HLA-B	6	31269491	31357188	-	3051	protein_coding	major histocompatibility complex, class I, B [Source:HGNC Symbol;Acc:HGNC:4932]	-	15371	1956	358.0864117422	32.4785298774282
ENSG00000165118	13.0479806117528	270.074772549641	-4.36029196280138	1.83458925741904e-14	2.47328697102651e-12	C9orf64	9	83938311	83956986	-	2729	protein_coding	chromosome 9 open reading frame 64 [Source:HGNC Symbol;Acc:HGNC:28144]	-	11	320	0.286495019030354	5.94040647448909
ENSG00000165795	55.7009007057061	750.3247958287	-3.74921263218112	1.85718086032734e-14	2.49013635897478e-12	NDRG2	14	21016763	21070872	-	7550	protein_coding	NDRG family member 2 [Source:HGNC Symbol;Acc:HGNC:14460]	-	47	889	0.442464908198558	5.9651934106105
ENSG00000148180	4092.31324385702	362.073463724935	3.49805716582815	1.89596605113994e-14	2.52839883500938e-12	GSN	9	121207794	121332843	+	11018	protein_coding	gelsolin [Source:HGNC Symbol;Acc:HGNC:4620]	-	3454	429	22.2816573586154	1.97253284861982
ENSG00000184302	97.1689379422504	0.830095941872736	6.65206495248205	1.96936320538085e-14	2.5981903550776e-12	SIX6	14	60508951	60512850	+	2787	protein_coding	SIX homeobox 6 [Source:HGNC Symbol;Acc:HGNC:10892]	Homeobox	82	1	2.09124449126054	0.0181774413223008
ENSG00000228262	97.1689379422504	0.830095941872736	6.65206495248205	1.96936320538085e-14	2.5981903550776e-12	LINC01320	2	33706886	34738231	+	6075	lincRNA	long intergenic non-protein coding RNA 1320 [Source:HGNC Symbol;Acc:HGNC:50526]	-	82	1	0.959390682657305	0.00833918172267527
ENSG00000026103	141.006549679171	3.362316612912	5.33364552078599	1.99103563950065e-14	2.61281065224045e-12	FAS	10	88990582	89015785	+	4253	protein_coding	Fas cell surface death receptor [Source:HGNC Symbol;Acc:HGNC:11920]	-	119	4	1.98874685088871	0.047646864768636
ENSG00000140538	95.9841373574263	1184.15344674152	-3.62346208966425	2.09699643859073e-14	2.73730154161227e-12	NTRK3	15	87859751	88256768	-	26750	protein_coding	neurotrophic receptor tyrosine kinase 3 [Source:HGNC Symbol;Acc:HGNC:8033]	-	81	1403	0.215223236912967	2.65707372479435
ENSG00000105251	37.9288656147056	547.758886003217	-3.84843174535756	2.13061939727463e-14	2.76655321842959e-12	SHD	19	4278601	4290724	+	2811	protein_coding	Src homology 2 domain containing transforming protein D [Source:HGNC Symbol;Acc:HGNC:30633]	-	32	649	0.809127680925025	11.6964366056381
ENSG00000181982	139.821749549225	4.2063989986205	5.00974986124614	2.28409053052367e-14	2.95030353290835e-12	CCDC149	4	24806117	24980204	-	9582	protein_coding	coiled-coil domain containing 149 [Source:HGNC Symbol;Acc:HGNC:25405]	-	118	5	0.875293628376999	0.0264352582786747
ENSG00000249853	188.398549955085	8.4266892774565	4.46027384955835	2.72375794751311e-14	3.49988710016125e-12	HS3ST5	6	114055586	114343045	-	4104	protein_coding	heparan sulfate-glucosamine 3-sulfotransferase 5 [Source:HGNC Symbol;Acc:HGNC:19419]	-	159	10	2.75370680937621	0.123441834710654
ENSG00000124191	110.201743238806	1.67410154456701	5.92841011418565	3.38135421164197e-14	4.31805907123008e-12	TOX2	20	43914864	44069616	+	3223	protein_coding	TOX high mobility group box family member 2 [Source:HGNC Symbol;Acc:HGNC:16095]	HMG	93	2	2.05092873226093	0.0314368780423532
ENSG00000130294	406.401703724035	4477.53745208663	-3.46138850148959	3.39549860086188e-14	4.31805907123008e-12	KIF1A	2	240713761	240821036	-	16695	protein_coding	kinesin family member 1A [Source:HGNC Symbol;Acc:HGNC:888]	-	343	5305	1.46027827100278	16.0978799736845
ENSG00000151090	93.6145361291155	0.830095941872736	6.59836309366794	3.50507942094277e-14	4.43455458431175e-12	THRB	3	24117153	24495756	-	10968	protein_coding	thyroid hormone receptor beta [Source:HGNC Symbol;Acc:HGNC:11799]	THR-like	79	1	0.51195003355027	0.00461893954825422
ENSG00000111859	665.8728241685	52.3163004929973	3.66638983234363	3.59440776866797e-14	4.52436908473507e-12	NEDD9	6	11183298	11382348	-	10359	protein_coding	neural precursor cell expressed, developmentally down-regulated 9 [Source:HGNC Symbol;Acc:HGNC:7733]	-	562	62	3.85608331531488	0.303210039178071
ENSG00000163430	4476.18831018325	411.026894057039	3.4445223891791	3.83710249619467e-14	4.80533785196034e-12	FSTL1	3	120392293	120451253	-	8727	protein_coding	follistatin like 1 [Source:HGNC Symbol;Acc:HGNC:3972]	-	3778	487	30.769816331719	2.82705140438614
ENSG00000132749	183.6593502696	8.4266892774565	4.42353963664449	4.15770271576759e-14	5.18053958084355e-12	TESMIN	11	68707440	68751564	-	5833	protein_coding	testis expressed metallothionein like protein [Source:HGNC Symbol;Acc:HGNC:7446]	-	155	10	1.88872029946767	0.0868515840309485
ENSG00000147082	11.8631778021465	247.286104902285	-4.36933422297566	4.49333215730775e-14	5.57060289713264e-12	CCNB3	X	50202713	50351910	+	5408	protein_coding	cyclin B3 [Source:HGNC Symbol;Acc:HGNC:18709]	-	10	293	0.131429012058539	2.74473649904196
ENSG00000253522	135.082548949659	3.362316612912	5.27177302462375	4.59056123706029e-14	5.66268681397572e-12	MIR3142HG	5	160438594	160487426	+	2377	lincRNA	MIR3142 host gene [Source:HGNC Symbol;Acc:HGNC:51944]	-	114	4	3.40881628448607	0.0852512056630244
ENSG00000136099	33.1896526529969	472.640693337082	-3.82766921367531	4.89664865825991e-14	6.0102099028821e-12	PCDH8	13	52842889	52848641	-	5150	protein_coding	protocadherin 8 [Source:HGNC Symbol;Acc:HGNC:8660]	-	28	560	0.386437023727226	5.50871771272646
ENSG00000198838	1649.25649177884	146.847151047108	3.48818387741377	5.27474014984706e-14	6.44223337806321e-12	RYR3	15	33310945	33866121	+	20370	protein_coding	ryanodine receptor 3 [Source:HGNC Symbol;Acc:HGNC:10485]	-	1392	174	4.85708979538492	0.432740895432199
ENSG00000163191	1574.61411747051	140.094951261976	3.48921665732794	5.32943978035212e-14	6.47697580399346e-12	S100A11	1	152032506	152047907	-	680	protein_coding	S100 calcium binding protein A11 [Source:HGNC Symbol;Acc:HGNC:10488]	-	1329	166	138.913353116987	12.3671291297528
ENSG00000244509	193.137749582592	9.27073525337472	4.36048085950037	5.39224027380987e-14	6.52117449976291e-12	APOBEC3C	22	39014083	39020352	+	2818	protein_coding	apolipoprotein B mRNA editing enzyme catalytic subunit 3C [Source:HGNC Symbol;Acc:HGNC:17353]	-	163	11	4.11125620460078	0.197752242234839
ENSG00000163646	367.303314453371	25.3074034797925	3.85199994610529	5.54316453134799e-14	6.67099571477493e-12	CLRN1	3	150926163	150972999	-	3623	protein_coding	clarin 1 [Source:HGNC Symbol;Acc:HGNC:12605]	-	310	30	6.08164808545125	0.419490993363944
ENSG00000100842	56.8857024601856	716.563811059394	-3.65249764314168	6.48343186461384e-14	7.76469648213049e-12	EFS	14	23356402	23365752	-	3237	protein_coding	embryonal Fyn-associated substrate [Source:HGNC Symbol;Acc:HGNC:16898]	-	48	849	1.0539656677851	13.2872379028419
ENSG00000001461	540.284063932973	42.1879764869901	3.67444250914066	7.19413777468426e-14	8.57423058160558e-12	NIPAL3	1	24415794	24472976	+	9404	protein_coding	NIPA like domain containing 3 [Source:HGNC Symbol;Acc:HGNC:25233]	-	456	50	3.44651480570965	0.269356279058126
ENSG00000182326	715.634408032434	59.068512110548	3.5956503762571	7.26659014005147e-14	8.61894448775047e-12	C1S	12	6988259	7071032	+	6462	protein_coding	complement C1s [Source:HGNC Symbol;Acc:HGNC:1247]	-	604	70	6.64351486716801	0.548783198323686
ENSG00000162006	189.583349867248	9.27073525337472	4.33369804897277	7.33089145834298e-14	8.65360876405645e-12	MSLNL	16	769428	783370	-	2356	protein_coding	mesothelin-like [Source:HGNC Symbol;Acc:HGNC:14170]	-	160	11	4.82694802860833	0.236530483284285
ENSG00000126016	16.6023928380773	291.175390294675	-4.12374395225884	9.279000886608e-14	1.09010586130241e-11	AMOT	X	112774503	112840815	-	8502	protein_coding	angiomotin [Source:HGNC Symbol;Acc:HGNC:17810]	-	14	345	0.117040147741426	2.05573776676218
ENSG00000228526	219.203346647621	11.8028614596746	4.19915654107466	1.06214543164751e-13	1.2419047366908e-11	MIR34AHG	1	9148011	9198906	-	8702	lincRNA	MIR34A host gene [Source:HGNC Symbol;Acc:HGNC:51913]	-	185	14	1.51105605589895	0.0815039537478202
ENSG00000153029	196.692149267399	10.114779038568	4.2628202509784	1.10217713277537e-13	1.28263264352364e-11	MR1	1	181033425	181061938	+	9348	protein_coding	major histocompatibility complex, class I-related [Source:HGNC Symbol;Acc:HGNC:4975]	-	166	12	1.26216842252126	0.06503277145732
ENSG00000273018	139.821749549225	5.05046961351027	4.75355336173819	1.23944842708179e-13	1.43560714293591e-11	FAM106A	17	18511221	18551705	-	9984	processed_transcript	family with sequence similarity 106 member A [Source:NCBI gene;Acc:80039]	-	118	6	0.840050435407493	0.0304450294262333
ENSG00000276547	10.6783762452864	223.653411848757	-4.37485585001252	1.34167208306419e-13	1.54674728791012e-11	PCDHGB5	5	141397987	141512979	+	4851	protein_coding	protocadherin gamma subfamily B, 5 [Source:HGNC Symbol;Acc:HGNC:8712]	-	9	265	0.131867921560775	2.76747890657428
ENSG00000144824	1182.44545174025	108.021997873417	3.45068783979525	1.43408728786019e-13	1.64559848738599e-11	PHLDB2	3	111732497	111976517	+	12309	protein_coding	pleckstrin homology like domain family B member 2 [Source:HGNC Symbol;Acc:HGNC:29573]	-	998	128	5.76282850774354	0.526813527301348
ENSG00000088836	500.000876276755	39.6558938020228	3.65167744814322	1.54338126581201e-13	1.76281292633555e-11	SLC4A11	20	3227417	3239559	-	4346	protein_coding	solute carrier family 4 member 11 [Source:HGNC Symbol;Acc:HGNC:16438]	-	422	47	6.9016138293536	0.547870423692328
ENSG00000196154	4011.74687190571	394.146400930475	3.34696696404357	1.57718526336834e-13	1.79312154988757e-11	S100A4	1	153543613	153550136	-	1025	protein_coding	S100 calcium binding protein A4 [Source:HGNC Symbol;Acc:HGNC:10494]	-	3386	467	234.796173381638	23.081431245632
ENSG00000138650	81.7665286515433	933.478137367351	-3.51134261032	1.61515121018512e-13	1.8278621791962e-11	PCDH10	4	133149315	133208606	+	10161	protein_coding	protocadherin 10 [Source:HGNC Symbol;Acc:HGNC:13404]	-	69	1106	0.482659174369332	5.51427468118974
ENSG00000064012	387.444908995072	29.5275527076248	3.70760326607755	1.73701043903435e-13	1.95679381467655e-11	CASP8	2	201233443	201287711	+	7243	protein_coding	caspase 8 [Source:HGNC Symbol;Acc:HGNC:1509]	-	327	35	3.2089074663608	0.244804433768304
ENSG00000148346	86.5057319316123	1.38777878078145e-17	9.45716541844609	1.74637550574713e-13	1.95840136828579e-11	LCN2	9	128149071	128153455	+	1598	protein_coding	lipocalin 2 [Source:HGNC Symbol;Acc:HGNC:6526]	-	73	0	3.2469381161776	0
ENSG00000130822	4479.74270894532	445.631904720097	3.32908492259295	1.87096483652382e-13	2.08862323447417e-11	PNCK	X	153669730	153689010	-	5091	protein_coding	pregnancy up-regulated nonubiquitous CaM kinase [Source:HGNC Symbol;Acc:HGNC:13415]	-	3781	528	52.7875500994059	5.25412675184702
ENSG00000173083	364.933715084869	26.9954638381284	3.74999256728738	1.92516508142626e-13	2.13718619050385e-11	HPSE	4	83292461	83335153	-	4721	protein_coding	heparanase [Source:HGNC Symbol;Acc:HGNC:5164]	-	308	32	4.63708057490942	0.343388461531047
ENSG00000078549	139.821749549225	1495.59852694596	-3.41808159518701	1.93179247084576e-13	2.13718619050385e-11	ADCYAP1R1	7	31052461	31111479	+	6832	protein_coding	ADCYAP receptor type I [Source:HGNC Symbol;Acc:HGNC:242]	-	118	1772	1.22761468780861	13.1397039412218
ENSG00000162645	382.705710293322	29.5275527076248	3.68985247589672	2.13852346447665e-13	2.35533537464747e-11	GBP2	1	89106132	89150456	-	6276	protein_coding	guanylate binding protein 2 [Source:HGNC Symbol;Acc:HGNC:4183]	-	323	35	3.65803211280533	0.282523663764154
ENSG00000169418	311.617728567194	21.9312794677217	3.82025736431744	2.28983040314935e-13	2.51077359449323e-11	NPR1	1	153678637	153693992	+	5003	protein_coding	natriuretic peptide receptor 1 [Source:HGNC Symbol;Acc:HGNC:7943]	-	263	26	3.73639835232676	0.263276784548583
ENSG00000145623	3616.02380963502	361.229439056322	3.32291547126061	2.32383371001606e-13	2.5367832504339e-11	OSMR	5	38845858	38945596	+	7174	protein_coding	oncostatin M receptor [Source:HGNC Symbol;Acc:HGNC:8507]	-	3052	428	30.2378621786003	3.02240122625146
ENSG00000105357	65.1793132332811	749.480771210191	-3.52128170361346	2.41530616056289e-13	2.62502283203732e-11	MYH14	19	50188186	50310544	+	10392	protein_coding	myosin heavy chain 14 [Source:HGNC Symbol;Acc:HGNC:23212]	-	55	888	0.3761763409035	4.32895974991763
ENSG00000112218	17.7871974766962	287.799291480502	-4.00810022614479	2.44206038123672e-13	2.64245928357417e-11	GPR63	6	96794126	96837463	-	5952	protein_coding	G protein-coupled receptor 63 [Source:HGNC Symbol;Acc:HGNC:13302]	-	15	341	0.179125024499137	2.90242613863424
ENSG00000204248	472.750484469904	4684.32347978003	-3.30840297869683	2.72534812656049e-13	2.93611631573685e-11	COL11A2	6	33162681	33192499	-	6740	protein_coding	collagen type XI alpha 2 chain [Source:HGNC Symbol;Acc:HGNC:2187]	-	399	5550	4.20766277133261	41.7160142072923
ENSG00000157657	60.440107384352	704.747466375231	-3.5412340989079	2.86298286406917e-13	3.07098479301959e-11	ZNF618	9	113876282	114056591	+	10384	protein_coding	zinc finger protein 618 [Source:HGNC Symbol;Acc:HGNC:29416]	zf-C2H2	51	835	0.349086796589382	4.07372319780293
ENSG00000101198	34.3744560684978	450.696052597589	-3.70865847741567	3.07895110899743e-13	3.28834644199462e-11	NKAIN4	20	63240784	63272694	-	2668	protein_coding	sodium/potassium transporting ATPase interacting 4 [Source:HGNC Symbol;Acc:HGNC:16191]	-	29	534	0.772574018709323	10.1397010747544
ENSG00000170381	1175.33665415871	112.242123848036	3.38676841137353	3.18343277933629e-13	3.38527888357782e-11	SEMA3E	7	83363238	83649113	-	8424	protein_coding	semaphorin 3E [Source:HGNC Symbol;Acc:HGNC:10727]	-	992	133	8.36991871361439	0.799839785420056
ENSG00000128849	215.648947126207	12.6469006079671	4.07704038691885	3.54474838394621e-13	3.75332563864107e-11	CGNL1	15	57375967	57550727	+	8663	protein_coding	cingulin like 1 [Source:HGNC Symbol;Acc:HGNC:25931]	-	182	15	1.49324476154553	0.0877187965460907
ENSG00000167680	101.908140098406	1087.93464125555	-3.41490543335826	3.57308058771119e-13	3.76715688800952e-11	SEMA6B	19	4542593	4559808	-	4412	protein_coding	semaphorin 6B [Source:HGNC Symbol;Acc:HGNC:10739]	-	86	1289	1.38545005349686	14.800866236675
ENSG00000146530	120.864946280949	4.2063989986205	4.79973142776211	3.61677921128548e-13	3.79700254985634e-11	VWDE	7	12330885	12403941	-	6712	protein_coding	von Willebrand factor D and EGF domains [Source:HGNC Symbol;Acc:HGNC:21897]	-	102	5	1.08013030267704	0.037738773067083
ENSG00000225210	109.016942835241	2.51821744006281	5.36096129331284	3.76729839758363e-13	3.93826350706719e-11	DUXAP9	14	19062316	19131167	+	4846	transcribed_processed_pseudogene	double homeobox A pseudogene 9 [Source:HGNC Symbol;Acc:HGNC:32188]	-	92	3	1.34937401864542	0.0313622754634248
ENSG00000136869	332.944123357185	25.3074034797925	3.71035179570397	3.87616536573618e-13	4.03497365983448e-11	TLR4	9	117704175	117724730	+	13272	protein_coding	toll like receptor 4 [Source:HGNC Symbol;Acc:HGNC:11850]	-	281	30	1.50486614916165	0.114512949740624
ENSG00000083799	3087.60319341453	315.652106451378	3.28950750434908	3.93291045351981e-13	4.07684175625157e-11	CYLD	16	50742050	50801935	+	12954	protein_coding	CYLD lysine 63 deubiquitinase [Source:HGNC Symbol;Acc:HGNC:2584]	-	2606	374	14.2987622459161	1.46263994387867
ENSG00000116191	61.624908919573	702.215392513266	-3.50808442740563	3.98548408905337e-13	4.11405347117304e-11	RALGPS2	1	178725147	178921841	+	9178	protein_coding	Ral GEF with PH domain and SH3 binding motif 2 [Source:HGNC Symbol;Acc:HGNC:30279]	-	52	832	0.402701471508542	4.59245588353562
ENSG00000172716	97.1689379422504	1033.9170661805	-3.41007120180024	4.03712964239357e-13	4.15000105864549e-11	SLFN11	17	35350305	35373701	-	5982	protein_coding	schlafen family member 11 [Source:HGNC Symbol;Acc:HGNC:26633]	-	82	1225	0.974305984142951	10.3743142732253
ENSG00000138738	95.9841373574263	1.67410154456701	5.72934004155577	4.12738809598307e-13	4.225178079502e-11	PRDM5	4	120684919	120922870	-	9517	protein_coding	PR/SET domain 5 [Source:HGNC Symbol;Acc:HGNC:9349]	zf-C2H2	81	2	0.604940799350833	0.0106463232037937
ENSG00000173253	5.93920366270863	159.507525029562	-4.72244083607773	4.33536073037579e-13	4.41973903219426e-11	DMRT2	9	1049858	1057552	+	3560	protein_coding	doublesex and mab-3 related transcription factor 2 [Source:HGNC Symbol;Acc:HGNC:2935]	DM	5	189	0.0998269799455866	2.68956179057098
ENSG00000073792	825.820771792199	76.7930572654659	3.42440881585951	4.35829397368305e-13	4.42483418208784e-11	IGF2BP2	3	185643739	185825056	-	4735	protein_coding	insulin like growth factor 2 mRNA binding protein 2 [Source:HGNC Symbol;Acc:HGNC:28867]	-	697	91	10.462626478504	0.973623682331142
ENSG00000102271	520.142470136477	44.7200584104741	3.53581587055007	4.78685714241696e-13	4.84002264592495e-11	KLHL4	X	87517749	87670050	+	5818	protein_coding	kelch like family member 4 [Source:HGNC Symbol;Acc:HGNC:6355]	-	439	53	5.36313500646822	0.461500177923405
ENSG00000197410	162.332950850329	7.58264060151284	4.39527271721603	4.87461007761078e-13	4.90863286631574e-11	DCHS2	4	154231742	154495570	-	20429	protein_coding	dachsous cadherin-related 2 [Source:HGNC Symbol;Acc:HGNC:23111]	-	137	9	0.476651962005595	0.0223185060789696
ENSG00000272872	118.495345690746	4.2063989986205	4.77119166613728	4.92716497604075e-13	4.94138565544314e-11	AP000525.1	22	15823197	15823890	+	694	sense_intronic	novel transcript, sense intronic to novel transcript	-	100	5	10.2416152336106	0.364989401766947
ENSG00000065361	142.191349801475	1444.95705054582	-3.3441634867112	5.71772804289307e-13	5.71101492089939e-11	ERBB3	12	56076799	56103505	+	9039	protein_coding	erb-b2 receptor tyrosine kinase 3 [Source:HGNC Symbol;Acc:HGNC:3431]	-	120	1712	0.94360185491215	9.59517928847349
ENSG00000144285	3420.5318776462	357.009315708769	3.25968174463147	5.77038883370512e-13	5.74037350469109e-11	SCN1A	2	165984641	166149214	-	16946	protein_coding	sodium voltage-gated channel alpha subunit 1 [Source:HGNC Symbol;Acc:HGNC:10585]	-	2887	423	12.108978500252	1.26457003141164
ENSG00000124406	43.8528794167702	519.90607309195	-3.56433936150472	5.89095721880042e-13	5.83677933915764e-11	ATP8A1	4	42408373	42657105	-	11199	protein_coding	ATPase phospholipid transporting 8A1 [Source:HGNC Symbol;Acc:HGNC:13531]	-	37	616	0.234828284640283	2.78657789468661
ENSG00000166897	1.38777878078145e-17	91.1414916375795	-9.53283724867513	6.02774925770578e-13	5.94842407747438e-11	ELFN2	22	37367960	37427470	-	8782	protein_coding	extracellular leucine rich repeat and fibronectin type III domain containing 2 [Source:HGNC Symbol;Acc:HGNC:29396]	-	0	108	0	0.623017208864409
ENSG00000071909	105.462541536813	2.51821744006281	5.31318768053191	6.27716676851028e-13	6.1698797348971e-11	MYO3B	2	170178145	170655171	+	8236	protein_coding	myosin IIIB [Source:HGNC Symbol;Acc:HGNC:15576]	-	89	3	0.76807140179601	0.0184533252666048
ENSG00000183696	760.656793299306	71.7289026912124	3.40408248908425	6.91077384844098e-13	6.76570244503521e-11	UPP1	7	48088628	48108733	+	4577	protein_coding	uridine phosphorylase 1 [Source:HGNC Symbol;Acc:HGNC:12576]	-	642	85	9.96969889470121	0.94082258292472
ENSG00000214274	92.4297354844844	1.67410154456701	5.67496341146231	7.30023438017049e-13	7.11873843451329e-11	ANG	14	20684177	20698971	+	1430	protein_coding	angiogenin [Source:HGNC Symbol;Acc:HGNC:483]	-	78	2	3.87691689388678	0.0708538866646885
ENSG00000154914	8.30877995149512	174.699972942318	-4.37658561211602	7.81658646408851e-13	7.59224427777668e-11	USP43	17	9644698	9729691	+	5068	protein_coding	ubiquitin specific peptidase 43 [Source:HGNC Symbol;Acc:HGNC:20072]	-	7	207	0.0981723891177592	2.06920471503694
ENSG00000132432	17204.4902713233	1872.87752569299	3.19936073732933	7.91207250769295e-13	7.65485258185462e-11	SEC61G	7	54752250	54759974	-	1842	protein_coding	Sec61 translocon gamma subunit [Source:HGNC Symbol;Acc:HGNC:18277]	-	14521	2219	560.318324626701	61.029160572147
ENSG00000066382	16.6023928380773	259.946475886366	-3.96015124942163	8.29098619030408e-13	7.9901140742575e-11	MPPED2	11	30384493	30586872	-	8197	protein_coding	metallophosphoesterase domain containing 2 [Source:HGNC Symbol;Acc:HGNC:1180]	-	14	308	0.121395063571747	1.90355531551759
ENSG00000170396	8.30877995149512	173.855948079539	-4.3696041177473	8.70288430729539e-13	8.35443030137294e-11	ZNF804A	2	184598366	184939492	+	4694	protein_coding	zinc finger protein 804A [Source:HGNC Symbol;Acc:HGNC:21711]	-	7	206	0.105994390295868	2.2232784334985
ENSG00000214285	78.2121259025517	1.38777878078145e-17	9.31195265235165	9.7197924308224e-13	9.29445732793873e-11	NPS	10	127549369	127552639	+	270	protein_coding	neuropeptide S [Source:HGNC Symbol;Acc:HGNC:33940]	-	66	0	17.3743312651963	0
ENSG00000067606	11.8631778021465	210.149015425895	-4.13470626014416	1.02399425431234e-12	9.75403947804623e-11	PRKCZ	1	2050470	2185395	+	7636	protein_coding	protein kinase C zeta [Source:HGNC Symbol;Acc:HGNC:9412]	-	10	249	0.0930812070734124	1.65197377060605
ENSG00000178773	94.7993367532352	963.018998807029	-3.34317912343758	1.15793717748214e-12	1.09235750172802e-10	CPNE7	16	89575768	89597246	+	3048	protein_coding	copine 7 [Source:HGNC Symbol;Acc:HGNC:2320]	-	80	1141	1.86553306355007	18.9644565450633
ENSG00000169245	1029.60630355348	103.801871689872	3.30844519832346	1.15915700546011e-12	1.09235750172802e-10	CXCL10	4	76021117	76023497	-	1176	protein_coding	C-X-C motif chemokine ligand 10 [Source:HGNC Symbol;Acc:HGNC:10637]	-	869	123	52.5218942583103	5.29867777442689
ENSG00000091972	1119.65107307676	113.93017418396	3.2952404167107	1.16005701209007e-12	1.09235750172802e-10	CD200	3	112332347	112362812	+	2991	protein_coding	CD200 molecule [Source:HGNC Symbol;Acc:HGNC:7203]	-	945	135	22.4565647564656	2.28658355409865
ENSG00000168386	221.572946316394	15.1790118689021	3.8554033799339	1.16556549052988e-12	1.09337133904421e-10	FILIP1L	3	99830141	100114513	-	5903	protein_coding	filamin A interacting protein 1 like [Source:HGNC Symbol;Acc:HGNC:24589]	-	187	18	2.25162856477642	0.154478997352963
ENSG00000168779	255.932140575943	18.5551497446077	3.77589411099132	1.50627171857413e-12	1.4076223321569e-10	SHOX2	3	158095954	158106503	-	5045	protein_coding	short stature homeobox 2 [Source:HGNC Symbol;Acc:HGNC:10854]	Homeobox	216	22	3.04313000986951	0.22091806486334
ENSG00000261644	77.0273249263265	1.38777878078145e-17	9.2899612663935	1.52178568361359e-12	1.41675375850683e-10	AC007728.2	16	50727417	50742815	-	3409	antisense	novel transcript, antisense to CYLD and NOD2	-	65	0	1.35523397825807	0
ENSG00000188906	13.0479806117528	213.525114562287	-4.02153166140583	1.80489144898241e-12	1.67400289240019e-10	LRRK2	12	40196744	40369285	+	13491	protein_coding	leucine rich repeat kinase 2 [Source:HGNC Symbol;Acc:HGNC:18618]	-	11	253	0.0579530729326095	0.950049205263422
ENSG00000105825	1375.56778579861	146.003126087479	3.23472236059933	1.83682247140723e-12	1.6972377225501e-10	TFPI2	7	93885396	93890991	-	2682	protein_coding	tissue factor pathway inhibitor 2 [Source:HGNC Symbol;Acc:HGNC:11761]	-	1161	173	30.7681491746384	3.26781189820606
ENSG00000196132	90.0601341312415	889.58885747122	-3.30267243237668	2.18564196160436e-12	2.01201391174408e-10	MYT1	20	64102394	64242253	+	6427	protein_coding	myelin transcription factor 1 [Source:HGNC Symbol;Acc:HGNC:7622]	zf-C2HC	76	1054	0.840491292798442	8.30810604160197
ENSG00000132975	45.037681894675	494.585333984049	-3.4539594513349	2.29280941323185e-12	2.10282159977112e-10	GPR12	13	26755200	26760785	-	5298	protein_coding	G protein-coupled receptor 12 [Source:HGNC Symbol;Acc:HGNC:4466]	-	38	586	0.509799692224951	5.60344846614531
ENSG00000172673	86.5057319316123	1.67410154456701	5.57951732826791	2.37812129400633e-12	2.17298631275667e-10	THEMIS	6	127708072	127918631	-	4309	protein_coding	thymocyte selection associated [Source:HGNC Symbol;Acc:HGNC:21569]	-	73	2	1.20413253879132	0.0235138217522638
ENSG00000047457	117.310545378153	5.05046961351027	4.50051073729822	2.98861026074484e-12	2.72051069113479e-10	CP	3	149162410	149222055	-	7296	protein_coding	ceruloplasmin [Source:HGNC Symbol;Acc:HGNC:2295]	-	99	6	0.964446842434829	0.0416616192148456
ENSG00000100060	16.6023928380773	243.910005941187	-3.86833532858104	2.99938757240753e-12	2.72051069113479e-10	MFNG	22	37469063	37486401	-	3042	protein_coding	MFNG O-fucosylpeptide 3-beta-N-acetylglucosaminyltransferase [Source:HGNC Symbol;Acc:HGNC:7038]	-	14	289	0.327112207790141	4.81291678861207
ENSG00000261959	14.232784235152	216.901213677636	-3.91974531080465	3.0697864062125e-12	2.77416485083035e-10	AC015909.3	17	50163523	50165316	-	1794	antisense	novel transcript, antisense to SGCA	-	12	257	0.475430165359583	7.25738904351719
ENSG00000165443	1.20030345729714	92.8295424596303	-6.15124154930155	3.72516092655949e-12	3.3541403364653e-10	PHYHIPL	10	59176590	59247774	+	4093	protein_coding	phytanoyl-CoA 2-hydroxylase interacting protein like [Source:HGNC Symbol;Acc:HGNC:29378]	-	1	110	0.0173654555878958	1.36150945179031
ENSG00000197705	72.2881206944222	1.38777878078145e-17	9.19848191197338	3.82465621735437e-12	3.41877150501267e-10	KLHL14	18	32672671	32773062	-	4992	protein_coding	kelch like family member 14 [Source:HGNC Symbol;Acc:HGNC:29266]	-	61	0	0.86852672135351	0
ENSG00000165188	71.1033195490143	0.830095941872736	6.20207347666072	3.82465621735437e-12	3.41877150501267e-10	RNF183	9	113297093	113303376	-	3646	protein_coding	ring finger protein 183 [Source:HGNC Symbol;Acc:HGNC:28721]	-	60	1	1.1696677408874	0.0138948241813638
ENSG00000183779	1196.66304690117	130.8106761122	3.19209156277122	3.95142689753549e-12	3.51933765303603e-10	ZNF703	8	37695751	37700021	+	3349	protein_coding	zinc finger protein 703 [Source:HGNC Symbol;Acc:HGNC:25883]	-	1010	155	21.4355263715946	2.3446945325811
ENSG00000154511	1476.27575126496	164.571674428499	3.16408480462245	3.96681248582742e-12	3.52033204452692e-10	FAM69A	1	92832737	92961522	-	3091	protein_coding	family with sequence similarity 69 member A [Source:HGNC Symbol;Acc:HGNC:32213]	-	1246	195	28.651473604881	3.19598937179689
ENSG00000198680	4.75443232699213	131.654701149313	-4.76043348637599	4.23465203572164e-12	3.74455556893507e-10	TUSC1	9	25676389	25678440	-	2052	protein_coding	tumor suppressor candidate 1 [Source:HGNC Symbol;Acc:HGNC:31010]	-	4	156	0.13855128600635	3.85138524297239
ENSG00000101144	190.768149775849	1710.82480147829	-3.16409965419347	4.3151779137014e-12	3.80213408246169e-10	BMP7	20	57168748	57266629	-	5418	protein_coding	bone morphogenetic protein 7 [Source:HGNC Symbol;Acc:HGNC:1074]	-	161	2027	2.11210158086425	18.9532839078196
ENSG00000198435	35.5592593648533	401.742622848206	-3.49409061675143	4.44468358338419e-12	3.90230564717692e-10	NRARP	9	137300482	137302251	-	1770	protein_coding	NOTCH regulated ankyrin repeat protein [Source:HGNC Symbol;Acc:HGNC:33843]	-	30	476	1.20469169019081	13.6239614618419
ENSG00000076864	130.343348213807	1201.87796352754	-3.20387212498787	4.4977313498687e-12	3.93487695505712e-10	RAP1GAP	1	21596215	21669363	-	5755	protein_coding	RAP1 GTPase activating protein [Source:HGNC Symbol;Acc:HGNC:9858]	-	110	1424	1.3585489260362	12.5352898777618
ENSG00000197594	114.940944716534	5.05046961351027	4.47109817614955	4.76623123337073e-12	4.1550420762717e-10	ENPP1	6	131808016	131895155	+	9959	protein_coding	ectonucleotide pyrophosphatase/phosphodiesterase 1 [Source:HGNC Symbol;Acc:HGNC:3356]	-	97	6	0.692283416303042	0.0305214553460703
ENSG00000117525	1148.08626342254	127.434575912601	3.16999482900123	5.11692357375878e-12	4.44505709465503e-10	F3	1	94529225	94541800	-	2875	protein_coding	coagulation factor III, tissue factor [Source:HGNC Symbol;Acc:HGNC:3541]	-	969	151	23.9559751721387	2.66077908652281
ENSG00000181007	8.30877995149512	157.819475206832	-4.23010185980688	5.17658576632642e-12	4.48110692775575e-10	ZFP82	19	36383120	36418656	-	7506	protein_coding	ZFP82 zinc finger protein [Source:HGNC Symbol;Acc:HGNC:28682]	zf-C2H2	7	187	0.0662853274778582	1.26212615460994
ENSG00000183186	8.30877995149512	156.975450290948	-4.22237226193644	5.81147532209335e-12	5.01310865983794e-10	C2CD4C	19	405438	409170	-	3129	protein_coding	C2 calcium dependent domain containing 4C [Source:HGNC Symbol;Acc:HGNC:29417]	-	7	186	0.159008522866348	3.01146001519237
ENSG00000080854	35.5592593648533	394.990425588906	-3.46964513469979	5.93488525344755e-12	5.10172662326845e-10	IGSF9B	11	133908564	133956985	-	5753	protein_coding	immunoglobulin superfamily member 9B [Source:HGNC Symbol;Acc:HGNC:32326]	-	30	468	0.370642150467188	4.1211763524662
ENSG00000102359	345.976920047097	32.0596398890533	3.42616468804029	6.8500731279011e-12	5.86799146314056e-10	SRPX2	X	100644166	100675788	+	7548	protein_coding	sushi repeat containing protein X-linked 2 [Source:HGNC Symbol;Acc:HGNC:30668]	-	292	38	2.74965930559185	0.255047708092155
ENSG00000145632	122.049746559113	5.8945320227433	4.34010756241931	7.05943529434911e-12	6.02641273864661e-10	PLK2	5	58453982	58460260	-	4768	protein_coding	polo like kinase 2 [Source:HGNC Symbol;Acc:HGNC:19699]	-	103	7	1.53542604892818	0.0743757765848922
ENSG00000125462	1886.21641003617	15541.8559664845	-3.04252191718098	7.16994284597021e-12	6.09964344665279e-10	C1orf61	1	156404250	156430701	-	12314	protein_coding	chromosome 1 open reading frame 61 [Source:HGNC Symbol;Acc:HGNC:30780]	-	1592	18414	9.18907593602747	75.7562920550719
ENSG00000135048	4511.73229780381	540.162664310391	3.06188608765159	7.35459795369058e-12	6.23523319984537e-10	CEMIP2	9	71683366	71816690	-	9625	protein_coding	cell migration inducing hyaluronidase 2 [Source:HGNC Symbol;Acc:HGNC:11869]	-	3808	640	28.1205705369921	3.36859621171548
ENSG00000196639	120.864946280949	5.8945320227433	4.32604664469139	8.19159364877334e-12	6.92105503112627e-10	HRH1	3	11137093	11263557	+	5546	protein_coding	histamine receptor H1 [Source:HGNC Symbol;Acc:HGNC:5182]	-	102	7	1.30721864254747	0.0639422471613353
ENSG00000132205	507.109674117267	52.3163004929973	3.27351406979558	8.37793157607131e-12	7.05433276154455e-10	EMILIN2	18	2847030	2915993	+	6435	protein_coding	elastin microfibril interfacer 2 [Source:HGNC Symbol;Acc:HGNC:19881]	-	428	62	4.72740863414115	0.488104552578965
ENSG00000196730	28.4504377394921	330.844550771895	-3.53476005254116	8.43241655319742e-12	7.07605948244672e-10	DAPK1	9	87497228	87708633	+	8907	protein_coding	death associated protein kinase 1 [Source:HGNC Symbol;Acc:HGNC:2674]	-	24	392	0.191517170013493	2.22958654478263
ENSG00000154589	138.636949411471	7.58264060151284	4.1677924182101	8.48907326611352e-12	7.09945513723006e-10	LY96	8	73991352	74029087	+	607	protein_coding	lymphocyte antigen 96 [Source:HGNC Symbol;Acc:HGNC:17156]	-	117	9	13.7001428952012	0.751144581033394
ENSG00000175040	3255.84473492231	391.614326953793	3.05507211228362	9.08519267859865e-12	7.57232393830092e-10	CHST2	3	143119331	143124014	+	4582	protein_coding	carbohydrate sulfotransferase 2 [Source:HGNC Symbol;Acc:HGNC:1970]	-	2748	464	42.6274712165029	5.13018014837998
ENSG00000204525	13179.7260753479	1636.5506361767	3.00948189168795	1.11402124856476e-11	9.2538781896772e-10	HLA-C	6	31268749	31272130	-	2507	protein_coding	major histocompatibility complex, class I, C [Source:HGNC Symbol;Acc:HGNC:4933]	-	11124	1939	315.38030767422	39.1825949994512
ENSG00000180613	99.5385390559415	4.2063989986205	4.51993837639959	1.14171956760269e-11	9.4521353866866e-10	GSX2	4	54099523	54102505	+	1926	protein_coding	GS homeobox 2 [Source:HGNC Symbol;Acc:HGNC:24959]	Homeobox	84	5	3.09992316541311	0.131517468757145
ENSG00000163032	67.548915882906	1.38777878078145e-17	9.10080690027589	1.2725666368587e-11	1.0465163832647e-09	VSNL1	2	17539126	17657018	+	3833	protein_coding	visinin like 1 [Source:HGNC Symbol;Acc:HGNC:12722]	-	57	0	1.05697316830464	0
ENSG00000004468	67.548915882906	1.38777878078145e-17	9.10080690027589	1.2725666368587e-11	1.0465163832647e-09	CD38	4	15778275	15853230	+	6855	protein_coding	CD38 molecule [Source:HGNC Symbol;Acc:HGNC:1667]	-	57	0	0.591010671642843	0
ENSG00000157470	2.38497906387815	96.2056439574086	-5.27231280135849	1.36244896228278e-11	1.1167102441355e-09	FAM81A	15	59372693	59523549	+	5578	protein_coding	family with sequence similarity 81 member A [Source:HGNC Symbol;Acc:HGNC:28379]	-	2	114	0.025484693338565	1.03537115490118
ENSG00000186594	227.496945447726	18.5551497446077	3.60605589748811	1.36836302866771e-11	1.11784385033977e-09	MIR22HG	17	1711493	1717174	-	2986	lincRNA	MIR22 host gene [Source:HGNC Symbol;Acc:HGNC:28219]	-	192	22	4.57024362574731	0.373252390232937
ENSG00000268916	143.376149916295	8.4266892774565	4.06655027203254	1.38856291866195e-11	1.13060184047224e-09	CSAG3	X	152753921	152760222	+	1083	protein_coding	CSAG family member 3 [Source:HGNC Symbol;Acc:HGNC:26237]	-	121	10	7.94117634004818	0.467779584166688
ENSG00000090932	280.81293554393	2325.27471371741	-3.04925075277634	1.39343791384153e-11	1.13083903856528e-09	DLL3	19	39498895	39508481	+	2618	protein_coding	delta like canonical Notch ligand 3 [Source:HGNC Symbol;Acc:HGNC:2909]	-	237	2755	6.43437887850958	53.311595607055
ENSG00000138080	7502.16645553908	940.230334269789	2.99603274311927	1.41433532912768e-11	1.14403498048882e-09	EMILIN1	2	27078567	27086408	+	3958	protein_coding	elastin microfibril interfacer 1 [Source:HGNC Symbol;Acc:HGNC:19880]	-	6332	1114	113.708529346893	14.2586733873904
ENSG00000137962	779.613587063225	87.7653898351712	3.14899431219907	1.41905907613978e-11	1.14410478651779e-09	ARHGAP29	1	94148988	94275068	-	15524	protein_coding	Rho GTPase activating protein 29 [Source:HGNC Symbol;Acc:HGNC:30207]	-	658	104	3.01266044811824	0.339390299689915
ENSG00000131773	184.84415019662	14.3349756819334	3.67585002470885	1.60136920960734e-11	1.28688533453494e-09	KHDRBS3	8	135457457	135656722	+	8645	protein_coding	KH RNA binding domain containing, signal transduction associated 3 [Source:HGNC Symbol;Acc:HGNC:18117]	-	156	17	1.28258904760164	0.0996216301225319
ENSG00000137752	66.3641145796339	1.38777878078145e-17	9.07531872877209	1.63002917530216e-11	1.30566395402206e-09	CASP1	11	105025443	105035250	-	3698	protein_coding	caspase 1 [Source:HGNC Symbol;Acc:HGNC:1499]	-	56	0	1.07633892492981	0
ENSG00000124772	1031.97590275352	120.682375248146	3.09464374722955	1.71472515206829e-11	1.3690609782096e-09	CPNE5	6	36740775	36840002	-	6330	protein_coding	copine 5 [Source:HGNC Symbol;Acc:HGNC:2318]	-	871	143	9.78007918913356	1.1444637665136
ENSG00000084628	103.092940594129	901.405202064023	-3.12693991448438	1.75862457362639e-11	1.39958151148183e-09	NKAIN1	1	31179745	31239554	-	2987	protein_coding	sodium/potassium transporting ATPase interacting 1 [Source:HGNC Symbol;Acc:HGNC:25743]	-	87	1068	2.07019834139586	18.113640754901
ENSG00000130287	1434.80776549478	11276.9996503775	-2.97436300181138	1.86921701369404e-11	1.48281199179568e-09	NCAN	19	19211973	19252233	+	6905	protein_coding	neurocan [Source:HGNC Symbol;Acc:HGNC:2465]	-	1211	13361	12.4654622117948	98.0268396096648
ENSG00000170775	232.236144713139	20.2432154432904	3.51104920804605	1.91725648594695e-11	1.51604598605119e-09	GPR37	7	124745997	124765627	-	3021	protein_coding	G protein-coupled receptor 37 [Source:HGNC Symbol;Acc:HGNC:4494]	-	196	24	4.61140506632456	0.40246696298115
ENSG00000114529	420.619299695783	43.8760311809967	3.25689933180938	2.07016514090818e-11	1.63172665148069e-09	C3orf52	3	112086335	112131004	+	6021	protein_coding	chromosome 3 open reading frame 52 [Source:HGNC Symbol;Acc:HGNC:26255]	-	355	52	4.19071042203064	0.437526574687447
ENSG00000129159	56.8857024601856	532.566442610057	-3.2244587878771	2.26445156556313e-11	1.77918103738879e-09	KCNC1	11	17734774	17856804	+	14417	protein_coding	potassium voltage-gated channel subfamily C member 1 [Source:HGNC Symbol;Acc:HGNC:6233]	-	48	631	0.236643328474743	2.21729859034988
ENSG00000110675	2640.93374858016	332.532600132901	2.98894799202222	2.43642598470188e-11	1.90822430058985e-09	ELMOD1	11	107591091	107666779	+	5856	protein_coding	ELMO domain containing 1 [Source:HGNC Symbol;Acc:HGNC:25334]	-	2229	394	27.0543389461549	3.40851236548999
ENSG00000064687	1151.64066221485	139.250926270706	3.0466547687161	2.4529996875113e-11	1.91512516742378e-09	ABCA7	19	1040101	1065572	+	8367	protein_coding	ATP binding cassette subfamily A member 7 [Source:HGNC Symbol;Acc:HGNC:37]	-	972	165	8.25704064169505	0.999042342448503
ENSG00000100626	99.5385390559415	860.047995970408	-3.10975635364419	2.58651697666605e-11	2.01299559404821e-09	GALNT16	14	69259277	69357033	+	10802	protein_coding	polypeptide N-acetylgalactosaminyltransferase 16 [Source:HGNC Symbol;Acc:HGNC:23233]	-	84	1019	0.552717276114205	4.77902971816257
ENSG00000115414	1104.24867830051	134.186776231345	3.03942616570205	2.89017539250843e-11	2.24224896567848e-09	FN1	2	215360440	215436172	-	17315	protein_coding	fibronectin 1 [Source:HGNC Symbol;Acc:HGNC:3778]	-	932	159	3.82579189490108	0.465204972883344
ENSG00000071991	84.1361303437608	2.51821744006281	4.98762822166492	3.09135977895853e-11	2.3908130754447e-09	CDH19	18	66501083	66604138	-	6864	protein_coding	cadherin 19 [Source:HGNC Symbol;Acc:HGNC:1758]	-	71	3	0.735205928060795	0.0221418395827152
ENSG00000154493	21.3416116229313	253.194278050962	-3.56199761062858	3.20033822494228e-11	2.46736076086097e-09	C10orf90	10	126424997	126670446	-	5255	protein_coding	chromosome 10 open reading frame 90 [Source:HGNC Symbol;Acc:HGNC:26563]	-	18	300	0.243460052327809	2.89213295710289
ENSG00000019549	62.8097104049417	0.830095941872736	6.02343301696629	3.4778788272631e-11	2.67298282079152e-09	SNAI2	8	48917604	48921740	-	3392	protein_coding	snail family transcriptional repressor 2 [Source:HGNC Symbol;Acc:HGNC:11094]	zf-C2H2	53	1	1.11057515189465	0.0149352974543786
ENSG00000102554	370.857713501741	38.811866051868	3.25165066979232	3.54928164591716e-11	2.71938905237336e-09	KLF5	13	73054976	73077542	+	3893	protein_coding	Kruppel like factor 5 [Source:HGNC Symbol;Acc:HGNC:6349]	zf-C2H2	313	46	5.71462662284964	0.59860887038315
ENSG00000165194	5447.72397170953	712.34368795884	2.93476074230725	3.75261440597634e-11	2.85775146759443e-09	PCDH19	X	100291644	100410273	-	9756	protein_coding	protocadherin 19 [Source:HGNC Symbol;Acc:HGNC:14270]	-	4598	844	33.4984800223804	4.38268618764585
ENSG00000156298	56.8857024601856	518.218023821144	-3.18506667810271	3.7530358538389e-11	2.85775146759443e-09	TSPAN7	X	38561370	38688920	+	3110	protein_coding	tetraspanin 7 [Source:HGNC Symbol;Acc:HGNC:11854]	-	48	614	1.0970054233506	10.0017893198279
ENSG00000081803	4.75443232699213	115.618224490854	-4.57325041397316	4.1189917272912e-11	3.1267583047385e-09	CADPS2	7	122318425	122886759	-	6351	protein_coding	calcium dependent secretion activator 2 [Source:HGNC Symbol;Acc:HGNC:16018]	-	4	137	0.0447657438017683	1.09281884242475
ENSG00000175274	33.1896526529969	333.376624812838	-3.32425210391992	4.27571530479350e-11	3.23577215596811e-09	TP53I11	11	44885903	44951306	-	7345	protein_coding	tumor protein p53 inducible protein 11 [Source:HGNC Symbol;Acc:HGNC:16842]	-	28	395	0.270953120789001	2.72442599608913
ENSG00000255346	62.8097104049417	1.38777878078145e-17	8.99603563621702	4.50078436469343e-11	3.38533082504121e-09	NOX5	15	68930525	69062743	+	12511	protein_coding	NADPH oxidase 5 [Source:HGNC Symbol;Acc:HGNC:14874]	-	53	0	0.301100704598086	0
ENSG00000164509	62.8097104049417	1.38777878078145e-17	8.99603563621702	4.50078436469343e-11	3.38533082504121e-09	IL31RA	5	55851379	55922853	+	4576	protein_coding	interleukin 31 receptor A [Source:HGNC Symbol;Acc:HGNC:18969]	-	53	0	0.823223539166665	0
ENSG00000135378	82.9513295111082	2.51821744006281	4.96719426502947	4.63278727863223e-11	3.47402720216218e-09	PRRG4	11	32829943	32858123	+	5530	protein_coding	proline rich and Gla domain 4 [Source:HGNC Symbol;Acc:HGNC:30799]	-	70	3	0.899706452167819	0.0274831079377499
ENSG00000115507	127.973747790873	1035.60511540241	-3.01552894816183	5.40073994198493e-11	4.03762591238516e-09	OTX1	2	63050057	63057836	+	4833	protein_coding	orthodenticle homeobox 1 [Source:HGNC Symbol;Acc:HGNC:8521]	TF_Otx	108	1227	1.58830859712308	12.8616737099865
ENSG00000197291	219.203346647621	20.2432154432904	3.42776631831767	5.58821022643796e-11	4.16515814188674e-09	RAMP2-AS1	17	42753914	42761257	-	4168	lincRNA	RAMP2 antisense RNA 1 [Source:HGNC Symbol;Acc:HGNC:44358]	-	185	24	3.15480081536293	0.291711299224101
ENSG00000056558	81.7665286515433	2.51821744006281	4.94646672392428	5.68531264488368e-11	4.21208253038815e-09	TRAF1	9	120902393	120929173	-	6449	protein_coding	TNF receptor associated factor 1 [Source:HGNC Symbol;Acc:HGNC:12031]	-	69	3	0.760474472130064	0.0235666904784861
ENSG00000167178	81.7665286515433	2.51821744006281	4.94646672392428	5.68531264488368e-11	4.21208253038815e-09	ISLR2	15	74100311	74138540	+	6101	protein_coding	immunoglobulin superfamily containing leucine rich repeat 2 [Source:HGNC Symbol;Acc:HGNC:29286]	-	69	3	0.80385180638695	0.0249109304861099
ENSG00000205978	55.7009007057061	499.649481813763	-3.16274522793027	5.7429210749281e-11	4.24202412693267e-09	NYNRIN	14	24398786	24419288	+	7955	protein_coding	NYN domain and retroviral integrase containing [Source:HGNC Symbol;Acc:HGNC:20165]	-	47	592	0.419938410672421	3.77008587648389
ENSG00000224865	61.624908919573	1.38777878078145e-17	8.96860923564279	5.8403035208522e-11	4.30107845262521e-09	AC009518.1	7	131897641	131948953	+	1601	lincRNA	uncharacterized LOC101928782 [Source:NCBI gene;Acc:101928782]	-	52	0	2.30855347002211	0
ENSG00000163630	71.1033195490143	1.67410154456701	5.29702800573328	5.96008927204391e-11	4.3762310247201e-09	SYNPR	3	63228315	63616921	+	4224	protein_coding	synaptoporin [Source:HGNC Symbol;Acc:HGNC:16507]	-	60	2	1.00961377444968	0.0239869928812747
ENSG00000063438	270.149737775744	2072.06733242172	-2.93875905535513	6.16718238460851e-11	4.51485331188951e-09	AHRR	5	304176	438291	+	7678	protein_coding	aryl-hydrocarbon receptor repressor [Source:HGNC Symbol;Acc:HGNC:346]	-	228	2455	2.1106424350673	16.1984369119164
ENSG00000139269	139.821749549225	10.114779038568	3.77079127738043	6.60608483188854e-11	4.82185558838823e-09	INHBE	12	57452323	57459280	+	3015	protein_coding	inhibin subunit beta E [Source:HGNC Symbol;Acc:HGNC:24029]	-	118	12	2.78177895426481	0.201633946130357
ENSG00000167011	34.3744560684978	339.284797562095	-3.29914371116792	7.01593721408415e-11	5.10590522149469e-09	NAT16	7	101170493	101180276	-	3871	protein_coding	N-acetyltransferase 16 (putative) [Source:HGNC Symbol;Acc:HGNC:22030]	-	29	402	0.532479328834015	5.26105209094069
ENSG00000211829	60.440107384352	1.38777878078145e-17	8.94065132397034	7.5994310873739e-11	5.51428130460593e-09	TRDC	14	22462932	22465787	+	720	TR_C_gene	T cell receptor delta constant [Source:HGNC Symbol;Acc:HGNC:12253]	-	51	0	5.03460735525575	0
ENSG00000119917	250.008141676862	1901.57436226286	-2.9266288646807	7.83559777258012e-11	5.66897456443766e-09	IFIT3	10	89327894	89340971	+	2640	protein_coding	interferon induced protein with tetratricopeptide repeats 3 [Source:HGNC Symbol;Acc:HGNC:5411]	-	211	2253	5.68076017090355	43.2341559692096
ENSG00000186868	24.8960252049982	263.322574785668	-3.39734621546704	7.92768337491949e-11	5.71882679949236e-09	MAPT	17	45894382	46028334	+	14920	protein_coding	microtubule associated protein tau [Source:HGNC Symbol;Acc:HGNC:6893]	-	21	312	0.100041086068794	1.05938907755755
ENSG00000171408	3.56968428918238	94.5175932321571	-4.68581772523269	7.9980123767356e-11	5.75273945616455e-09	PDE7B	6	135851696	136195574	+	5946	protein_coding	phosphodiesterase 7B [Source:HGNC Symbol;Acc:HGNC:8792]	-	3	112	0.0358611552579504	0.954251470586655
ENSG00000162105	16.6023928380773	203.396817086098	-3.60644405985712	8.18447282264757e-11	5.86974212231216e-09	SHANK2	11	70467856	71252577	-	18775	protein_coding	SH3 and multiple ankyrin repeat domains 2 [Source:HGNC Symbol;Acc:HGNC:14295]	-	14	241	0.0530000179013373	0.650289612816287
ENSG00000122861	688.384016890038	85.2333133343741	3.01164327273802	8.41904919021804e-11	6.02047427744548e-09	PLAU	10	73909177	73917497	+	2950	protein_coding	plasminogen activator, urokinase [Source:HGNC Symbol;Acc:HGNC:9052]	-	581	101	13.9985174400172	1.73447912728491
ENSG00000004848	183.6593502696	16.0230472926989	3.50740740987947	8.51526822430867e-11	6.06121745427338e-09	ARX	X	25003694	25016420	-	3097	protein_coding	aristaless related homeobox [Source:HGNC Symbol;Acc:HGNC:18060]	Homeobox	155	19	3.5572830180158	0.310800791197867
ENSG00000164692	586.491249496291	70.8848768494387	3.04605117546427	8.52516094456189e-11	6.06121745427338e-09	COL1A2	7	94394561	94431232	+	11156	protein_coding	collagen type I alpha 2 chain [Source:HGNC Symbol;Acc:HGNC:2198]	-	495	84	3.15373080064741	0.381452530753065
ENSG00000111913	1289.07741538306	167.947773973257	2.93920416759285	8.56251331244342e-11	6.07028063020953e-09	RIPOR2	6	24804281	25042170	-	9536	protein_coding	RHO family interacting cell polarization regulator 2 [Source:HGNC Symbol;Acc:HGNC:13872]	-	1088	199	8.10943466618376	1.05719853859954
ENSG00000186907	216.83374696916	1644.1468576292	-2.92208046783933	9.57255957146648e-11	6.76689447529082e-09	RTN4RL2	11	57460549	57477534	+	2387	protein_coding	reticulon 4 receptor like 2 [Source:HGNC Symbol;Acc:HGNC:23053]	-	183	1948	5.44912282320493	41.3434061266491
ENSG00000166091	8.30877995149512	133.342751208802	-3.98719470718478	9.71114571052759e-11	6.84524788069789e-09	CMTM5	14	23376773	23379772	+	2910	protein_coding	CKLF like MARVEL transmembrane domain containing 5 [Source:HGNC Symbol;Acc:HGNC:19176]	-	7	158	0.170975143659383	2.75064040429892
ENSG00000132965	59.2553057973846	1.38777878078145e-17	8.9121408925064	9.91633080913427e-11	6.96996573766814e-09	ALOX5AP	13	30713478	30764426	+	1715	protein_coding	arachidonate 5-lipoxygenase activating protein [Source:HGNC Symbol;Acc:HGNC:436]	-	50	0	2.07221019595503	0
ENSG00000111981	78.2121259025517	2.51821744006281	4.88243507908199	1.06142814874773e-10	7.43934484595319e-09	ULBP1	6	149964007	149973710	+	3142	protein_coding	UL16 binding protein 1 [Source:HGNC Symbol;Acc:HGNC:14893]	-	66	3	1.49302019147136	0.0483709697313039
ENSG00000164251	436.021695266962	50.6282471121063	3.10285892812156	1.08383942357504e-10	7.57490153513311e-09	F2RL1	5	76818933	76835315	+	2958	protein_coding	F2R like trypsin receptor 1 [Source:HGNC Symbol;Acc:HGNC:3538]	-	368	60	8.84255104037283	1.02759693641485
ENSG00000167244	8.30877995149512	132.498726181486	-3.97804319102492	1.1056204139146e-10	7.70529978296248e-09	IGF2	11	2129112	2149603	-	6979	protein_coding	insulin like growth factor 2 [Source:HGNC Symbol;Acc:HGNC:5466]	-	7	157	0.0712906817665574	1.13966227934441
ENSG00000130513	268.964938017065	27.8394936691323	3.26573272460013	1.14420878611918e-10	7.95176759502711e-09	GDF15	19	18374731	18389176	+	2087	protein_coding	growth differentiation factor 15 [Source:HGNC Symbol;Acc:HGNC:30142]	-	227	33	7.73092276316507	0.801052925660433
ENSG00000186998	741.699999516692	94.5175932321571	2.9703103024437	1.14754506969973e-10	7.95255180184327e-09	EMID1	22	29205851	29259597	+	4899	protein_coding	EMI domain containing 1 [Source:HGNC Symbol;Acc:HGNC:18036]	-	626	112	9.08227860492086	1.15819131335135
ENSG00000005884	1466.79735451866	195.800593838091	2.90431429278873	1.17206006537169e-10	8.099690160444e-09	ITGA3	17	50055968	50090481	+	9802	protein_coding	integrin subunit alpha 3 [Source:HGNC Symbol;Acc:HGNC:6139]	-	1238	232	8.97705472708805	1.1990657743255
ENSG00000130054	52.1464950711337	451.540077243284	-3.11166490161215	1.20403181750409e-10	8.29739356693951e-09	FAM155B	X	69505241	69532508	+	4013	protein_coding	family with sequence similarity 155 member B [Source:HGNC Symbol;Acc:HGNC:30701]	-	44	535	0.779312142470805	6.75389558844006
ENSG00000040731	18.9720021960201	213.525114562287	-3.48519222477652	1.23708807678193e-10	8.5014484518905e-09	CDH10	5	24487100	24644978	-	3660	protein_coding	cadherin 10 [Source:HGNC Symbol;Acc:HGNC:1749]	-	16	253	0.310718293863422	3.50194366890951
ENSG00000111058	84.1361303437608	678.582703115672	-3.01016865602662	1.24354812399414e-10	8.52210437973873e-09	ACSS3	12	80936414	81261205	+	14301	protein_coding	acyl-CoA synthetase short chain family member 3 [Source:HGNC Symbol;Acc:HGNC:24723]	-	71	804	0.35287416895387	2.84812707419501
ENSG00000172461	232.236144713139	1733.61346582722	-2.89956173960344	1.26918624541312e-10	8.67371021068897e-09	FUT9	6	96015984	96215612	+	13719	protein_coding	fucosyltransferase 9 [Source:HGNC Symbol;Acc:HGNC:4020]	-	196	2054	1.01545700891949	7.58486234380262
ENSG00000147234	11.8631778021465	161.19557484053	-3.75238985093189	1.28663914367616e-10	8.76869456177748e-09	FRMPD3	X	107522450	107605251	+	9158	protein_coding	FERM and PDZ domain containing 3 [Source:HGNC Symbol;Acc:HGNC:29382]	-	10	191	0.0776117162276236	1.05658015203791
ENSG00000178567	146.930550217384	1122.53965026196	-2.93267694958715	1.31145119547565e-10	8.91317147206054e-09	EPM2AIP1	3	36985043	36993168	-	8126	protein_coding	EPM2A interacting protein 1 [Source:HGNC Symbol;Acc:HGNC:19735]	-	124	1330	1.08460797507211	8.2917183760504
ENSG00000134013	1168.22785657643	155.287400449921	2.91017587316001	1.32070714436431e-10	8.93285584647747e-09	LOXL2	8	23297189	23425328	-	5707	protein_coding	lysyl oxidase like 2 [Source:HGNC Symbol;Acc:HGNC:6666]	-	986	184	12.2799604669984	1.63335155591491
ENSG00000074706	238.16014374845	24.4633729188644	3.27585829130175	1.32158906569019e-10	8.93285584647747e-09	IPCEF1	6	154154496	154356792	-	8474	protein_coding	interaction protein for cytohesin exchange factors 1 [Source:HGNC Symbol;Acc:HGNC:21204]	-	201	29	1.68591441514902	0.173372119423214
ENSG00000198796	704.971211504235	90.2974662072404	2.96284997376574	1.43622968896599e-10	9.68120837608744e-09	ALPK2	18	58481247	58628957	-	9431	protein_coding	alpha kinase 2 [Source:HGNC Symbol;Acc:HGNC:20565]	-	595	107	4.4842224349643	0.574772197994061
ENSG00000135842	364.933715084869	42.1879764869901	3.10849710534617	1.48035195790031e-10	9.95143410173256e-09	FAM129A	1	184790724	184974550	-	8372	protein_coding	family with sequence similarity 129 member A [Source:HGNC Symbol;Acc:HGNC:16784]	-	308	50	2.61486590947771	0.302559298645797
ENSG00000154928	125.604147328997	967.239121868094	-2.94395373435682	1.48572456120009e-10	9.96041050254548e-09	EPHB1	3	134597801	135260467	+	6956	protein_coding	EPH receptor B1 [Source:HGNC Symbol;Acc:HGNC:3392]	-	106	1146	1.08311412168679	8.34631486402805
ENSG00000154556	2.38497906387815	82.7012366948598	-5.05443386456222	1.52805105415011e-10	1.02164085520155e-08	SORBS2	4	185585444	185956652	-	17161	protein_coding	sorbin and SH3 domain containing 2 [Source:HGNC Symbol;Acc:HGNC:24098]	-	2	98	0.00828352773396162	0.289303178054584
ENSG00000137936	504.740074838053	62.4446169521414	3.01205100450645	1.56474440234407e-10	1.04334619324948e-08	BCAR3	1	93561786	93847150	-	6866	protein_coding	BCAR3, NSP family adaptor protein [Source:HGNC Symbol;Acc:HGNC:973]	-	426	74	4.40995061771858	0.546006283633654
ENSG00000214652	1.20030345729714	73.4169543041014	-5.81333078234258	1.62343675957665e-10	1.07956356591686e-08	ZNF727	7	64045443	64078549	+	1679	protein_coding	zinc finger protein 727 [Source:HGNC Symbol;Acc:HGNC:22785]	-	1	87	0.0423328229429766	2.62505421082606
ENSG00000072952	22.5264162486117	238.84585747218	-3.40031308229208	1.68438718440505e-10	1.11708376952841e-08	MRVI1	11	10573091	10693988	-	7700	protein_coding	murine retrovirus integration site 1 homolog [Source:HGNC Symbol;Acc:HGNC:7237]	-	19	283	0.175384335675831	1.86193892170992
ENSG00000255690	91.244934818736	722.471983398468	-2.98369306192661	1.72846969870161e-10	1.14324600366401e-08	TRIL	7	28953358	28958292	-	4935	protein_coding	TLR4 interactor with leucine rich repeats [Source:HGNC Symbol;Acc:HGNC:22200]	-	77	856	1.10899986799125	8.78731768880566
ENSG00000107105	28.4504377394921	280.203069114938	-3.29518670547477	1.76217041769679e-10	1.16241995655073e-08	ELAVL2	9	23690104	23826337	-	5140	protein_coding	ELAV like RNA binding protein 2 [Source:HGNC Symbol;Acc:HGNC:3313]	-	24	332	0.331876154340503	3.27223650125754
ENSG00000110693	123.23454682634	944.450457333217	-2.93701470231509	1.77268994521541e-10	1.16624089702425e-08	SOX6	11	15966449	16739591	-	19636	protein_coding	SRY-box 6 [Source:HGNC Symbol;Acc:HGNC:16421]	HMG	104	1119	0.37645081539065	2.88699999552441
ENSG00000106772	1107.80307709539	150.223250849376	2.88135286152201	1.99924262006346e-10	1.31179028403153e-08	PRUNE2	9	76611376	76906087	-	14656	protein_coding	prune homolog 2 [Source:HGNC Symbol;Acc:HGNC:25209]	-	935	178	4.53444439747379	0.615282079408768
ENSG00000073734	56.8857024601856	1.38777878078145e-17	8.85337197707494	2.24221582243107e-10	1.46343139034913e-08	ABCB11	2	168915498	169031324	-	7715	protein_coding	ATP binding cassette subfamily B member 11 [Source:HGNC Symbol;Acc:HGNC:42]	-	48	0	0.44221475912124	0
ENSG00000133055	56.8857024601856	1.38777878078145e-17	8.85337197707494	2.24221582243107e-10	1.46343139034913e-08	MYBPH	1	203167811	203175813	-	1805	protein_coding	myosin binding protein H [Source:HGNC Symbol;Acc:HGNC:7552]	-	48	0	1.89013122804453	0
ENSG00000179750	174.180950708254	16.0230472926989	3.43100799563295	2.32461946923811e-10	1.51321073682252e-08	APOBEC3B	22	38982347	38992804	+	1896	protein_coding	apolipoprotein B mRNA editing enzyme catalytic subunit 3B [Source:HGNC Symbol;Acc:HGNC:17352]	-	147	19	5.51070201952789	0.507674077183435
ENSG00000197444	2681.21693459563	380.64200636319	2.81592268573764	2.36256131340806e-10	1.53386184639711e-08	OGDHL	10	49734643	49762379	-	5724	protein_coding	oxoglutarate dehydrogenase like [Source:HGNC Symbol;Acc:HGNC:25590]	-	2263	451	28.1004228510144	3.99159653447393
ENSG00000185745	353.085718205665	2495.76768372384	-2.82103172809253	2.43288006845538e-10	1.57536966322474e-08	IFIT1	10	89392546	89406486	+	4613	protein_coding	interferon induced protein with tetratricopeptide repeats 1 [Source:HGNC Symbol;Acc:HGNC:5407]	-	298	2957	4.59156498958049	32.4741348689033
ENSG00000248050	65.1793132332811	1.67410154456701	5.17172405525788	2.45076316356832e-10	1.57866261118523e-08	AC079061.1	8	109644115	109648084	+	3075	antisense	uncharacterized LOC100132813 [Source:NCBI gene;Acc:100132813]	-	55	2	1.27129253159973	0.0329499375383755
ENSG00000144891	65.1793132332811	1.67410154456701	5.17172405525788	2.45076316356832e-10	1.57866261118523e-08	AGTR1	3	148697784	148743008	+	3478	protein_coding	angiotensin II receptor type 1 [Source:HGNC Symbol;Acc:HGNC:336]	-	55	2	1.12398635269384	0.0291319890541991
ENSG00000116396	13.0479806117528	162.883624640069	-3.63125376593586	2.53710908564826e-10	1.6300265169799e-08	KCNC4	1	110211343	110283100	+	25042	protein_coding	potassium voltage-gated channel subfamily C member 4 [Source:HGNC Symbol;Acc:HGNC:6236]	-	11	193	0.0312213444187299	0.390443338802559
ENSG00000183876	430.097696977925	53.1603271056823	3.01290576528336	2.56109912217705e-10	1.64116562190208e-08	ARSI	5	150296343	150339307	-	3269	protein_coding	arylsulfatase family member I [Source:HGNC Symbol;Acc:HGNC:32521]	-	363	63	7.89259159645658	0.97632711067938
ENSG00000101938	113.756144366897	856.671897511374	-2.91166079035442	2.6313863460784e-10	1.68183763067617e-08	CHRDL1	X	110673856	110795819	-	3920	protein_coding	chordin like 1 [Source:HGNC Symbol;Acc:HGNC:29861]	-	96	1015	1.74065656460223	13.1174583927885
ENSG00000133169	639.807232547472	84.3892878038051	2.92041859003128	2.75115882124446e-10	1.75384597619954e-08	BEX1	X	103062651	103064240	-	864	protein_coding	brain expressed X-linked 1 [Source:HGNC Symbol;Acc:HGNC:1036]	-	540	100	44.4230060757861	5.86348714875605
ENSG00000213988	20.1568069274959	210.993040212018	-3.38107826016119	2.89632703213016e-10	1.84163103633204e-08	ZNF90	19	20077994	20127076	+	5017	protein_coding	zinc finger protein 90 [Source:HGNC Symbol;Acc:HGNC:13165]	zf-C2H2	17	250	0.240842289268762	2.52444334090354
ENSG00000064666	386.260109320402	47.2521396680838	3.02736319759321	2.91719661442187e-10	1.8501325880309e-08	CNN2	19	1026581	1039068	+	3645	protein_coding	calponin 2 [Source:HGNC Symbol;Acc:HGNC:2156]	-	326	56	6.3569382631358	0.778323627449692
ENSG00000198719	264.225738968271	1869.50142727282	-2.82232739061133	3.09157573607034e-10	1.95569910216901e-08	DLL1	6	170282206	170306565	-	3226	protein_coding	delta like canonical Notch ligand 1 [Source:HGNC Symbol;Acc:HGNC:2908]	-	223	2215	4.91324506132686	34.7839651760799
ENSG00000117226	81.7665286515433	4.2063989986205	4.23653319661329	3.37526557449203e-10	2.12642345005501e-08	GBP3	1	89006666	89022894	-	4297	protein_coding	guanylate binding protein 3 [Source:HGNC Symbol;Acc:HGNC:4184]	-	69	5	1.14133113120009	0.0589487188332002
ENSG00000112164	3.56968428918238	86.9213643496814	-4.56512743158989	3.38731472527104e-10	2.12642345005501e-08	GLP1R	6	39048798	39087743	+	3105	protein_coding	glucagon like peptide 1 receptor [Source:HGNC Symbol;Acc:HGNC:4324]	-	3	103	0.0686732461074954	1.68052640367826
ENSG00000279841	90.0601341312415	5.05046961351027	4.11953975073971	3.38731472527104e-10	2.12642345005501e-08	AC092135.3	16	81630193	81632038	+	1846	TEC	novel transcript	-	76	6	2.92623918679067	0.164660440840473
ENSG00000147509	245.268942527157	26.9954638381284	3.17693058230084	3.53617191590205e-10	2.21423597302588e-08	RGS20	8	53851808	53959303	+	3192	protein_coding	regulator of G protein signaling 20 [Source:HGNC Symbol;Acc:HGNC:14600]	-	207	32	4.6093043898184	0.507874977095261
ENSG00000044524	3908.66930778788	573.923649558395	2.7674439797799	3.69257031326371e-10	2.30631397970959e-08	EPHA3	3	89107524	89482134	+	6674	protein_coding	EPH receptor A3 [Source:HGNC Symbol;Acc:HGNC:3387]	-	3299	680	35.1337122071365	5.1616960887581
ENSG00000250305	40.2984714327569	350.257118336618	-3.11631965713252	3.7020318558247e-10	2.30638454330937e-08	TRMT9B	8	12945642	13031503	+	14668	protein_coding	tRNA methyltransferase 9B (putative) [Source:HGNC Symbol;Acc:HGNC:26725]	-	34	415	0.164753990354702	1.43333239164028
ENSG00000196361	163.517750858586	1175.71320065152	-2.8452333149723	3.71339325093048e-10	2.30763538775078e-08	ELAVL3	19	11451326	11481046	-	4761	protein_coding	ELAV like RNA binding protein 3 [Source:HGNC Symbol;Acc:HGNC:3314]	-	138	1393	2.06019738322486	14.8225408209612
ENSG00000133067	111.38654362837	7.58264060151284	3.85233002774525	3.8740505465622e-10	2.40142464910141e-08	LGR6	1	202193901	202319781	+	4583	protein_coding	leucine rich repeat containing G protein-coupled receptor 6 [Source:HGNC Symbol;Acc:HGNC:19719]	-	94	9	1.45782677586695	0.0994860922293848
ENSG00000138135	54.5160988909754	1.38777878078145e-17	8.79210704367462	3.92219770736942e-10	2.42517643204288e-08	CH25H	10	89205629	89207314	-	1686	protein_coding	cholesterol 25-hydroxylase [Source:HGNC Symbol;Acc:HGNC:1907]	-	46	0	1.93922493901415	0
ENSG00000151012	1148.08626342254	162.039599741708	2.82373467642859	3.97629126519227e-10	2.45247704508896e-08	SLC7A11	4	138164097	138242349	-	9645	protein_coding	solute carrier family 7 member 11 [Source:HGNC Symbol;Acc:HGNC:11059]	-	969	192	7.14084278070489	1.00848331377174
ENSG00000148053	34.3744560684978	307.211859546709	-3.15594133726122	4.25565823162678e-10	2.61823801078465e-08	NTRK2	9	84668551	85027070	+	20363	protein_coding	neurotrophic receptor tyrosine kinase 2 [Source:HGNC Symbol;Acc:HGNC:8032]	-	29	364	0.101224155670406	0.905585254793096
ENSG00000112394	14.232784235152	164.571674428499	-3.52171148265381	4.32874298160083e-10	2.65657756465359e-08	SLC16A10	6	111087503	111231194	+	11237	protein_coding	solute carrier family 16 member 10 [Source:HGNC Symbol;Acc:HGNC:17027]	-	12	195	0.0759029738057393	0.879131720941906
ENSG00000118523	221.572946316394	23.6193420780585	3.22212491968644	4.64637602652823e-10	2.84443530894486e-08	CTGF	6	131948176	131951373	-	2339	protein_coding	connective tissue growth factor [Source:HGNC Symbol;Acc:HGNC:2500]	-	187	28	5.68249825475639	0.606453531862789
ENSG00000157240	1580.53811543269	228.717560428202	2.78801545479594	4.66840179401532e-10	2.85084506584535e-08	FZD1	7	91264364	91271326	+	6963	protein_coding	frizzled class receptor 1 [Source:HGNC Symbol;Acc:HGNC:4038]	-	1334	271	13.617185719971	1.97170807835464
ENSG00000120885	11855.1201373989	1789.31908978228	2.72793091869321	4.73046614439468e-10	2.88161309255213e-08	CLU	8	27596917	27615031	-	6616	protein_coding	clusterin [Source:HGNC Symbol;Acc:HGNC:2095]	-	10006	2120	107.49615448472	16.2334222198209
ENSG00000105605	32.0048491149965	285.26721736393	-3.15178227922604	4.76097233723697e-10	2.89305291950673e-08	CACNG7	19	53909335	53943941	+	2800	protein_coding	calcium voltage-gated channel auxiliary subunit gamma 7 [Source:HGNC Symbol;Acc:HGNC:13626]	-	27	338	0.685383522312128	6.11544956794831
ENSG00000005249	20.1568069274959	205.084866679743	-3.34013073456893	4.81648143691968e-10	2.9195924700306e-08	PRKAR2B	7	107044649	107161811	+	4318	protein_coding	protein kinase cAMP-dependent type II regulatory subunit beta [Source:HGNC Symbol;Acc:HGNC:9392]	-	17	243	0.279829959532511	2.85097464996672
ENSG00000203877	1.20030345729714	69.1968250916832	-5.72808665855936	4.85067556293561e-10	2.92940059539896e-08	RIPPLY2	6	83853266	83857515	+	4172	protein_coding	ripply transcriptional repressor 2 [Source:HGNC Symbol;Acc:HGNC:21390]	-	1	82	0.0170366274499659	0.995724682442638
ENSG00000185565	98.3537385082483	729.224180355034	-2.8889990924191	4.85640972606775e-10	2.92940059539896e-08	LSAMP	3	115802363	117139389	-	10330	protein_coding	limbic system associated membrane protein [Source:HGNC Symbol;Acc:HGNC:6705]	-	83	864	0.571091501148537	4.23724075759709
ENSG00000019485	9.49357661080422	135.874826262425	-3.82430353147668	4.91340172479052e-10	2.95654960859285e-08	PRDM11	11	45095806	45235110	+	13940	protein_coding	PR/SET domain 11 [Source:HGNC Symbol;Acc:HGNC:13996]	-	8	161	0.0407901347037347	0.585103670258652
ENSG00000163661	1588.83171257937	231.24963470312	2.77969090200465	4.96171304616465e-10	2.97835578009557e-08	PTX3	3	157436789	157443628	+	1940	protein_coding	pentraxin 3 [Source:HGNC Symbol;Acc:HGNC:9692]	-	1341	274	49.1309287815498	7.15514687447377
ENSG00000121005	34.3744560684978	304.679785466279	-3.14400653071389	5.07227874318679e-10	3.03733468138741e-08	CRISPLD1	8	74984515	75034558	+	4543	protein_coding	cysteine rich secretory protein LCCL domain containing 1 [Source:HGNC Symbol;Acc:HGNC:18206]	-	29	361	0.453715052149785	4.02563305226856
ENSG00000072682	1112.54227548822	158.663500119689	2.80871844145703	5.09712137771366e-10	3.04482037553447e-08	P4HA2	5	132191838	132295315	-	8502	protein_coding	prolyl 4-hydroxylase subunit alpha 2 [Source:HGNC Symbol;Acc:HGNC:8547]	-	939	188	7.85004990922853	1.12022811638055
ENSG00000130222	60.440107384352	476.860816545226	-2.97782928626207	5.16226055591291e-10	3.07628333755864e-08	GADD45G	9	89605013	89606555	+	1322	protein_coding	growth arrest and DNA damage inducible gamma [Source:HGNC Symbol;Acc:HGNC:4097]	-	51	565	2.74199492873233	21.6514363580692
ENSG00000169507	53.3312970136142	1.38777878078145e-17	8.76047050474277	5.21239432163569e-10	3.09867422431504e-08	SLC38A11	2	164896186	164955525	-	5552	protein_coding	solute carrier family 38 member 11 [Source:HGNC Symbol;Acc:HGNC:26836]	-	45	0	0.576090856890597	0
ENSG00000108823	35.5592593648533	310.587958314032	-3.12296462641669	5.26950401004336e-10	3.12509455364855e-08	SGCA	17	50164214	50175931	+	2452	protein_coding	sarcoglycan alpha [Source:HGNC Symbol;Acc:HGNC:10805]	-	30	368	0.869618389738063	7.60321152496445
ENSG00000184584	259.486539896109	29.5275527076248	3.12946969620804	5.52388156223172e-10	3.26809789021148e-08	TMEM173	5	139475534	139482935	-	3850	protein_coding	transmembrane protein 173 [Source:HGNC Symbol;Acc:HGNC:27962]	-	219	35	4.04307047505336	0.460550263320475
ENSG00000173227	582.936850615901	79.3251342737762	2.87527769874463	5.60175144371337e-10	3.30623947052279e-08	SYT12	11	67006778	67050863	+	10830	protein_coding	synaptotagmin 12 [Source:HGNC Symbol;Acc:HGNC:18381]	-	492	94	3.22897418124273	0.439712809116686
ENSG00000187260	27.265633688917	249.818179113927	-3.19080768291964	5.65386193846497e-10	3.32903169173912e-08	WDR86	7	151375909	151410727	-	4044	protein_coding	WD repeat domain 86 [Source:HGNC Symbol;Acc:HGNC:28020]	-	23	296	0.404244961322682	3.70809015175931
ENSG00000175445	5843.44703379625	884.52470978731	2.72364962389528	5.72044173534406e-10	3.36021471553984e-08	LPL	8	19901717	19967259	+	4383	protein_coding	lipoprotein lipase [Source:HGNC Symbol;Acc:HGNC:6677]	-	4932	1048	79.9796544707376	12.1132179684199
ENSG00000110719	331.759323653623	41.3439490151892	3.0001029087574	5.85166023958581e-10	3.42912849811927e-08	TCIRG1	11	68039016	68050895	+	4384	protein_coding	T cell immune regulator 1, ATPase H+ transporting V0 subunit a3 [Source:HGNC Symbol;Acc:HGNC:11647]	-	280	49	4.53957726321901	0.566233102029507
ENSG00000167107	324.650525415616	40.4999214549507	2.9985217646449	5.98248196721063e-10	3.4974837112098e-08	ACSF2	17	50426158	50474845	+	5797	protein_coding	acyl-CoA synthetase family member 2 [Source:HGNC Symbol;Acc:HGNC:26101]	-	274	48	3.35950420279879	0.419476520671401
ENSG00000118322	718.004007259953	100.425770577277	2.83612099086881	6.0151439961253e-10	3.50826518979686e-08	ATP10B	5	160563120	160852214	-	11310	protein_coding	ATPase phospholipid transporting 10B (putative) [Source:HGNC Symbol;Acc:HGNC:13543]	-	606	119	3.80835956596659	0.533032974965961
ENSG00000173114	3212.00715016532	483.61301367137	2.73119195958866	6.12357158203629e-10	3.56308100236833e-08	LRRN3	7	111091006	111125454	+	3875	protein_coding	leucine rich repeat neuronal 3 [Source:HGNC Symbol;Acc:HGNC:17200]	-	2711	573	49.7262532011173	7.49122144441021
ENSG00000130649	109.016942835241	7.58264060151284	3.8213377941621	6.14748705727609e-10	3.5685800750602e-08	CYP2E1	10	133520406	133561220	+	9621	protein_coding	cytochrome P450 family 2 subfamily E member 1 [Source:HGNC Symbol;Acc:HGNC:2631]	-	92	9	0.679665990474556	0.0473905790133323
ENSG00000206503	19639.2534219206	3024.12708559127	2.69909231219651	6.6798062412646e-10	3.8684859102873e-08	HLA-A	6	29941260	29945884	+	2710	protein_coding	major histocompatibility complex, class I, A [Source:HGNC Symbol;Acc:HGNC:4931]	-	16576	3583	434.748781527516	66.9803229824719
ENSG00000099250	3020.06961688736	457.448249758829	2.7225230057392	7.03716532344547e-10	4.06136445854329e-08	NRP1	10	33177492	33336262	-	11522	protein_coding	neuropilin 1 [Source:HGNC Symbol;Acc:HGNC:8004]	-	2549	542	15.7242482190146	2.3830937944078
ENSG00000182132	10.6783762452864	140.094951261976	-3.70052041268871	7.04577839672703e-10	4.06136445854329e-08	KCNIP1	5	170353487	170736632	+	3351	protein_coding	potassium voltage-gated channel interacting protein 1 [Source:HGNC Symbol;Acc:HGNC:15521]	-	9	166	0.190895639358794	2.5095934969358
ENSG00000206341	276.073736548851	32.9036686243735	3.06332322133567	7.14289954480361e-10	4.10774999230419e-08	HLA-H	6	29887752	29890482	+	1096	unprocessed_pseudogene	major histocompatibility complex, class I, H (pseudogene) [Source:HGNC Symbol;Acc:HGNC:4965]	-	233	39	15.1103071761433	1.80270130442047
ENSG00000131477	289.106533738274	34.5917256605085	3.05795809981116	7.19272634732915e-10	4.12678492360366e-08	RAMP2	17	42758447	42763041	+	1148	protein_coding	receptor activity modifying protein 2 [Source:HGNC Symbol;Acc:HGNC:9844]	-	244	41	15.1069177456332	1.80930460590187
ENSG00000170153	47.4072865962016	382.330055687542	-3.00887165801224	7.49499247282021e-10	4.29023107417511e-08	RNF150	4	140859807	141212877	-	11007	protein_coding	ring finger protein 150 [Source:HGNC Symbol;Acc:HGNC:23138]	-	40	453	0.258296755596467	2.08496589636225
ENSG00000285517	228.681745267292	26.1514337803404	3.12154555863579	7.67712322381575e-10	4.38431266330459e-08	LINC00941	12	30795458	30879268	+	18914	lincRNA	long intergenic non-protein coding RNA 941 [Source:NCBI gene;Acc:100287314]	-	193	31	0.725273568584262	0.0830324837645564
ENSG00000256463	374.412112544978	2483.10731466548	-2.72911153795174	7.92341185762112e-10	4.514514871579e-08	SALL3	18	78980275	79002677	+	7397	protein_coding	spalt like transcription factor 3 [Source:HGNC Symbol;Acc:HGNC:10527]	zf-C2H2	316	2942	3.03640284871129	20.1491518474749
ENSG00000182871	170.626550801405	1167.27295456057	-2.77348503247021	8.66130177939669e-10	4.92357088017271e-08	COL18A1	21	45405137	45513720	+	8525	protein_coding	collagen type XVIII alpha 1 chain [Source:HGNC Symbol;Acc:HGNC:2195]	-	144	1383	1.20059361875204	8.21859373125441
ENSG00000109819	50.961693060932	1.38777878078145e-17	8.695036883805	9.29778446562046e-10	5.27323311612235e-08	PPARGC1A	4	23755041	23904089	-	10870	protein_coding	PPARG coactivator 1 alpha [Source:HGNC Symbol;Acc:HGNC:9237]	-	43	0	0.281168612512795	0
ENSG00000162670	2.38497906387815	73.4169543041014	-4.88293883206498	9.42127417135154e-10	5.33101502480307e-08	BRINP3	1	190097662	190478404	-	4287	protein_coding	BMP/retinoic acid inducible neural specific 3 [Source:HGNC Symbol;Acc:HGNC:22393]	-	2	87	0.03315923010089	1.02810030790225
ENSG00000206432	26.0808295096486	235.469758473746	-3.16935413330337	9.68392087295348e-10	5.46709409282918e-08	TMEM200C	18	5882072	5895955	-	10638	protein_coding	transmembrane protein 200C [Source:HGNC Symbol;Acc:HGNC:37208]	-	22	279	0.146990958250392	1.32866023512929
ENSG00000214279	283.182535033998	34.5917256605085	3.02810042962306	1.04675546649824e-09	5.89600550547445e-08	SCART1	10	133453928	133523558	+	8015	protein_coding	scavenger receptor family member expressed on T cells 1 [Source:HGNC Symbol;Acc:HGNC:32411]	-	239	41	2.11944572967942	0.259149305998171
ENSG00000081479	409.956102722685	54.8483801850676	2.89874330494465	1.08343513518289e-09	6.08006602448684e-08	LRP2	2	169127109	169362685	-	16260	protein_coding	LDL receptor related protein 2 [Source:HGNC Symbol;Acc:HGNC:6694]	-	346	65	1.51245855864423	0.202517489713493
ENSG00000198168	125.604147328997	10.9588210113033	3.50206984752165	1.0843618218857e-09	6.08006602448684e-08	SVIP	11	22813799	22830299	-	5263	protein_coding	small VCP interacting protein [Source:HGNC Symbol;Acc:HGNC:25238]	-	106	13	1.43152989368294	0.125135260601991
ENSG00000196368	181.289750403875	1222.13455413536	-2.7523370517767	1.08820188005233e-09	6.08776158339481e-08	NUDT11	X	51490011	51496596	-	2385	protein_coding	nudix hydrolase 11 [Source:HGNC Symbol;Acc:HGNC:18011]	-	153	1448	4.55964439721276	30.7574196820483
ENSG00000064692	40.2984714327569	323.248328628157	-3.00059510239192	1.09581528239123e-09	6.11648389861406e-08	SNCAIP	5	122311354	122464219	+	7325	protein_coding	synuclein alpha interacting protein [Source:HGNC Symbol;Acc:HGNC:11139]	-	34	383	0.329912836931435	2.64887134384868
ENSG00000138448	8904.96916636158	1405.28789401958	2.66362244022269	1.10508166683906e-09	6.15428212248e-08	ITGAV	2	186590065	186680901	+	8211	protein_coding	integrin subunit alpha V [Source:HGNC Symbol;Acc:HGNC:6150]	-	7516	1665	65.0606871105801	10.2727780693149
ENSG00000119655	554.501659519542	77.6370829542377	2.83412180991575	1.11775017893443e-09	6.21081411362418e-08	NPC2	14	74476192	74494177	-	2749	protein_coding	NPC intracellular cholesterol transporter 2 [Source:HGNC Symbol;Acc:HGNC:14537]	-	468	92	12.1003808474167	1.69544149319869
ENSG00000050030	7.12398798686349	108.866023084374	-3.91381707374092	1.13901264119277e-09	6.3147372743521e-08	NEXMIF	X	74732856	74925485	-	11869	protein_coding	neurite extension and migration factor [Source:HGNC Symbol;Acc:HGNC:29433]	-	6	129	0.0359306477654011	0.55061152890029
ENSG00000076826	2.38497906387815	72.5729285092059	-4.86628819470948	1.1626723136298e-09	6.43145485416163e-08	CAMSAP3	19	7595902	7618304	+	4845	protein_coding	calmodulin regulated spectrin associated protein family member 3 [Source:HGNC Symbol;Acc:HGNC:29307]	-	2	86	0.0293402723307565	0.899237459445138
ENSG00000231817	203.800948551061	22.7753109357229	3.15375543338215	1.19757024204016e-09	6.60967683252189e-08	LINC01198	13	46455132	46515958	-	5667	lincRNA	long intergenic non-protein coding RNA 1198 [Source:HGNC Symbol;Acc:HGNC:49598]	-	172	27	2.15726332663778	0.241368322227247
ENSG00000273079	67.548915882906	2.51821744006281	4.67128932700623	1.20621001372535e-09	6.6425016179951e-08	GRIN2B	12	13437942	13981957	-	30941	protein_coding	glutamate ionotropic receptor NMDA type subunit 2B [Source:HGNC Symbol;Acc:HGNC:4586]	-	57	3	0.130938824023519	0.00491198044328744
ENSG00000280237	187.2137500393	1251.67541542982	-2.74042872290161	1.23836651428023e-09	6.80439649750725e-08	MIR4697HG	11	133896438	133901601	-	5164	TEC	MIR4697 host gene [Source:HGNC Symbol;Acc:HGNC:27448]	-	158	1483	2.17469712160316	14.5487150378523
ENSG00000188681	124.419347082885	10.9588210113033	3.48840837859456	1.24151410467887e-09	6.8065321058961e-08	TEKT4P2	21	9068361	9129752	-	2309	transcribed_unprocessed_pseudogene	tektin 4 pseudogene 2 [Source:HGNC Symbol;Acc:HGNC:40046]	-	105	13	3.23216328312346	0.285226018427146
ENSG00000212993	49.7768909802895	0.830095941872736	5.68856981188974	1.24819572278193e-09	6.82799039395852e-08	POU5F1B	8	127322183	127420066	+	4964	protein_coding	POU class 5 homeobox 1B [Source:HGNC Symbol;Acc:HGNC:9223]	Pou	42	1	0.601375102395814	0.0102055860123393
ENSG00000137462	82.9513295111082	5.05046961351027	4.00106423821053	1.28500884485978e-09	7.01381708219813e-08	TLR2	4	153684070	153705702	+	5217	protein_coding	toll like receptor 2 [Source:HGNC Symbol;Acc:HGNC:11848]	-	70	6	0.95368539016447	0.0582639781083982
ENSG00000174279	110.201743238806	9.27073525337472	3.55160377999517	1.32411003190699e-09	7.21128445853806e-08	EVX2	2	176077472	176083913	-	4203	protein_coding	even-skipped homeobox 2 [Source:HGNC Symbol;Acc:HGNC:3507]	Homeobox	93	11	1.57272027220485	0.132587632314484
ENSG00000162374	27.265633688917	237.157807974924	-3.11581860294722	1.34144633161192e-09	7.28960846854572e-08	ELAVL4	1	50048014	50203786	+	6963	protein_coding	ELAV like RNA binding protein 4 [Source:HGNC Symbol;Acc:HGNC:3315]	-	23	281	0.23477906413743	2.04446483401348
ENSG00000198682	440.760893891674	60.7565646028783	2.856000768561	1.44578390109346e-09	7.83932629096191e-08	PAPSS2	10	87659613	87747705	+	4083	protein_coding	3'-phosphoadenosine 5'-phosphosulfate synthase 2 [Source:HGNC Symbol;Acc:HGNC:8604]	-	372	72	6.4757710546921	0.893352457873662
ENSG00000130055	1558.02692317528	241.377931710882	2.68963965948248	1.50690812810126e-09	8.15283562026014e-08	GDPD2	X	70423031	70433390	+	2638	protein_coding	glycerophosphodiester phosphodiesterase domain containing 2 [Source:HGNC Symbol;Acc:HGNC:25974]	-	1315	286	35.4306310778824	5.49238486886359
ENSG00000117586	129.158548007098	11.8028614596746	3.43652448732308	1.54923762135564e-09	8.36351014364662e-08	TNFSF4	1	173183734	173207313	-	3942	protein_coding	TNF superfamily member 4 [Source:HGNC Symbol;Acc:HGNC:11934]	-	109	14	1.96534050218597	0.179920701550871
ENSG00000135519	308.063329407773	39.6558938020228	2.9531675420532	1.56626669024827e-09	8.43697937011248e-08	KCNH3	12	49539157	49558308	+	4340	protein_coding	potassium voltage-gated channel subfamily H member 3 [Source:HGNC Symbol;Acc:HGNC:6252]	-	260	47	4.25805772523664	0.548627848241211
ENSG00000112149	1206.14144367356	185.672295960339	2.69863852289381	1.77091668128662e-09	9.51858070675867e-08	CD83	6	14117256	14136918	+	2515	protein_coding	CD83 molecule [Source:HGNC Symbol;Acc:HGNC:1703]	-	1018	220	28.7698577718649	4.43153732499225
ENSG00000117602	56.8857024601856	1.67410154456701	4.97572388689676	1.84370298747608e-09	9.86681049978796e-08	RCAN3	1	24502351	24541040	+	7077	protein_coding	RCAN family member 3 [Source:HGNC Symbol;Acc:HGNC:3042]	-	48	2	0.482080947664317	0.0143169503928931
ENSG00000247809	56.8857024601856	1.67410154456701	4.97572388689676	1.84370298747608e-09	9.86681049978796e-08	NR2F2-AS1	15	96110040	96327361	-	6063	antisense	NR2F2 antisense RNA 1 [Source:HGNC Symbol;Acc:HGNC:44222]	-	48	2	0.562706064097043	0.0167113735659747
ENSG00000142794	5.93920366270863	98.7377199612349	-4.03124824314376	1.86624490403828e-09	9.94430410961738e-08	NBPF3	1	21440128	21485005	+	6812	protein_coding	NBPF member 3 [Source:HGNC Symbol;Acc:HGNC:25076]	-	5	117	0.0521702948629314	0.870123589097844
ENSG00000227855	5.93920366270863	98.7377199612349	-4.03124824314376	1.86624490403828e-09	9.94430410961738e-08	DPY19L2P3	7	29650227	29742594	+	4263	transcribed_unprocessed_pseudogene	DPY19L2 pseudogene 3 [Source:HGNC Symbol;Acc:HGNC:22367]	-	5	117	0.0833647779981911	1.39040156906744
ENSG00000272398	220.388146483201	1425.54448458765	-2.69282694198815	1.87664775872957e-09	9.97818466715887e-08	CD24	6	106969831	106975627	-	3097	protein_coding	CD24 molecule [Source:HGNC Symbol;Acc:HGNC:1645]	-	186	1689	4.26873962161896	27.6285545438525
ENSG00000072201	379.151311261542	52.3163004929973	2.85409346389424	1.88627751993205e-09	1.00078177837083e-07	LNX1	4	53459301	53701405	-	5725	protein_coding	ligand of numb-protein X 1 [Source:HGNC Symbol;Acc:HGNC:6657]	-	320	62	3.97285224642838	0.54863804294247
ENSG00000139278	433.652095952451	60.7565646028783	2.83254840617242	1.92570950528022e-09	1.01951028336412e-07	GLIPR1	12	75480680	75503853	+	6273	protein_coding	GLI pathogenesis related 1 [Source:HGNC Symbol;Acc:HGNC:17001]	-	366	72	4.14699702821303	0.581469485971332
ENSG00000187608	1124.39027146864	6910.86038163052	-2.61961264771104	2.04221074571504e-09	1.07887326140334e-07	ISG15	1	1001138	1014540	+	941	protein_coding	ISG15 ubiquitin-like modifier [Source:HGNC Symbol;Acc:HGNC:4053]	-	949	8188	71.6810759037976	440.816589976074
ENSG00000204099	84.1361303437608	581.519871221261	-2.78752085473422	2.08747534677393e-09	1.10042957863803e-07	NEU4	2	241808825	241817413	+	4689	protein_coding	neuraminidase 4 [Source:HGNC Symbol;Acc:HGNC:21328]	-	71	689	1.07623235022591	7.44404019131133
ENSG00000135547	515.403271587198	75.1050058271992	2.7764044753786	2.21773066620161e-09	1.16660198861109e-07	HEY2	6	125747664	125761269	+	2741	protein_coding	hes related family bHLH transcription factor with YRPW motif 2 [Source:HGNC Symbol;Acc:HGNC:4881]	bHLH	435	89	11.2799752749898	1.64494238522709
ENSG00000153233	47.4072865962016	1.38777878078145e-17	8.5909612775345	2.2737086405605e-09	1.19096955140696e-07	PTPRR	12	70638073	70920843	-	5142	protein_coding	protein tyrosine phosphatase, receptor type R [Source:HGNC Symbol;Acc:HGNC:9680]	-	40	0	0.552911783129192	0
ENSG00000108018	47.4072865962016	1.38777878078145e-17	8.5909612775345	2.2737086405605e-09	1.19096955140696e-07	SORCS1	10	106573663	107164534	-	9964	protein_coding	sortilin related VPS10 domain containing receptor 1 [Source:HGNC Symbol;Acc:HGNC:16697]	-	40	0	0.285334442879397	0
ENSG00000167992	60.440107384352	438.879707541003	-2.85812229413926	2.28970040938526e-09	1.19680505932084e-07	VWCE	11	61258286	61295424	-	4874	protein_coding	von Willebrand factor C and EGF domains [Source:HGNC Symbol;Acc:HGNC:26487]	-	51	520	0.743725337666012	5.40489845341222
ENSG00000151779	2434.77862011199	14783.9218735088	-2.60211598255906	2.36283434422008e-09	1.23242042507936e-07	NBAS	2	15166909	15561330	-	8948	protein_coding	neuroblastoma amplified sequence [Source:HGNC Symbol;Acc:HGNC:15625]	-	2055	17516	16.3235185490819	99.1696273307285
ENSG00000169184	32.0048491149965	260.79050061231	-3.02242432851779	2.38300431549376e-09	1.24031855416765e-07	MN1	22	27748277	27801498	-	7693	protein_coding	MN1 proto-oncogene, transcriptional regulator [Source:HGNC Symbol;Acc:HGNC:7180]	-	27	309	0.249457150978026	2.0348503120061
ENSG00000088992	16.6023928380773	167.947773973257	-3.33036367731936	2.41620770274974e-09	1.25495284704292e-07	TESC	12	117038923	117099479	-	1926	protein_coding	tescalcin [Source:HGNC Symbol;Acc:HGNC:26065]	-	14	199	0.516653860902185	5.23439525653437
ENSG00000137642	1992.84837318046	319.872229887134	2.63872760284029	2.47372188728965e-09	1.28212589666645e-07	SORL1	11	121452203	121633693	+	19449	protein_coding	sortilin related receptor 1 [Source:HGNC Symbol;Acc:HGNC:11185]	-	1682	379	6.14690698499437	0.987214791394448
ENSG00000270069	390.999308016074	54.8483801850676	2.83045831101084	2.53052494537098e-09	1.30881721021483e-07	MIR222HG	X	45745211	45770274	-	2785	lincRNA	MIR222 host gene [Source:HGNC Symbol;Acc:HGNC:49555]	-	330	65	8.42202772280612	1.18238218410822
ENSG00000159314	99.5385390559415	7.58264060151284	3.69024840455984	2.58598099150317e-09	1.33470161174424e-07	ARHGAP27	17	45393902	45434421	-	10426	protein_coding	Rho GTPase activating protein 27 [Source:HGNC Symbol;Acc:HGNC:31813]	-	84	9	0.572650298924386	0.0437315135898015
ENSG00000166780	47.4072865962016	357.009315708769	-2.91005123606517	2.61017250479272e-09	1.34437507026599e-07	C16orf45	16	15434295	15625028	+	3688	protein_coding	chromosome 16 open reading frame 45 [Source:HGNC Symbol;Acc:HGNC:19213]	-	40	423	0.770898153158977	5.81057585474558
ENSG00000073331	112.571344004286	10.114779038568	3.45831138834994	2.65340980371899e-09	1.36313303347442e-07	ALPK1	4	112285509	112442620	+	12325	protein_coding	alpha kinase 1 [Source:HGNC Symbol;Acc:HGNC:20917]	-	95	12	0.54785370576223	0.049324652947913
ENSG00000101210	642.176831788057	3929.76548479415	-2.61320864234284	2.65764253212757e-09	1.36313303347442e-07	EEF1A2	20	63488012	63499322	-	4910	protein_coding	eukaryotic translation elongation factor 1 alpha 2 [Source:HGNC Symbol;Acc:HGNC:3192]	-	542	4656	7.8459533337926	48.0398009902677
ENSG00000157087	32.0048491149965	259.102451159666	-3.01306058454624	2.72246138225369e-09	1.39296813064047e-07	ATP2B2	3	10324023	10708007	-	10331	protein_coding	ATPase plasma membrane Ca2+ transporting 2 [Source:HGNC Symbol;Acc:HGNC:815]	-	27	307	0.185758770929625	1.50544791330292
ENSG00000127325	46.2224842867078	343.504920943718	-2.8908718803945	2.72710310526265e-09	1.39296813064047e-07	BEST3	12	69643360	69699476	-	6863	protein_coding	bestrophin 3 [Source:HGNC Symbol;Acc:HGNC:17105]	-	39	407	0.40390435365424	3.00434726633508
ENSG00000154553	24.8960252049982	215.213164122534	-3.10644825703944	2.76603972533234e-09	1.40993731536517e-07	PDLIM3	4	185500660	185535612	-	9117	protein_coding	PDZ and LIM domain 3 [Source:HGNC Symbol;Acc:HGNC:20767]	-	21	255	0.163717561055875	1.41696115894914
ENSG00000188643	1798.54124030922	290.331365591967	2.63046408751997	2.81496602414317e-09	1.43191807797188e-07	S100A16	1	153606886	153613145	-	1701	protein_coding	S100 calcium binding protein A16 [Source:HGNC Symbol;Acc:HGNC:20441]	-	1518	344	63.4300982697644	10.2452804021439
ENSG00000111962	592.415247627191	88.6094153063656	2.73912033043518	2.84433228987552e-09	1.44387905192426e-07	UST	6	148747328	149076990	+	4563	protein_coding	uronyl 2-sulfotransferase [Source:HGNC Symbol;Acc:HGNC:17223]	-	500	105	7.78838589976525	1.16575839170534
ENSG00000188011	72.2881206944222	504.713629639292	-2.80187274818887	2.93094571704691e-09	1.48479182310604e-07	RTP5	2	241869600	241873823	+	2606	protein_coding	receptor transporter protein 5 (putative) [Source:HGNC Symbol;Acc:HGNC:26585]	-	61	598	1.6637319236365	11.6250945208062
ENSG00000116745	55.7009007057061	1.67410154456701	4.94541660240482	3.13479019789883e-09	1.5848034625484e-07	RPE65	1	68428822	68449959	-	2610	protein_coding	RPE65, retinoid isomerohydrolase [Source:HGNC Symbol;Acc:HGNC:10294]	-	47	2	1.27992722486556	0.0388203287090056
ENSG00000100065	26.0808295096486	219.433288000881	-3.06765577308279	3.26101737747052e-09	1.64524662003221e-07	CARD10	22	37490362	37519542	-	5652	protein_coding	caspase recruitment domain family member 10 [Source:HGNC Symbol;Acc:HGNC:16422]	-	22	260	0.276661325878922	2.33045603874126
ENSG00000144481	523.696869046136	79.3251342737762	2.72070024420171	3.83795726726968e-09	1.93237232124102e-07	TRPM8	2	233917398	234019522	+	7903	protein_coding	transient receptor potential cation channel subfamily M member 8 [Source:HGNC Symbol;Acc:HGNC:17961]	-	442	94	3.9751929516381	0.602567344392473
ENSG00000101955	49.7768909802895	359.541389718205	-2.85003234416999	4.04490014864476e-09	2.03241815819175e-07	SRPX	X	38149336	38220924	-	1987	protein_coding	sushi repeat containing protein X-linked [Source:HGNC Symbol;Acc:HGNC:11309]	-	42	426	1.50237846416347	10.8612910614985
ENSG00000112276	1015.38870835072	162.883624640069	2.63906459264141	4.10137092155067e-09	2.0566041058044e-07	BVES	6	105096822	105137174	-	5808	protein_coding	blood vessel epicardial substance [Source:HGNC Symbol;Acc:HGNC:1152]	-	857	193	10.4877455115561	1.68345077312219
ENSG00000010278	7320.89211874472	1241.54712012998	2.55974331518046	4.16910645691706e-09	2.08632911559028e-07	CD9	12	6199715	6238271	+	4165	protein_coding	CD9 molecule [Source:HGNC Symbol;Acc:HGNC:1709]	-	6179	1471	105.446244241933	17.892350085927
ENSG00000164430	45.037681894675	0.830095941872736	5.5445549807157	4.20377187581889e-09	2.09517688784501e-07	CGAS	6	73413515	73452276	-	4155	protein_coding	cyclic GMP-AMP synthase [Source:HGNC Symbol;Acc:HGNC:21367]	-	38	1	0.65004061838936	0.0121926664176299
ENSG00000156049	45.037681894675	0.830095941872736	5.5445549807157	4.20377187581889e-09	2.09517688784501e-07	GNA14	9	77423079	77648307	-	2721	protein_coding	G protein subunit alpha 14 [Source:HGNC Symbol;Acc:HGNC:4382]	-	38	1	0.99261990790437	0.0186183494910887
ENSG00000136110	158.778550793115	17.7111161660792	3.15418199062146	4.4124466306874e-09	2.19474739567921e-07	CNMD	13	52703264	52739812	-	1628	protein_coding	chondromodulin [Source:HGNC Symbol;Acc:HGNC:17005]	-	134	21	5.85030252005438	0.653483481738512
ENSG00000269378	1566.32052032311	258.2584264322	2.59983003762925	4.43791911398058e-09	2.20297590464819e-07	AC022149.1	19	14621634	14622242	-	609	processed_pseudogene	integrin beta 1 pseudogene 1	-	1322	306	154.291531119052	25.4550441106194
ENSG00000131724	2652.78174446728	443.943855426314	2.5786725447239	4.47170601578921e-09	2.21529034368545e-07	IL13RA1	X	118727572	118794539	+	4372	protein_coding	interleukin 13 receptor subunit alpha 1 [Source:HGNC Symbol;Acc:HGNC:5974]	-	2239	526	36.4000404771034	6.09502246928698
ENSG00000196557	178.920150522122	1111.56733033515	-2.63451538511772	4.56752043611571e-09	2.2582223783449e-07	CACNA1H	16	1153121	1221772	+	8606	protein_coding	calcium voltage-gated channel subunit alpha1 H [Source:HGNC Symbol;Acc:HGNC:1395]	-	151	1317	1.24710646849987	7.75272096760832
ENSG00000131409	473.935284116667	2828.31337758458	-2.57692148346334	4.70188912884523e-09	2.32000613395481e-07	LRRC4B	19	50516892	50568045	-	3121	protein_coding	leucine rich repeat containing 4B [Source:HGNC Symbol;Acc:HGNC:25042]	-	400	3351	9.10949179381707	54.3939226409998
ENSG00000142227	1927.68439570791	321.560279258473	2.58317693052824	4.74676051859915e-09	2.33747163182355e-07	EMP3	19	48321509	48330553	+	1667	protein_coding	epithelial membrane protein 3 [Source:HGNC Symbol;Acc:HGNC:3335]	-	1627	381	69.3713073884141	11.5786811852196
ENSG00000157601	1388.60058133439	8129.63190771212	-2.54947058472329	4.80598911557684e-09	2.36192345558558e-07	MX1	21	41420304	41459214	+	8616	protein_coding	MX dynamin like GTPase 1 [Source:HGNC Symbol;Acc:HGNC:7532]	-	1172	9632	9.66829398715344	56.6344260670044
ENSG00000157873	1207.32624327002	198.332668268459	2.60495870656573	5.00845569467687e-09	2.45653301080265e-07	TNFRSF14	1	2555639	2565382	+	6219	protein_coding	TNF receptor superfamily member 14 [Source:HGNC Symbol;Acc:HGNC:11912]	-	1019	235	11.6461278510953	1.9143309707082
ENSG00000109099	2868.41526958298	485.301062951615	2.56295101642176	5.1762946975889e-09	2.53381679532174e-07	PMP22	17	15229777	15265357	-	3222	protein_coding	peripheral myelin protein 22 [Source:HGNC Symbol;Acc:HGNC:9118]	-	2421	575	53.4068765782635	9.04090755897581
ENSG00000212916	10.6783762452864	124.058475626718	-3.52531717252131	5.25974361764641e-09	2.56956702556346e-07	MAP10	1	232804892	232808407	+	3516	protein_coding	microtubule associated protein 10 [Source:HGNC Symbol;Acc:HGNC:29265]	-	9	147	0.181937226248953	2.11805965810355
ENSG00000170419	53.3312970136142	1.67410154456701	4.8828224145646	5.39109920169797e-09	2.62853376294645e-07	VSTM2A	7	54542325	54571080	+	5967	protein_coding	V-set and transmembrane domain containing 2A [Source:HGNC Symbol;Acc:HGNC:28499]	-	45	2	0.536024206042667	0.0169802342769406
ENSG00000010818	239.344943549595	32.0596398890533	2.89478045849067	5.44778001318022e-09	2.65093058590077e-07	HIVEP2	6	142751467	142956698	-	10682	protein_coding	human immunodeficiency virus type I enhancer binding protein 2 [Source:HGNC Symbol;Acc:HGNC:4921]	zf-C2H2	202	38	1.3440849619635	0.180219069526267
ENSG00000233608	43.8528794167702	1.38777878078145e-17	8.4787898754909	5.74927624192879e-09	2.78664821541503e-07	TWIST2	2	238848032	238910543	+	1878	protein_coding	twist family bHLH transcription factor 2 [Source:HGNC Symbol;Acc:HGNC:20670]	bHLH	37	0	1.40034183156897	0
ENSG00000196460	43.8528794167702	0.830095941872736	5.50618725624017	5.74927624192879e-09	2.78664821541503e-07	RFX8	2	101397361	101474703	-	2854	protein_coding	RFX family member 8, lacking RFX DNA binding domain [Source:HGNC Symbol;Acc:HGNC:37253]	RFX	37	1	0.921458290009297	0.0177507109198501
ENSG00000092096	335.313722762004	2001.16926563279	-2.57689435054871	5.76892413294443e-09	2.790688770272e-07	SLC22A17	14	23346306	23352912	-	4278	protein_coding	solute carrier family 22 member 17 [Source:HGNC Symbol;Acc:HGNC:23095]	-	283	2371	4.70190209235996	28.0776330473616
ENSG00000124613	21.3416116229313	183.140221448852	-3.09499853893408	5.89733213169398e-09	2.84722272056795e-07	ZNF391	6	27374615	27403904	+	4834	protein_coding	zinc finger protein 391 [Source:HGNC Symbol;Acc:HGNC:18779]	zf-C2H2	18	217	0.264663337811882	2.27416938052539
ENSG00000198205	23.7112207812257	199.176693075327	-3.0648382083978	6.25183467881041e-09	3.0124807297057e-07	ZXDA	X	57906708	57910820	-	4113	protein_coding	zinc finger X-linked duplicated A [Source:HGNC Symbol;Acc:HGNC:13198]	zf-C2H2	20	236	0.345620275814528	2.90685262236799
ENSG00000256925	1.20030345729714	58.2244858076137	-5.47954211412053	6.45278038883556e-09	3.10324649070102e-07	ADGRA1-AS1	10	133083073	133088491	-	5419	antisense	adhesion G protein-coupled receptor A1 antisense RNA 1 [Source:HGNC Symbol;Acc:HGNC:49543]	-	1	69	0.0131162224988481	0.645059328031446
ENSG00000106366	87.6905326883729	6.73858851988101	3.67467460127461	6.61652014045117e-09	3.17580094134379e-07	SERPINE1	7	101127089	101139266	+	3190	protein_coding	serpin family E member 1 [Source:HGNC Symbol;Acc:HGNC:8583]	-	74	8	1.64880373648059	0.1270483485022
ENSG00000178425	112.571344004286	10.9588210113033	3.34416873492347	6.66806168754472e-09	3.18819835305234e-07	NT5DC1	6	116100849	116249497	+	7309	protein_coding	5'-nucleotidase domain containing 1 [Source:HGNC Symbol;Acc:HGNC:21556]	-	95	13	0.923833208854765	0.0901062904020084
ENSG00000151376	30.8200454515342	239.689882219363	-2.95500327302281	6.66819484485837e-09	3.18819835305234e-07	ME3	11	86441108	86672636	-	3838	protein_coding	malic enzyme 3 [Source:HGNC Symbol;Acc:HGNC:6985]	-	26	284	0.481500013744841	3.7487207467774
ENSG00000204277	148.115350303779	16.8670820352633	3.12384902417943	6.81929537238393e-09	3.25413609539814e-07	LINC01993	17	78261349	78278492	-	2934	lincRNA	long intergenic non-protein coding RNA 1993 [Source:HGNC Symbol;Acc:HGNC:52826]	-	125	20	3.02815310673388	0.345334212442074
ENSG00000187815	5.93920366270863	91.1414916375795	-3.91592085054972	7.05527641987007e-09	3.36024564777248e-07	ZFP69	1	40477215	40496343	+	3248	protein_coding	ZFP69 zinc finger protein [Source:HGNC Symbol;Acc:HGNC:24708]	zf-C2H2	5	108	0.109416271122626	1.68452497790863
ENSG00000118257	5344.64640762929	932.634112754463	2.51852966261766	7.20095906817082e-09	3.42302237323396e-07	NRP2	2	205681990	205798133	+	13896	protein_coding	neuropilin 2 [Source:HGNC Symbol;Acc:HGNC:8005]	-	4511	1105	23.0733656197894	4.02848909805726
ENSG00000156869	80.5817277642018	5.8945320227433	3.74181872870507	7.30743191666766e-09	3.46695486184823e-07	FRRS1	1	99708632	99766631	-	3958	protein_coding	ferric chelate reductase 1 [Source:HGNC Symbol;Acc:HGNC:27622]	-	68	7	1.22112760511509	0.0895966909441045
ENSG00000234456	194.322549480848	25.3074034797925	2.93385823273038	7.51755530595414e-09	3.55980051733579e-07	MAGI2-AS3	7	79452877	79471208	+	11625	processed_transcript	MAGI2 antisense RNA 3 [Source:HGNC Symbol;Acc:HGNC:40862]	-	164	30	1.00271800380957	0.130736848942586
ENSG00000219438	90.0601341312415	573.923649558395	-2.67051410744391	7.83948124801018e-09	3.70513107029998e-07	FAM19A5	22	48489460	48850912	+	3173	protein_coding	family with sequence similarity 19 member A5, C-C motif chemokine like [Source:HGNC Symbol;Acc:HGNC:21592]	-	76	680	1.70243855619779	10.856968073234
ENSG00000240764	20.1568069274959	173.855948079539	-3.10197434001795	7.89433158107413e-09	3.72392073492696e-07	PCDHGC5	5	141489121	141512979	+	4990	protein_coding	protocadherin gamma subfamily C, 5 [Source:HGNC Symbol;Acc:HGNC:8718]	-	17	206	0.242145443940156	2.09139658654148
ENSG00000144649	4.75443232699213	83.5452622574367	-4.10516432592161	7.93411817576339e-09	3.73554636477593e-07	FAM198A	3	42979267	43060211	+	4411	protein_coding	family with sequence similarity 198 member A [Source:HGNC Symbol;Acc:HGNC:24485]	-	4	99	0.0644541461992815	1.13701935333484
ENSG00000042980	59.2553057973846	2.51821744006281	4.48262331923674	8.27578820076707e-09	3.8870262629006e-07	ADAM28	8	24294040	24359018	+	9351	protein_coding	ADAM metallopeptidase domain 28 [Source:HGNC Symbol;Acc:HGNC:206]	-	50	3	0.380049244579498	0.0162529768897184
ENSG00000187902	16.6023928380773	156.131425371993	-3.22520055372212	8.28736498028339e-09	3.8870262629006e-07	SHISA7	19	55428740	55442863	-	6083	protein_coding	shisa family member 7 [Source:HGNC Symbol;Acc:HGNC:35409]	-	14	185	0.16358299130324	1.54071968741931
ENSG00000109794	5.93920366270863	89.4534407636105	-3.88899055005889	8.37165228118122e-09	3.91910879371958e-07	FAM149A	4	186104419	186172667	+	5218	protein_coding	family with sequence similarity 149 member A [Source:HGNC Symbol;Acc:HGNC:24527]	-	5	106	0.0681073301276904	1.02913301462567
ENSG00000222009	369.672913819528	55.6924066553015	2.72758722077781	8.72718958644266e-09	4.07781239180165e-07	BTBD19	1	44808482	44815585	+	3520	protein_coding	BTB domain containing 19 [Source:HGNC Symbol;Acc:HGNC:27145]	-	312	66	6.29998995256602	0.94988491809848
ENSG00000170006	110.201743238806	10.9588210113033	3.31350586649099	8.91932193177772e-09	4.15970872171811e-07	TMEM154	4	152618632	152680165	-	11587	protein_coding	transmembrane protein 154 [Source:HGNC Symbol;Acc:HGNC:26489]	-	93	13	0.570479270223265	0.0568384289762906
ENSG00000183248	132.712948599525	810.250543658661	-2.60912989842462	9.09683492509525e-09	4.23449083843443e-07	PRR36	19	7868719	7874379	-	4456	protein_coding	proline rich 36 [Source:HGNC Symbol;Acc:HGNC:26172]	-	112	960	1.78649072908009	10.9142970840759
ENSG00000177508	39.1136685757874	281.047093824604	-2.84179083225689	9.18209074146234e-09	4.2661273198233e-07	IRX3	16	54283304	54286763	-	2911	protein_coding	iroquois homeobox 3 [Source:HGNC Symbol;Acc:HGNC:14360]	Homeobox	33	333	0.805748787633632	5.79524429592202
ENSG00000100167	238.16014374845	1399.37972176997	-2.5542712411905	9.20386881654287e-09	4.26820766114529e-07	SEPT3	22	41969475	41998221	+	7153	protein_coding	septin 3 [Source:HGNC Symbol;Acc:HGNC:10750]	-	201	1658	1.99726530881767	11.7426474240722
ENSG00000138083	1.38777878078145e-17	48.9401935099229	-8.63760874955128	9.38230977894428e-09	4.34279483220139e-07	SIX3	2	44941898	44946077	+	2523	protein_coding	SIX homeobox 3 [Source:HGNC Symbol;Acc:HGNC:10889]	Homeobox	0	58	0	1.16460986127017
ENSG00000125675	2642.11854816888	462.512397623429	2.51376497484652	9.62780397134674e-09	4.44434458427004e-07	GRIA3	X	123184153	123490915	+	6484	protein_coding	glutamate ionotropic receptor AMPA type subunit 3 [Source:HGNC Symbol;Acc:HGNC:4573]	-	2230	548	24.4449854531778	4.28161163987635
ENSG00000184985	178.920150522122	1065.9900013876	-2.57412151572608	9.6377299362996e-09	4.44434458427004e-07	SORCS2	4	7192538	7742836	+	6317	protein_coding	sortilin related VPS10 domain containing receptor 2 [Source:HGNC Symbol;Acc:HGNC:16698]	-	151	1263	1.69900241695582	10.1288979077273
ENSG00000196872	48.5920888263667	335.908698850421	-2.78666061734733	9.98478315290286e-09	4.59579449935198e-07	KIAA1211L	2	98793846	98936259	-	4705	protein_coding	KIAA1211 like [Source:HGNC Symbol;Acc:HGNC:33454]	-	41	398	0.619372837103414	4.28541775306491
ENSG00000261512	97.1689379422504	9.27073525337472	3.37021314736412	1.01902391863937e-08	4.68162739231879e-07	AC092368.3	16	46622861	46624451	-	1591	lincRNA	novel transcript	-	82	11	3.66329251863176	0.350261356767929
ENSG00000130477	219.203346647621	1282.90432593066	-2.54851579402018	1.0600415650019e-08	4.86101960040184e-07	UNC13A	19	17601328	17688365	-	11188	protein_coding	unc-13 homolog A [Source:HGNC Symbol;Acc:HGNC:23150]	-	185	1520	1.17529583468293	6.88273185798922
ENSG00000183688	482.228881636134	76.7930572654659	2.64843231286884	1.0735585482864e-08	4.91387067621035e-07	RFLNB	17	439978	445939	-	3621	protein_coding	refilin B [Source:HGNC Symbol;Acc:HGNC:28705]	-	407	91	7.98902556104719	1.27315883342667
ENSG00000089041	81.7665286515433	518.218023821144	-2.6624543579837	1.07625190672191e-08	4.91707607235855e-07	P2RX7	12	121132819	121188032	+	5546	protein_coding	purinergic receptor P2X 7 [Source:HGNC Symbol;Acc:HGNC:8537]	-	69	614	0.884294964076232	5.60864853672284
ENSG00000128564	7159.75937492577	39824.4437774448	-2.47565443000033	1.09476777109226e-08	4.99242434022499e-07	VGF	7	101162509	101165593	-	2704	protein_coding	VGF nerve growth factor inducible [Source:HGNC Symbol;Acc:HGNC:12684]	-	6043	47184	158.84510397395	884.011242121473
ENSG00000204592	4047.29085953158	719.095884919238	2.49246545387186	1.10781760026144e-08	5.04261402510147e-07	HLA-E	6	30489467	30494205	+	2975	protein_coding	major histocompatibility complex, class I, E [Source:HGNC Symbol;Acc:HGNC:4962]	-	3416	852	81.6129015152324	14.508494345679
ENSG00000163053	40.2984714327569	281.891118533663	-2.80317945993992	1.21312043978623e-08	5.51176691896245e-07	SLC16A14	2	230034974	230068999	-	4946	protein_coding	solute carrier family 16 member 14 [Source:HGNC Symbol;Acc:HGNC:26417]	-	34	334	0.488599177218512	3.42107090060539
ENSG00000221869	716.819207646237	119.838350138208	2.57909575638319	1.23533807394263e-08	5.60239441585269e-07	CEBPD	8	47736909	47739086	-	2178	protein_coding	CCAAT enhancer binding protein delta [Source:HGNC Symbol;Acc:HGNC:1835]	C/EBP	605	142	19.7435582559049	3.30293623189432
ENSG00000164303	1.38777878078145e-17	48.0961666201877	-8.61258131789175	1.24346127600823e-08	5.6288868147521e-07	ENPP6	4	184088706	184221230	-	4703	protein_coding	ectonucleotide pyrophosphatase/phosphodiesterase 6 [Source:HGNC Symbol;Acc:HGNC:23409]	-	0	57	0	0.614001733153174
ENSG00000112343	188.398549955085	24.4633729188644	2.93788662836048	1.27273621780556e-08	5.75085626913573e-07	TRIM38	6	25962802	25991226	+	9413	protein_coding	tripartite motif containing 38 [Source:HGNC Symbol;Acc:HGNC:10059]	-	159	29	1.20059627596728	0.156077269732531
ENSG00000145284	5134.93688070197	925.881915850681	2.47126434238019	1.29118494791764e-08	5.82355097807608e-07	SCD5	4	82629539	82798857	-	4292	protein_coding	stearoyl-CoA desaturase 5 [Source:HGNC Symbol;Acc:HGNC:21088]	-	4334	1097	71.7723423420156	12.9484157210815
ENSG00000198237	4.75443232699213	81.0131855193732	-4.06083659307922	1.37858520950231e-08	6.20640067584517e-07	AC131392.1	5	69875271	69920867	+	633	unprocessed_pseudogene	glucuronidase, beta (GUSB) pseudogene	-	4	96	0.449142557480301	7.6831133975738
ENSG00000136378	409.956102722685	2308.39422163496	-2.49305422048984	1.40544247982756e-08	6.31578714386626e-07	ADAMTS7	15	78759203	78811431	-	7730	protein_coding	ADAM metallopeptidase with thrombospondin type 1 motif 7 [Source:HGNC Symbol;Acc:HGNC:223]	-	346	2735	3.18144581676005	17.9245209210821
ENSG00000174740	1.38777878078145e-17	38.811866051868	-8.30413437245805	1.50713727264673e-08	6.76046975517591e-07	PABPC5	X	91434595	91438584	+	3450	protein_coding	poly(A) binding protein cytoplasmic 5 [Source:HGNC Symbol;Acc:HGNC:13629]	-	0	46	0	0.675473719536697
ENSG00000130052	17.7871974766962	156.131425371993	-3.12637429183689	1.51081276892213e-08	6.76465731798147e-07	STARD8	X	68647666	68725842	+	5558	protein_coding	StAR related lipid transfer domain containing 8 [Source:HGNC Symbol;Acc:HGNC:19161]	-	15	185	0.191822984134377	1.68625366293121
ENSG00000135919	86.5057319316123	535.942541144486	-2.62977983099384	1.52270811731297e-08	6.80556738446165e-07	SERPINE2	2	223975112	224039319	-	8891	protein_coding	serpin family E member 2 [Source:HGNC Symbol;Acc:HGNC:8951]	-	73	635	0.58357969965716	3.61820221492916
ENSG00000125895	152.854550583198	19.3991828221494	2.96898529109391	1.56901244181173e-08	6.99467284530702e-07	TMEM74B	20	1180561	1185415	-	2210	protein_coding	transmembrane protein 74B [Source:HGNC Symbol;Acc:HGNC:15893]	-	129	23	4.14882735477025	0.527236274299005
ENSG00000251003	112.571344004286	11.8028614596746	3.2383984264155	1.57068978002517e-08	6.99467284530702e-07	ZFPM2-AS1	8	105546089	106060524	-	2667	processed_transcript	ZFPM2 antisense RNA 1 [Source:HGNC Symbol;Acc:HGNC:50698]	-	95	14	2.53179487196081	0.265934535250668
ENSG00000204642	722.74320571396	123.214450541029	2.5509309817442	1.59047875903219e-08	7.07003629983479e-07	HLA-F	6	29722775	29738528	+	4342	protein_coding	major histocompatibility complex, class I, F [Source:HGNC Symbol;Acc:HGNC:4963]	-	610	146	9.98545691616011	1.70346320334565
ENSG00000186675	2.38497906387815	60.7565646028783	-4.6104237809696	1.67587250202235e-08	7.43623210384773e-07	MAGEE2	X	75782988	75785236	-	2249	protein_coding	MAGE family member E2 [Source:HGNC Symbol;Acc:HGNC:24935]	-	2	72	0.0632074786316209	1.62185775255588
ENSG00000133256	16.6023928380773	148.535200955381	-3.15330888488704	1.74773578883189e-08	7.74118306037193e-07	PDE6B	4	625584	670782	+	5086	protein_coding	phosphodiesterase 6B [Source:HGNC Symbol;Acc:HGNC:8786]	-	14	176	0.195649889126545	1.75309734523877
ENSG00000008517	111.38654362837	11.8028614596746	3.22314845378485	1.81172540969735e-08	8.01022895746297e-07	IL32	16	3065297	3082192	+	3209	protein_coding	interleukin 32 [Source:HGNC Symbol;Acc:HGNC:16830]	-	94	14	2.08202558859402	0.221018200533977
ENSG00000204381	3.56968428918238	66.6647472579882	-4.1830278835526	1.86507711990914e-08	8.23136272366339e-07	LAYN	11	111540280	111561745	+	3144	protein_coding	layilin [Source:HGNC Symbol;Acc:HGNC:29471]	-	3	79	0.0678213833218108	1.27295858405055
ENSG00000143554	5466.68076510341	1011.12840167923	2.43453289486003	1.99949724640987e-08	8.80885652967465e-07	SLC27A3	1	153774354	153780157	+	5470	protein_coding	solute carrier family 27 member 3 [Source:HGNC Symbol;Acc:HGNC:10997]	-	4614	1198	59.9540036661578	11.0953041499766
ENSG00000183242	40.2984714327569	0.830095941872736	5.38455350577835	2.09586276977436e-08	9.18419722790465e-07	WT1-AS	11	32435518	32458769	+	5561	bidirectional_promoter_lncRNA	WT1 antisense RNA [Source:HGNC Symbol;Acc:HGNC:18135]	-	34	1	0.434564202575573	0.00910996744564867
ENSG00000001460	40.2984714327569	1.38777878078145e-17	8.35715612502908	2.09586276977436e-08	9.18419722790465e-07	STPG1	1	24356999	24416934	-	8511	protein_coding	sperm tail PG-rich repeat containing 1 [Source:HGNC Symbol;Acc:HGNC:28070]	-	34	0	0.28393978739546	0
ENSG00000157766	1.38777878078145e-17	37.9678381996387	-8.27252693964769	2.09586276977436e-08	9.18419722790465e-07	ACAN	15	88803442	88875354	+	10909	protein_coding	aggrecan [Source:HGNC Symbol;Acc:HGNC:319]	-	0	45	0	0.208976423451861
ENSG00000133818	48.5920888263667	1.67410154456701	4.74884583983614	2.20514577691473e-08	9.64594884082683e-07	RRAS2	11	14277926	14364506	-	3453	protein_coding	RAS related 2 [Source:HGNC Symbol;Acc:HGNC:17271]	-	41	2	0.843947060113398	0.0293429070172327
ENSG00000227502	8.30877995149512	95.3616186005571	-3.50412320854287	2.25973296218085e-08	9.8498006908063e-07	LINC01268	6	113868013	113873351	-	2755	lincRNA	long intergenic non-protein coding RNA 1268 [Source:HGNC Symbol;Acc:HGNC:50323]	-	7	113	0.18059443486345	2.0779091735294
ENSG00000153930	8.30877995149512	96.2056439574086	-3.51681793077145	2.25973296218085e-08	9.8498006908063e-07	ANKFN1	17	55882301	56511659	+	7498	protein_coding	ankyrin repeat and fibronectin type III domain containing 1 [Source:HGNC Symbol;Acc:HGNC:26766]	-	7	114	0.0663560506866903	0.770245439055583
ENSG00000170500	1894.510007171	346.036994968561	2.45234040914748	2.32418772773785e-08	1.01128810283987e-06	LONRF2	2	100273291	100322733	-	13933	protein_coding	LON peptidase N-terminal domain and ring finger 2 [Source:HGNC Symbol;Acc:HGNC:24788]	-	1599	410	8.15702424060081	1.49076414811982
ENSG00000130762	24.8960252049982	189.892420107701	-2.92598607619551	2.35949061090223e-08	1.02484142361917e-06	ARHGEF16	1	3454426	3481113	+	5563	protein_coding	Rho guanine nucleotide exchange factor 16 [Source:HGNC Symbol;Acc:HGNC:15515]	-	21	225	0.268310804268634	2.04900575538051
ENSG00000130940	197.876949155799	27.8394936691323	2.82312588539339	2.44654588833771e-08	1.06078617945834e-06	CASZ1	1	10636604	10796650	-	11336	protein_coding	castor zinc finger 1 [Source:HGNC Symbol;Acc:HGNC:26002]	Others	167	33	1.04709132175812	0.147476839789461
ENSG00000104611	2.38497906387815	59.068512110548	-4.56986520725486	2.68884780527898e-08	1.16379937200066e-06	SH2D4A	8	19313617	19396218	+	4148	protein_coding	SH2 domain containing 4A [Source:HGNC Symbol;Acc:HGNC:26102]	-	2	70	0.0342704000584656	0.854926959394325
ENSG00000138944	120.864946280949	697.995269409128	-2.52881646604707	2.71019406655483e-08	1.1709841999295e-06	SHISAL1	22	44243667	44312851	-	6751	protein_coding	shisa like 1 [Source:HGNC Symbol;Acc:HGNC:29335]	-	102	827	1.07389047423616	6.20593355862296
ENSG00000189058	344.792120351616	55.6924066553015	2.62709503823339	2.88659765084235e-08	1.2450218644044e-06	APOD	3	195568702	195584205	-	2197	protein_coding	apolipoprotein D [Source:HGNC Symbol;Acc:HGNC:612]	-	291	66	9.41436123299317	1.52189117510544
ENSG00000171155	960.887926696479	173.011923214437	2.47252200609955	2.91743331689441e-08	1.2561256083962e-06	C1GALT1C1	X	120625793	120630150	-	1785	protein_coding	C1GALT1 specific chaperone 1 [Source:HGNC Symbol;Acc:HGNC:24338]	-	811	205	32.2931611674734	5.818155987606
ENSG00000148175	1894.510007171	351.101143009248	2.43138819739656	2.95925006153297e-08	1.27191042278885e-06	STOM	9	121338988	121370304	-	3198	protein_coding	stomatin [Source:HGNC Symbol;Acc:HGNC:3383]	-	1599	416	35.5384048606289	6.58998750767509
ENSG00000147526	4677.60424002874	882.836660559166	2.40536187746388	3.06894215200644e-08	1.31676298838523e-06	TACC1	8	38728186	38853028	+	12609	protein_coding	transforming acidic coiled-coil containing protein 1 [Source:HGNC Symbol;Acc:HGNC:11522]	-	3948	1046	22.254837400232	4.20262616366515
ENSG00000078269	2543.78018229848	477.704841186453	2.41243211721321	3.33726010889082e-08	1.42940180809801e-06	SYNJ2	6	157981887	158099176	+	12493	protein_coding	synaptojanin 2 [Source:HGNC Symbol;Acc:HGNC:11504]	-	2147	566	12.2149932339342	2.29519406022035
ENSG00000108001	50.961693060932	322.404303943521	-2.65894402881414	3.3873127120222e-08	1.44832568315944e-06	EBF3	10	129835283	129963841	-	4623	protein_coding	early B cell factor 3 [Source:HGNC Symbol;Acc:HGNC:19087]	COE	43	382	0.661108115512455	4.18609605553242
ENSG00000177108	48.5920888263667	310.587958314032	-2.67364107890453	3.66908778966923e-08	1.56609108752473e-06	ZDHHC22	14	77131270	77142734	-	3862	protein_coding	zinc finger DHHC-type containing 22 [Source:HGNC Symbol;Acc:HGNC:20106]	-	41	368	0.754569963379483	4.82731089052637
ENSG00000204179	1.20030345729714	50.6282471121063	-5.27836509964509	3.88302052981265e-08	1.65454230554418e-06	PTPN20	10	46911396	47002488	+	4506	protein_coding	protein tyrosine phosphatase, non-receptor type 20 [Source:HGNC Symbol;Acc:HGNC:23423]	-	1	60	0.0157738148515885	0.674574287153825
ENSG00000139178	706.156011118837	127.434575912601	2.46890738937677	3.89263258658732e-08	1.65577825075337e-06	C1RL	12	7089587	7109273	-	5014	protein_coding	complement C1r subcomponent like [Source:HGNC Symbol;Acc:HGNC:21265]	-	596	151	8.44869936056434	1.5256760817218
ENSG00000169955	149.300150383424	19.3991828221494	2.93506563063044	3.91426586687205e-08	1.66211451293632e-06	ZNF747	16	30530367	30535347	-	3936	protein_coding	zinc finger protein 747 [Source:HGNC Symbol;Acc:HGNC:28350]	zf-C2H2	126	23	2.2753247014427	0.296034595071342
ENSG00000013297	10.6783762452864	108.866023084374	-3.33707180207592	4.02121868169241e-08	1.7045959810315e-06	CLDN11	3	170418865	170454733	+	3732	protein_coding	claudin 11 [Source:HGNC Symbol;Acc:HGNC:8514]	-	9	129	0.171407097398531	1.75112760892753
ENSG00000185015	212.094547582017	32.0596398890533	2.72048014474266	4.06461802553894e-08	1.72003758675937e-06	CA13	8	85220587	85284073	+	5528	protein_coding	carbonic anhydrase 13 [Source:HGNC Symbol;Acc:HGNC:14914]	-	179	38	2.30151030030845	0.348245314884151
ENSG00000178522	37.9288656147056	0.830095941872736	5.29736561755106	4.1080198068081e-08	1.73246079750021e-06	AMBN	4	70592256	70607288	+	2009	protein_coding	ameloblastin [Source:HGNC Symbol;Acc:HGNC:452]	-	32	1	1.1321343509608	0.0252167889324302
ENSG00000260816	37.9288656147056	0.830095941872736	5.29736561755106	4.1080198068081e-08	1.73246079750021e-06	AC027279.1	16	78895361	78899644	+	4284	sense_intronic	novel transcript, sense intronic to WWOX	-	32	1	0.530919213604166	0.0118255203000122
ENSG00000217236	201.43134880211	30.3715819404803	2.7237954432239	4.23481328296332e-08	1.78058004962408e-06	SP9	2	174334946	174338492	+	2554	protein_coding	Sp9 transcription factor [Source:HGNC Symbol;Acc:HGNC:30690]	zf-C2H2	170	36	4.73103275356844	0.714087330755318
ENSG00000187122	3322.19351184921	17126.934169824	-2.36602359562979	4.23655502058828e-08	1.78058004962408e-06	SLIT1	10	96998038	97185920	-	9103	protein_coding	slit guidance ligand 1 [Source:HGNC Symbol;Acc:HGNC:11085]	-	2804	20292	21.8938124199063	112.930182770834
ENSG00000229953	45.037681894675	286.955266775552	-2.66885350487642	4.37594344570599e-08	1.83603572702402e-06	AL590666.2	1	156646507	156661424	-	758	antisense	novel transcript	-	38	340	3.56321737388891	22.7237201163401
ENSG00000128567	12227.1472076302	2376.76021456582	2.36294956097897	4.41915686877369e-08	1.85101900016156e-06	PODXL	7	131500262	131558217	-	6874	protein_coding	podocalyxin like [Source:HGNC Symbol;Acc:HGNC:9171]	-	10320	2816	106.708274123273	20.7535713654568
ENSG00000181418	105.462541536813	600.932437666045	-2.50932478103882	4.43265980094189e-08	1.85352796523792e-06	DDN	12	48995149	48999309	-	3749	protein_coding	dendrin [Source:HGNC Symbol;Acc:HGNC:24458]	-	89	712	1.68733957460441	9.6213114492557
ENSG00000153214	1254.71822711357	234.625733721662	2.4182161119148	4.49000969163822e-08	1.87433213371246e-06	TMEM87B	2	112055223	112119318	+	5367	protein_coding	transmembrane protein 87B [Source:HGNC Symbol;Acc:HGNC:25913]	-	1059	278	14.0246583742895	2.62411534420349
ENSG00000161921	226.312145625969	34.5917256605085	2.70482014634875	4.59996499946249e-08	1.91698879225911e-06	CXCL16	17	4733526	4739922	-	2794	protein_coding	C-X-C motif chemokine ligand 16 [Source:HGNC Symbol;Acc:HGNC:16642]	-	191	41	4.85886566097359	0.743407905359822
ENSG00000099282	23.7112207812257	177.232047517023	-2.8965511028376	4.63385340627188e-08	1.92593900796661e-06	TSPAN15	10	69451473	69507669	+	2646	protein_coding	tetraspanin 15 [Source:HGNC Symbol;Acc:HGNC:23298]	-	20	210	0.537239680432787	4.02067690200415
ENSG00000105877	709.710409962103	129.122626022809	2.45718491395603	4.63705472308445e-08	1.92593900796661e-06	DNAH11	7	21543215	21901839	+	15998	protein_coding	dynein axonemal heavy chain 11 [Source:HGNC Symbol;Acc:HGNC:2942]	-	599	153	2.66127072277993	0.484501870964095
ENSG00000106617	28.4504377394921	202.552792287025	-2.82728093673932	4.67174894752923e-08	1.9370877022604e-06	PRKAG2	7	151556111	151877125	-	6740	protein_coding	protein kinase AMP-activated non-catalytic subunit gamma 2 [Source:HGNC Symbol;Acc:HGNC:9386]	-	24	240	0.253092497523766	1.80393574950453
ENSG00000187068	110.201743238806	617.812930197377	-2.48593015677533	4.88230726771194e-08	2.02099668794834e-06	C3orf70	3	185078050	185153014	-	5901	protein_coding	chromosome 3 open reading frame 70 [Source:HGNC Symbol;Acc:HGNC:33731]	-	93	732	1.12017341197712	6.28427507245631
ENSG00000005513	795.015981983538	4101.10247919601	-2.36680842481951	5.09139481191618e-08	2.10401677394948e-06	SOX8	16	981808	986979	+	4432	protein_coding	SRY-box 8 [Source:HGNC Symbol;Acc:HGNC:11203]	HMG	671	4859	10.7609520133041	55.5414057405597
ENSG00000170340	541.468863566236	97.0496693029718	2.47834429869502	5.24859087284704e-08	2.1653509268229e-06	B3GNT2	2	62196113	62224731	+	2861	protein_coding	UDP-GlcNAc:betaGal beta-1,3-N-acetylglucosaminyltransferase 2 [Source:HGNC Symbol;Acc:HGNC:15629]	-	457	115	11.3534086132872	2.03633723558337
ENSG00000177103	1.38777878078145e-17	43.0320038743434	-8.45255020153613	5.33968470183803e-08	2.1992547792829e-06	DSCAML1	11	117427773	117817525	-	7035	protein_coding	DS cell adhesion molecule like 1 [Source:HGNC Symbol;Acc:HGNC:14656]	-	0	51	0	0.367261830451722
ENSG00000162641	280.81293554393	45.5640855660931	2.6198795537237	5.47385087354032e-08	2.25075624835189e-06	AKNAD1	1	108815898	108858228	-	4915	protein_coding	AKNA domain containing 1 [Source:HGNC Symbol;Acc:HGNC:28398]	-	237	54	3.42730496519595	0.556595842141124
ENSG00000168481	3.56968428918238	61.6005907947976	-4.06929041075639	5.64102549046394e-08	2.31563627080259e-06	LGI3	8	22146825	22157084	-	4514	protein_coding	leucine rich repeat LGI family member 3 [Source:HGNC Symbol;Acc:HGNC:18711]	-	3	73	0.0472375784589661	0.819277495450468
ENSG00000106688	49.7768909802895	307.211859546709	-2.62320154905248	5.66926580896087e-08	2.32336306931684e-06	SLC1A1	9	4490444	4587469	+	3998	protein_coding	solute carrier family 1 member 1 [Source:HGNC Symbol;Acc:HGNC:10939]	-	42	364	0.746679841994203	4.61241434300946
ENSG00000178162	20.1568069274959	153.599350596241	-2.92340318160298	5.67971461722642e-08	2.32378506337634e-06	FAR2P2	2	130416755	130431363	-	5364	transcribed_unprocessed_pseudogene	fatty acyl-CoA reductase 2 pseudogene 2 [Source:HGNC Symbol;Acc:HGNC:49279]	-	17	182	0.22526207406066	1.71890683662862
ENSG00000182511	417.064900708467	73.4169543041014	2.50378143603363	5.84996707441866e-08	2.3894791008772e-06	FES	15	90883695	90895776	+	4237	protein_coding	FES proto-oncogene, tyrosine kinase [Source:HGNC Symbol;Acc:HGNC:3657]	-	352	87	5.90489426997468	1.04023271653928
ENSG00000185339	633.883234443889	115.618224490854	2.45339290793481	5.94429661217602e-08	2.42399573089247e-06	TCN2	22	30606838	30627278	+	3122	protein_coding	transcobalamin 2 [Source:HGNC Symbol;Acc:HGNC:11653]	-	535	137	12.1800426652379	2.22309175792427
ENSG00000255874	181.289750403875	26.9954638381284	2.74108714974935	6.16703830899585e-08	2.51067660266067e-06	LINC00346	13	110863987	110870251	-	6265	lincRNA	long intergenic non-protein coding RNA 346 [Source:HGNC Symbol;Acc:HGNC:27492]	-	153	32	1.73579439542736	0.258760882184848
ENSG00000188060	97.1689379422504	10.9588210113033	3.13211523385995	6.41100719964294e-08	2.60569948307069e-06	RAB42	1	28592200	28595443	+	2200	protein_coding	RAB42, member RAS oncogene family [Source:HGNC Symbol;Acc:HGNC:28702]	-	82	13	2.64922654415597	0.299357671158309
ENSG00000071282	216.83374696916	33.7476972121864	2.67862141963154	6.58347059949873e-08	2.67139478881963e-06	LMCD1	3	8501707	8574673	+	9130	protein_coding	LIM and cysteine rich domains 1 [Source:HGNC Symbol;Acc:HGNC:6633]	-	183	40	1.42465018389816	0.221951934130349
ENSG00000167207	221.572946316394	35.4357539767648	2.63965904145573	6.62618406648591e-08	2.68431177511123e-06	NOD2	16	50693588	50734041	+	6873	protein_coding	nucleotide binding oligomerization domain containing 2 [Source:HGNC Symbol;Acc:HGNC:5331]	-	187	42	1.93385179948715	0.309579836540171
ENSG00000121316	382.705710293322	66.6647472579882	2.51869644604752	6.82997517776428e-08	2.76233307558398e-06	PLBD1	12	14503661	14568349	-	2841	protein_coding	phospholipase B domain containing 1 [Source:HGNC Symbol;Acc:HGNC:26215]	-	323	79	8.08089036957629	1.4087229103326
ENSG00000165566	3.56968428918238	60.7565646028783	-4.04943084650022	7.07893811264606e-08	2.85833849717006e-06	AMER2	13	25161684	25172288	-	10605	protein_coding	APC membrane recruitment protein 2 [Source:HGNC Symbol;Acc:HGNC:26360]	-	3	72	0.0201065939805538	0.343947014191246
ENSG00000064205	107.832142417308	12.6469006079671	3.07786411098652	7.10696845767168e-08	2.8607823453684e-06	WISP2	20	44714844	44728509	+	4981	protein_coding	WNT1 inducible signaling pathway protein 2 [Source:HGNC Symbol;Acc:HGNC:12770]	-	91	15	1.29853235989449	0.15256131991142
ENSG00000163909	2.38497906387815	54.8483801850676	-4.46318096187903	7.10818198577613e-08	2.8607823453684e-06	HEYL	1	39624153	39639945	-	3661	protein_coding	hes related family bHLH transcription factor with YRPW motif-like [Source:HGNC Symbol;Acc:HGNC:4882]	bHLH	2	65	0.0388291776679911	0.899463092800163
ENSG00000014914	791.461583156759	148.535200955381	2.41258711035289	7.13263652035342e-08	2.86594911390292e-06	MTMR11	1	149928651	149936869	-	4562	protein_coding	myotubularin related protein 11 [Source:HGNC Symbol;Acc:HGNC:24307]	-	668	176	10.4075644221394	1.9544614418861
ENSG00000130707	225.12734580199	36.2797821678442	2.62877642289344	7.16349511980196e-08	2.8736680991973e-06	ASS1	9	130444929	130501274	+	3050	protein_coding	argininosuccinate synthase 1 [Source:HGNC Symbol;Acc:HGNC:758]	-	190	43	4.42773568755376	0.714230408362573
ENSG00000225683	1.38777878078145e-17	42.1879764869901	-8.42406341022111	7.22059639846533e-08	2.89187230108016e-06	PACRG-AS3	6	163165414	163192002	-	4466	antisense	PACRG antisense RNA 3 [Source:HGNC Symbol;Acc:HGNC:52053]	-	0	50	0	0.567180127241965
ENSG00000006327	1623.19090075415	315.652106451378	2.36189825621649	7.23789074520132e-08	2.89410052795562e-06	TNFRSF12A	16	3018445	3022383	+	1848	protein_coding	TNF receptor superfamily member 12A [Source:HGNC Symbol;Acc:HGNC:18152]	-	1370	374	52.692223656993	10.2527261001106
ENSG00000119922	143.376149916295	772.269435897811	-2.42846926744869	7.2917396972362e-08	2.91091440243551e-06	IFIT2	10	89283694	89309276	+	4101	protein_coding	interferon induced protein with tetratricopeptide repeats 2 [Source:HGNC Symbol;Acc:HGNC:5409]	-	121	915	2.09712118416781	11.3031904421375
ENSG00000100767	143.376149916295	20.2432154432904	2.81567678127708	7.52585407407557e-08	2.99952093475797e-06	PAPLN	14	73237497	73274640	+	7699	protein_coding	papilin, proteoglycan like sulfated glycoprotein [Source:HGNC Symbol;Acc:HGNC:19262]	-	121	24	1.1170663691742	0.157923456964028
ENSG00000172915	13.0479806117528	114.774199340965	-3.12671654916919	7.62680820656482e-08	3.03307030863978e-06	NBEA	13	34942287	35673022	+	11949	protein_coding	neurobeachin [Source:HGNC Symbol;Acc:HGNC:7648]	-	11	136	0.0654318275114097	0.576603225313776
ENSG00000119684	95.9841373574263	531.72241797621	-2.46855498634063	7.63461822246891e-08	3.03307030863978e-06	MLH3	14	75013764	75051532	-	8363	protein_coding	mutL homolog 3 [Source:HGNC Symbol;Acc:HGNC:7128]	-	81	630	0.688415830135343	3.81634978454011
ENSG00000174004	274.888936796881	45.5640855660931	2.5891309384439	7.80974327785452e-08	3.09765556925963e-06	NRROS	3	196639686	196662004	+	2910	protein_coding	negative regulator of reactive oxygen species [Source:HGNC Symbol;Acc:HGNC:24613]	-	232	54	5.6666047612824	0.940092290076846
ENSG00000130224	22.5264162486117	166.259724206129	-2.8780313631526	7.95775345033711e-08	3.15129591289353e-06	LRCH2	X	115110616	115234072	-	4929	protein_coding	leucine rich repeats and calponin homology domain containing 2 [Source:HGNC Symbol;Acc:HGNC:29292]	-	19	197	0.273982427410001	2.02477666994415
ENSG00000228549	1.38777878078145e-17	33.7476972121864	-8.1031850046385	8.20481551578339e-08	3.23039195950193e-06	BX284668.2	1	16870945	16874092	+	2963	lincRNA	novel transcript	-	0	40	0	0.683908592173503
ENSG00000188848	1.38777878078145e-17	34.5917256605085	-8.13868094436134	8.20481551578339e-08	3.23039195950193e-06	BEND4	4	42110938	42152878	-	8765	protein_coding	BEN domain containing 4 [Source:HGNC Symbol;Acc:HGNC:23815]	-	0	41	0	0.236974522256171
ENSG00000231806	1.38777878078145e-17	34.5917256605085	-8.13868094436134	8.20481551578339e-08	3.23039195950193e-06	PCAT7	9	94555054	94603990	+	5904	antisense	prostate cancer associated transcript 7 [Source:HGNC Symbol;Acc:HGNC:48824]	-	0	41	0	0.351809228925363
ENSG00000135406	106.64734198463	12.6469006079671	3.06194086675599	8.20986485593495e-08	3.23039195950193e-06	PRPH	12	49293252	49298686	+	4353	protein_coding	peripherin [Source:HGNC Symbol;Acc:HGNC:9461]	-	90	15	1.46954120719347	0.174571085338567
ENSG00000135314	32.0048491149965	210.993040212018	-2.71690636793359	8.2549753267417e-08	3.24296968608351e-06	KHDC1	6	73241314	73310365	-	3350	protein_coding	KH domain containing 1 [Source:HGNC Symbol;Acc:HGNC:21366]	-	27	250	0.572857869395211	3.7806364899442
ENSG00000185567	11.8631778021465	108.866023084374	-3.18671778580076	8.48170733544263e-08	3.32674406474889e-06	AHNAK2	14	104937244	104978357	-	18771	protein_coding	AHNAK nucleoprotein 2 [Source:HGNC Symbol;Acc:HGNC:20125]	-	10	129	0.0378652228017994	0.348154506233953
ENSG00000132429	152.854550583198	21.9312794677217	2.79315790588358	8.57942606447329e-08	3.35973048312096e-06	POPDC3	6	105158280	105179995	-	1881	protein_coding	popeye domain containing 3 [Source:HGNC Symbol;Acc:HGNC:17649]	-	129	26	4.87448615313251	0.700251862358617
ENSG00000103489	2.38497906387815	54.0043536691019	-4.4408636661031	9.11608737501442e-08	3.56423124610112e-06	XYLT1	16	17101769	17470881	-	11004	protein_coding	xylosyltransferase 1 [Source:HGNC Symbol;Acc:HGNC:15516]	-	2	64	0.012918358727964	0.294645024879693
ENSG00000132334	779.613587063225	149.379225904136	2.38266282900804	9.21396485906089e-08	3.59679947844765e-06	PTPRE	10	127907061	128085855	+	11235	protein_coding	protein tyrosine phosphatase, receptor type E [Source:HGNC Symbol;Acc:HGNC:9669]	-	658	177	4.16275396498332	0.798123153257646
ENSG00000163864	105.462541536813	12.6469006079671	3.04583991201904	9.49120642775926e-08	3.69917146570693e-06	NMNAT3	3	139560180	139678017	-	12983	protein_coding	nicotinamide nucleotide adenylyltransferase 3 [Source:HGNC Symbol;Acc:HGNC:20989]	-	89	15	0.487239934159434	0.0585309970329496
ENSG00000133401	418.249700371311	75.949031556641	2.45904395022064	9.79544544125718e-08	3.80131723777344e-06	PDZD2	5	31639410	32110931	+	15642	protein_coding	PDZ domain containing 2 [Source:HGNC Symbol;Acc:HGNC:18486]	-	353	90	1.60402210916788	0.29148750843068
ENSG00000185519	1.38777878078145e-17	41.3439490151892	-8.39500278211866	9.79951263922788e-08	3.80131723777344e-06	FAM131C	1	16057769	16073632	-	1701	protein_coding	family with sequence similarity 131 member C [Source:HGNC Symbol;Acc:HGNC:26717]	-	0	49	0	1.45935680146817
ENSG00000167037	1.38777878078145e-17	41.3439490151892	-8.39500278211866	9.79951263922788e-08	3.80131723777344e-06	SGSM1	22	24806169	24927578	+	8607	protein_coding	small G protein signaling modulator 1 [Source:HGNC Symbol;Acc:HGNC:29410]	-	0	49	0	0.28841244560211
ENSG00000144230	13.0479806117528	113.086149019698	-3.10536598879895	9.95398818242666e-08	3.85442931213166e-06	GPR17	2	127645864	127652639	+	2671	protein_coding	G protein-coupled receptor 17 [Source:HGNC Symbol;Acc:HGNC:4471]	-	11	134	0.292716176313678	2.54156154299656
ENSG00000075651	393.368907360944	70.8848768494387	2.46995467574031	9.9676782503344e-08	3.85442931213166e-06	PLD1	3	171600405	171810950	-	12859	protein_coding	phospholipase D1 [Source:HGNC Symbol;Acc:HGNC:9067]	-	332	84	1.83509610603138	0.330934320948844
ENSG00000125144	125.604147328997	16.8670820352633	2.88620015989918	1.02536190994029e-07	3.95879556809654e-06	MT1G	16	56666731	56668065	-	750	protein_coding	metallothionein 1G [Source:HGNC Symbol;Acc:HGNC:7399]	-	106	20	10.0455224406044	1.35094743907339
ENSG00000005379	32.0048491149965	207.616941059219	-2.69365027989841	1.03702276470661e-07	3.99756072313698e-06	TSPOAP1	17	58301228	58328760	-	11354	protein_coding	TSPO associated protein 1 [Source:HGNC Symbol;Acc:HGNC:16831]	-	27	246	0.169021830409896	1.09762992121297
ENSG00000141526	3675.26378902148	744.416623498388	2.30344379334664	1.04671365342286e-07	4.02468142009464e-06	SLC16A3	17	82228397	82261129	+	8995	protein_coding	solute carrier family 16 member 3 [Source:HGNC Symbol;Acc:HGNC:10924]	-	3102	882	24.5114245420057	4.9674915561259
ENSG00000072182	627.959236337211	3116.12576735931	-2.31082617358298	1.04732093214736e-07	4.02468142009464e-06	ASIC4	2	219514170	219538772	+	5250	protein_coding	acid sensing ion channel subunit family member 4 [Source:HGNC Symbol;Acc:HGNC:21263]	-	530	3692	7.1753731718603	35.6264138932783
ENSG00000080709	27.265633688917	183.140221448852	-2.74316445301399	1.05255049907752e-07	4.0384873036923e-06	KCNN2	5	114055545	114496500	+	6489	protein_coding	potassium calcium-activated channel subfamily N member 2 [Source:HGNC Symbol;Acc:HGNC:6291]	-	23	217	0.251928898688384	1.69414929657262
ENSG00000176771	33.1896526529969	211.83706499678	-2.67039258854834	1.11368728909811e-07	4.2664253275372e-06	NCKAP5	2	132671799	133568463	-	9552	protein_coding	NCK associated protein 5 [Source:HGNC Symbol;Acc:HGNC:29847]	-	28	251	0.208349107223117	1.33121783608441
ENSG00000145861	61.624908919573	4.2063989986205	3.82915813506214	1.12142192658807e-07	4.28939540323322e-06	C1QTNF2	5	160347751	160370641	-	2414	protein_coding	C1q and TNF related 2 [Source:HGNC Symbol;Acc:HGNC:14325]	-	52	5	1.53106632373877	0.104930673084615
ENSG00000165633	1.20030345729714	47.2521396680838	-5.17907954275671	1.14874918291427e-07	4.38711936403684e-06	VSTM4	10	49014245	49115509	-	8633	protein_coding	V-set and transmembrane domain containing 4 [Source:HGNC Symbol;Acc:HGNC:26470]	-	1	56	0.00823315298520302	0.32862152462112
ENSG00000112183	4.75443232699213	70.0408509831752	-3.85125660531966	1.16077523930441e-07	4.40004815344587e-06	RBM24	6	17281346	17293875	+	3444	protein_coding	RNA binding motif protein 24 [Source:HGNC Symbol;Acc:HGNC:21539]	-	4	83	0.0825514630908916	1.22091286414516
ENSG00000169248	124.419347082885	16.8670820352633	2.87253869097208	1.16097093166977e-07	4.40004815344587e-06	CXCL11	4	76033682	76041415	-	1908	protein_coding	C-X-C motif chemokine ligand 11 [Source:HGNC Symbol;Acc:HGNC:10638]	-	105	20	3.91145965447173	0.531032798377906
ENSG00000265519	35.5592593648533	1.38777878078145e-17	8.17717038250215	1.16814322597595e-07	4.40004815344587e-06	AC015922.2	17	15787787	15788205	-	347	lincRNA	novel transcript	-	30	0	6.14496914016637	0
ENSG00000272438	1.38777878078145e-17	32.9036686243735	-8.06679364894759	1.16814322597595e-07	4.40004815344587e-06	AL645608.6	1	904834	915976	+	351	lincRNA	novel transcript	-	0	39	0	5.62894766280581
ENSG00000234261	35.5592593648533	0.830095941872736	5.20456776325143	1.16814322597595e-07	4.40004815344587e-06	AL138720.1	6	14661829	15090003	-	1735	lincRNA	novel transcript	-	30	1	1.22899382803327	0.0291991521413558
ENSG00000159961	35.5592593648533	1.38777878078145e-17	8.17717038250215	1.16814322597595e-07	4.40004815344587e-06	OR3A3	17	3411370	3424070	+	3812	protein_coding	olfactory receptor family 3 subfamily A member 3 [Source:HGNC Symbol;Acc:HGNC:8284]	-	30	0	0.559366288467401	0
ENSG00000225986	35.5592593648533	1.38777878078145e-17	8.17717038250215	1.16814322597595e-07	4.40004815344587e-06	UBXN10-AS1	1	20184242	20186486	-	510	antisense	UBXN10 antisense RNA 1 [Source:HGNC Symbol;Acc:HGNC:41141]	-	30	0	4.18098880713281	0
ENSG00000221887	1.38777878078145e-17	32.9036686243735	-8.06679364894759	1.16814322597595e-07	4.40004815344587e-06	HMSD	18	63949301	63981774	+	2920	protein_coding	histocompatibility minor serpin domain containing [Source:HGNC Symbol;Acc:HGNC:23037]	-	0	39	0	0.676630352618095
ENSG00000167994	8.30877995149512	86.0773388495389	-3.35657033004828	1.16818594321554e-07	4.40004815344587e-06	RAB3IL1	11	61897301	61920269	-	3006	protein_coding	RAB3A interacting protein like 1 [Source:HGNC Symbol;Acc:HGNC:9780]	-	7	102	0.165514859630341	1.71901994492872
ENSG00000058091	157.593750762882	818.690789819666	-2.37636181554194	1.1758723576298e-07	4.42224800839707e-06	CDK14	7	90466424	91210590	+	6841	protein_coding	cyclin dependent kinase 14 [Source:HGNC Symbol;Acc:HGNC:8883]	-	133	970	1.38184705349032	7.18326459527769
ENSG00000077522	126.788947564915	667.61038302575	-2.39564544811132	1.19604875698966e-07	4.4912814130429e-06	ACTN2	1	236686454	236764631	+	5530	protein_coding	actinin alpha 2 [Source:HGNC Symbol;Acc:HGNC:164]	-	107	791	1.37526557688509	7.24637945958672
ENSG00000230699	9.49357661080422	91.1414916375795	-3.2489154405472	1.21240459153815e-07	4.54578019420025e-06	AL645608.2	1	911435	914948	+	3043	lincRNA	novel transcript	-	8	108	0.186859834955656	1.7980076004756
ENSG00000198715	680.090419575854	130.8106761122	2.37697173977433	1.21634425413356e-07	4.55363112196191e-06	GLMP	1	156290089	156295689	-	3471	protein_coding	glycosylated lysosomal membrane protein [Source:HGNC Symbol;Acc:HGNC:29436]	NCU-G1	574	155	11.7539869720547	2.26228233639127
ENSG00000184602	261.856139435183	1318.3533594601	-2.33144614967758	1.23589925367677e-07	4.61982886173629e-06	SNN	16	11668414	11679159	+	3312	protein_coding	stannin [Source:HGNC Symbol;Acc:HGNC:11149]	-	221	1562	4.7427460592989	23.8924354600616
ENSG00000146376	188.398549955085	30.3715819404803	2.62734848586571	1.24237565661e-07	4.63701207628219e-06	ARHGAP18	6	129576132	129710225	-	4640	protein_coding	Rho GTPase activating protein 18 [Source:HGNC Symbol;Acc:HGNC:21035]	-	159	36	2.43560619518965	0.393055828178681
ENSG00000135114	48.5920888263667	287.799291480502	-2.56375235179982	1.28651467003443e-07	4.79450202785793e-06	OASL	12	121019111	121039242	-	3517	protein_coding	2'-5'-oligoadenylate synthetase like [Source:HGNC Symbol;Acc:HGNC:8090]	-	41	341	0.828589479264022	4.91192504326159
ENSG00000198075	1.38777878078145e-17	40.4999214549507	-8.36534472243125	1.33489301291567e-07	4.96729193388274e-06	SULT1C4	2	108377911	108388057	+	2898	protein_coding	sulfotransferase family 1C member 4 [Source:HGNC Symbol;Acc:HGNC:11457]	-	0	48	0	0.839097788244344
ENSG00000156959	28.4504377394921	189.892420107701	-2.7342300032262	1.33997047727838e-07	4.97867645255045e-06	LHFPL4	3	9498361	9553802	-	5329	protein_coding	LHFPL tetraspan subfamily member 4 [Source:HGNC Symbol;Acc:HGNC:29568]	-	24	225	0.320105729651001	2.13897898614783
ENSG00000112559	341.237721260948	1688.88016173274	-2.30687872298442	1.3844839404083e-07	5.13633132237793e-06	MDFI	6	41636882	41654246	+	2523	protein_coding	MyoD family inhibitor [Source:HGNC Symbol;Acc:HGNC:6967]	-	288	2001	8.11340515248602	40.1790402138208
ENSG00000198832	515.403271587198	97.8936946374989	2.39470696068625	1.39010365535624e-07	5.14943652872278e-06	SELENOM	22	31104772	31120069	-	3187	protein_coding	selenoprotein M [Source:HGNC Symbol;Acc:HGNC:30397]	-	435	116	9.70141582326549	1.84393516158433
ENSG00000198131	206.170548288244	33.7476972121864	2.60590746240038	1.40982736988222e-07	5.21467032119403e-06	ZNF544	19	58228594	58277495	+	7130	protein_coding	zinc finger protein 544 [Source:HGNC Symbol;Acc:HGNC:16759]	zf-C2H2	174	40	1.73455328071512	0.284210541179536
ENSG00000158856	137.452149265742	714.031737199185	-2.37620279748998	1.41433565309717e-07	5.22351420622161e-06	DMTN	8	22048995	22082527	+	4473	protein_coding	dematin actin binding protein [Source:HGNC Symbol;Acc:HGNC:3382]	-	116	846	1.84326177680883	9.58166946224087
ENSG00000005893	5794.87025072686	1205.25406196252	2.26530275708704	1.46735151833912e-07	5.41121514333998e-06	LAMP2	X	120427827	120469365	-	5526	protein_coding	lysosomal associated membrane protein 2 [Source:HGNC Symbol;Acc:HGNC:6501]	-	4891	1428	62.9092791072514	13.091428766265
ENSG00000229950	302.13933078946	54.0043536691019	2.48094051216144	1.47503377347703e-07	5.43142660081372e-06	TFAP2A-AS1	6	10409340	10416446	+	1692	antisense	TFAP2A antisense RNA 1 [Source:HGNC Symbol;Acc:HGNC:40579]	-	255	64	10.7119305430973	1.91623750223176
ENSG00000186684	11.8631778021465	104.645896944352	-3.12975260238434	1.48535026835681e-07	5.46126325940848e-06	CYP27C1	2	127184120	127220078	-	4491	protein_coding	cytochrome P450 family 27 subfamily C member 1 [Source:HGNC Symbol;Acc:HGNC:33480]	-	10	124	0.158264996039318	1.39877657352289
ENSG00000163064	47.4072865962016	279.35904440466	-2.55636313485901	1.53845546606684e-07	5.64810041716294e-06	EN1	2	118842171	118847678	-	2886	protein_coding	engrailed homeobox 1 [Source:HGNC Symbol;Acc:HGNC:3342]	Homeobox	40	331	0.985125567862199	5.8103378681561
ENSG00000136826	7.12398798686349	78.4811086234998	-3.4423798172715	1.59187817996026e-07	5.83554629684987e-06	KLF4	9	107484852	107490482	-	3659	protein_coding	Kruppel like factor 4 [Source:HGNC Symbol;Acc:HGNC:6348]	zf-C2H2	6	93	0.116551204790256	1.28762754680745
ENSG00000128573	33.1896526529969	206.772916267504	-2.63550751220046	1.62352658472579e-07	5.94273358631603e-06	FOXP2	7	114086327	114693772	+	16152	protein_coding	forkhead box P2 [Source:HGNC Symbol;Acc:HGNC:13875]	Fork	28	245	0.123213885103716	0.768439177593289
ENSG00000166106	141.006549679171	21.0872476470375	2.73310740685869	1.62938278927955e-07	5.95533374730605e-06	ADAMTS15	11	130448974	130476641	+	5673	protein_coding	ADAM metallopeptidase with thrombospondin type 1 motif 15 [Source:HGNC Symbol;Acc:HGNC:16305]	-	119	25	1.49094665200593	0.223252815817258
ENSG00000149582	324.650525415616	59.068512110548	2.4555768305454	1.63368257929579e-07	5.96221640736782e-06	TMEM25	11	118531041	118547280	+	5529	protein_coding	transmembrane protein 25 [Source:HGNC Symbol;Acc:HGNC:25890]	-	274	70	3.52234506486247	0.641388502001747
ENSG00000261488	86.5057319316123	10.114779038568	3.07875573399973	1.64270663267987e-07	5.98629473188257e-06	TBILA	3	112133423	112135359	+	1937	antisense	TGF-beta induced lncRNA [Source:HGNC Symbol;Acc:HGNC:53943]	-	73	12	2.67868203905618	0.313849430863721
ENSG00000173546	1475.09095167171	7042.52821963229	-2.25521205949998	1.6510720489122e-07	6.00790538624085e-06	CSPG4	15	75674322	75712848	-	8290	protein_coding	chondroitin sulfate proteoglycan 4 [Source:HGNC Symbol;Acc:HGNC:2466]	-	1245	8344	10.6743821595857	50.9905251732286
ENSG00000150687	457.348089035112	86.9213643496814	2.39358778436353	1.66689749988574e-07	6.02943815998276e-06	PRSS23	11	86791059	86952910	+	11725	protein_coding	serine protease 23 [Source:HGNC Symbol;Acc:HGNC:14370]	-	386	103	2.33992738186827	0.445034923959146
ENSG00000122691	34.3744560684978	0.830095941872736	5.155830023681	1.67165323717247e-07	6.02943815998276e-06	TWIST1	7	19020991	19117672	-	2033	protein_coding	twist family bHLH transcription factor 1 [Source:HGNC Symbol;Acc:HGNC:12428]	bHLH	29	1	1.01388464432684	0.0249190993434591
ENSG00000100038	1.38777878078145e-17	32.0596398890533	-8.02946053033143	1.67165323717247e-07	6.02943815998276e-06	TOP3B	22	21957025	21982816	-	6641	protein_coding	DNA topoisomerase III beta [Source:HGNC Symbol;Acc:HGNC:11993]	-	0	38	0	0.28988105717205
ENSG00000141682	34.3744560684978	1.38777878078145e-17	8.12843264293173	1.67165323717247e-07	6.02943815998276e-06	PMAIP1	18	59899948	59904306	+	2235	protein_coding	phorbol-12-myristate-13-acetate-induced protein 1 [Source:HGNC Symbol;Acc:HGNC:9108]	-	29	0	0.92224943262482	0
ENSG00000115363	34.3744560684978	1.38777878078145e-17	8.12843264293173	1.67165323717247e-07	6.02943815998276e-06	EVA1A	2	75469302	75569722	-	2744	protein_coding	eva-1 homolog A, regulator of programmed cell death [Source:HGNC Symbol;Acc:HGNC:25816]	-	29	0	0.7511761960337	0
ENSG00000101197	34.3744560684978	0.830095941872736	5.155830023681	1.67165323717247e-07	6.02943815998276e-06	BIRC7	20	63235883	63240507	+	1562	protein_coding	baculoviral IAP repeat containing 7 [Source:HGNC Symbol;Acc:HGNC:13702]	-	29	1	1.31960786294268	0.0324331171352447
ENSG00000080200	261.856139435183	45.5640855660931	2.51908467916132	1.71394636396338e-07	6.17295923289642e-06	CRYBG3	3	97822040	97944963	+	10929	protein_coding	crystallin beta-gamma domain containing 3 [Source:HGNC Symbol;Acc:HGNC:34427]	-	221	54	1.43727467731704	0.25031279752252
ENSG00000224389	470.380885175517	90.2974662072404	2.37922505696024	1.74207442639294e-07	6.26511926727991e-06	C4B	6	32014795	32035418	+	7174	protein_coding	complement C4B (Chido blood group) [Source:HGNC Symbol;Acc:HGNC:1324]	-	397	107	3.93329989675764	0.755600306562865
ENSG00000035403	2925.28564982474	610.216708561502	2.26091484485699	1.80153788003582e-07	6.46954018025671e-06	VCL	10	73995193	74121363	+	9992	protein_coding	vinculin [Source:HGNC Symbol;Acc:HGNC:12665]	-	2469	723	17.5629146519	3.66568879522392
ENSG00000101335	41.4832741894251	1.67410154456701	4.52120250028002	1.82531069687214e-07	6.53588391909037e-06	MYL9	20	36541484	36551447	+	2821	protein_coding	myosin light chain 9 [Source:HGNC Symbol;Acc:HGNC:15754]	-	35	2	0.881846274457291	0.0359167167424688
ENSG00000232352	41.4832741894251	1.67410154456701	4.52120250028002	1.82531069687214e-07	6.53588391909037e-06	SEMA3B-AS1	3	50266641	50267371	-	338	antisense	SEMA3B antisense RNA 1 (head to head) [Source:HGNC Symbol;Acc:HGNC:49096]	-	35	2	7.36002467527816	0.299766443581374
ENSG00000152578	135.082548949659	20.2432154432904	2.72977963430823	1.84472459443567e-07	6.59582615497426e-06	GRIA4	11	105609994	105982092	+	10083	protein_coding	glutamate ionotropic receptor AMPA type subunit 4 [Source:HGNC Symbol;Acc:HGNC:4574]	-	114	24	0.803605703483426	0.120584418840232
ENSG00000169862	162.332950850329	817.846765203691	-2.33215722431365	1.94013305284085e-07	6.9269207737535e-06	CTNND2	5	10971840	11904043	-	6863	protein_coding	catenin delta 2 [Source:HGNC Symbol;Acc:HGNC:2516]	-	137	969	1.41884349873413	7.15285626800662
ENSG00000142892	951.409529879414	193.268519392662	2.29860584164372	1.96396877939985e-07	7.00188927118116e-06	PIGK	1	77088990	77219430	-	5513	protein_coding	phosphatidylinositol glycan anchor biosynthesis class K [Source:HGNC Symbol;Acc:HGNC:8965]	-	803	229	10.3527440968928	2.1043462965795
ENSG00000142303	39.1136685757874	232.937684214453	-2.57106748689708	1.97096789316774e-07	7.01670258186743e-06	ADAMTS10	19	8580242	8610735	-	5703	protein_coding	ADAM metallopeptidase with thrombospondin type 1 motif 10 [Source:HGNC Symbol;Acc:HGNC:13201]	-	33	276	0.411280855830528	2.45174574687176
ENSG00000137959	1818.68283335727	8576.96494704615	-2.23751070389126	1.98785428027991e-07	7.06662146236104e-06	IFI44L	1	78619922	78646145	+	10240	protein_coding	interferon induced protein 44 like [Source:HGNC Symbol;Acc:HGNC:17817]	-	1535	10162	10.6545803634893	50.2746382172748
ENSG00000223749	465.641686583233	90.2974662072404	2.36461920788598	2.07297878819373e-07	7.35862729259388e-06	MIR503HG	X	134543337	134546632	-	1678	lincRNA	MIR503 host gene [Source:HGNC Symbol;Acc:HGNC:28258]	-	393	107	16.646714076552	3.23043897454231
ENSG00000145911	4.75443232699213	66.6647472579882	-3.78012618098259	2.14025621502588e-07	7.58653176449761e-06	N4BP3	5	178113443	178126087	+	6080	protein_coding	NEDD4 binding protein 3 [Source:HGNC Symbol;Acc:HGNC:29852]	-	4	79	0.0467610590271432	0.658253583594561
ENSG00000186193	413.510501717465	1984.28877353822	-2.26234923249827	2.16291437363387e-07	7.65584799310204e-06	SAPCD2	9	137062124	137070588	-	3848	protein_coding	suppressor APC domain containing 2 [Source:HGNC Symbol;Acc:HGNC:28055]	-	349	2351	6.44641543469827	30.9518980242485
ENSG00000112333	143.376149916295	21.9312794677217	2.70087072618192	2.22115230733555e-07	7.85072329144347e-06	NR2E1	6	108166058	108188809	+	3733	protein_coding	nuclear receptor subfamily 2 group E member 1 [Source:HGNC Symbol;Acc:HGNC:7973]	RXR-like	121	26	2.30385587363305	0.352845902249279
ENSG00000242419	80.5817277642018	427.907387101643	-2.40730351274583	2.24503667098356e-07	7.92379108867459e-06	PCDHGC4	5	141484997	141512979	+	4974	protein_coding	protocadherin gamma subfamily C, 4 [Source:HGNC Symbol;Acc:HGNC:8717]	-	68	507	0.97169743889134	5.16382955074043
ENSG00000177989	280.81293554393	50.6282471121063	2.46826551190814	2.26050231373705e-07	7.96697894031524e-06	ODF3B	22	50529710	50532580	-	2301	protein_coding	outer dense fiber of sperm tails 3B [Source:HGNC Symbol;Acc:HGNC:34388]	-	237	60	7.32081873269799	1.32100466662979
ENSG00000110076	10.6783762452864	97.0496693029718	-3.17153313136936	2.30361083476796e-07	8.1073299435892e-06	NRXN2	11	64606174	64723188	-	10580	protein_coding	neurexin 2 [Source:HGNC Symbol;Acc:HGNC:8009]	-	9	115	0.0604623145076861	0.550657923535351
ENSG00000110446	1067.51989074007	220.277312772842	2.27612313124033	2.32027609790677e-07	8.15434923240142e-06	SLC15A3	11	60937084	60952530	-	6118	protein_coding	solute carrier family 15 member 3 [Source:HGNC Symbol;Acc:HGNC:18068]	-	901	261	10.4675066294301	2.16122884274777
ENSG00000225886	55.7009007057061	309.743933622896	-2.47314617205935	2.3594630955392e-07	8.28027226600963e-06	AL445490.1	1	27669468	27703063	+	1651	antisense	novel transcript, antisense to IFI6	-	47	367	2.02338586123508	11.2613047427302
ENSG00000233327	33.1896526529969	0.830095941872736	5.10538806458505	2.40483448154637e-07	8.41555624031639e-06	USP32P2	17	18511262	18525930	-	6442	transcribed_unprocessed_pseudogene	ubiquitin specific peptidase 32 pseudogene 2 [Source:HGNC Symbol;Acc:HGNC:30751]	-	28	1	0.308933665351632	0.00786409949786592
ENSG00000248727	1.38777878078145e-17	31.2156109975548	-7.99113560761915	2.40483448154637e-07	8.41555624031639e-06	LINC01948	5	56457795	56481946	-	858	lincRNA	long intergenic non-protein coding RNA 1948 [Source:HGNC Symbol;Acc:HGNC:52772]	-	0	37	0	2.18466150549456
ENSG00000150093	17306.383035777	3727.19958006862	2.21509649050302	2.44949187762698e-07	8.55969038426844e-06	ITGB1	10	32900319	33005792	-	6011	protein_coding	integrin subunit beta 1 [Source:HGNC Symbol;Acc:HGNC:6153]	-	14607	4416	172.719840225988	37.2179164715611
ENSG00000187796	799.755180418347	162.883624640069	2.29470409157866	2.45577328424459e-07	8.56950250291348e-06	CARD9	9	136361903	136373681	-	6699	protein_coding	caspase recruitment domain family member 9 [Source:HGNC Symbol;Acc:HGNC:16391]	-	675	193	7.16179229166278	1.45954352743599
ENSG00000181085	122.049746559113	615.280856319325	-2.33282126500009	2.45939249935671e-07	8.57001021915669e-06	MAPK15	8	143716259	143722458	+	3056	protein_coding	mitogen-activated protein kinase 15 [Source:HGNC Symbol;Acc:HGNC:24667]	-	103	729	2.39558619152145	12.0849233035566
ENSG00000117228	526.06646831817	103.801871689872	2.33981394523675	2.4710196420123e-07	8.59508511018295e-06	GBP1	1	89052319	89065360	-	4992	protein_coding	guanylate binding protein 1 [Source:HGNC Symbol;Acc:HGNC:4182]	-	444	123	6.32173548001571	1.24824620647557
ENSG00000249992	4896.79216367297	1049.95353378643	2.22135596223783	2.47355617049568e-07	8.59508511018295e-06	TMEM158	3	45224466	45226278	-	1813	protein_coding	transmembrane protein 158 (gene/pseudogene) [Source:HGNC Symbol;Acc:HGNC:30293]	-	4133	1244	162.030035619392	34.761002775937
ENSG00000171522	40.2984714327569	1.67410154456701	4.47950803485091	2.50561571577521e-07	8.6942398486484e-06	PTGER4	5	40679498	40693735	+	3961	protein_coding	prostaglandin E receptor 4 [Source:HGNC Symbol;Acc:HGNC:9596]	-	34	2	0.61010137099792	0.0255796662283526
ENSG00000134326	141.006549679171	703.059417133964	-2.31706132680673	2.52608116544267e-07	8.73824068207471e-06	CMPK2	2	6840570	6866635	-	4302	protein_coding	cytidine/uridine monophosphate kinase 2 [Source:HGNC Symbol;Acc:HGNC:27015]	-	119	833	1.96609492255455	9.80944226593564
ENSG00000150275	2.38497906387815	49.7842203397772	-4.32378495676136	2.52664489020025e-07	8.73824068207471e-06	PCDH15	10	53802771	55627942	-	15423	protein_coding	protocadherin related 15 [Source:HGNC Symbol;Acc:HGNC:14674]	-	2	59	0.00921698887651659	0.193799598583277
ENSG00000122735	113.756144366897	16.0230472926989	2.81683992549444	2.52892215435181e-07	8.73824068207471e-06	DNAI1	9	34457414	34520989	+	3615	protein_coding	dynein axonemal intermediate chain 1 [Source:HGNC Symbol;Acc:HGNC:2954]	-	96	19	1.88751693865581	0.266265574091229
ENSG00000138795	17.7871974766962	129.966651070062	-2.86200835710834	2.60170956230448e-07	8.97717155407186e-06	LEF1	4	108047545	108168956	-	5361	protein_coding	lymphoid enhancer binding factor 1 [Source:HGNC Symbol;Acc:HGNC:6551]	HMG	15	154	0.198871879466306	1.45527354237061
ENSG00000111846	28.4504377394921	181.452171764504	-2.6686851732725	2.61573290001609e-07	9.01295340451076e-06	GCNT2	6	10492223	10629368	+	9072	protein_coding	glucosaminyl (N-acetyl) transferase 2 (I blood group) [Source:HGNC Symbol;Acc:HGNC:4204]	-	24	215	0.188033888151475	1.20061879712624
ENSG00000095303	46.2224842867078	2.51821744006281	4.12501375912598	2.67252119630883e-07	9.1829763835843e-06	PTGS1	9	122370530	122395703	+	5791	protein_coding	prostaglandin-endoperoxide synthase 1 [Source:HGNC Symbol;Acc:HGNC:9604]	-	39	3	0.478673040775177	0.026244446018953
ENSG00000110042	46.2224842867078	2.51821744006281	4.12501375912598	2.67252119630883e-07	9.1829763835843e-06	DTX4	11	59171430	59208587	+	6072	protein_coding	deltex E3 ubiquitin ligase 4 [Source:HGNC Symbol;Acc:HGNC:29151]	-	39	3	0.456521011055509	0.0250299056152432
ENSG00000128805	42.6680768495414	246.442080163339	-2.52717267614765	2.69935398846541e-07	9.25106081342183e-06	ARHGAP22	10	48446034	48656265	-	6783	protein_coding	Rho GTPase activating protein 22 [Source:HGNC Symbol;Acc:HGNC:30320]	-	36	292	0.377232072824013	2.18087490164435
ENSG00000189410	30.8200454515342	190.736444931618	-2.62562533953908	2.69983534743777e-07	9.25106081342183e-06	SH2D5	1	20719732	20732837	-	4423	protein_coding	SH2 domain containing 5 [Source:HGNC Symbol;Acc:HGNC:28819]	-	26	226	0.41781529567097	2.58857778569908
ENSG00000164199	1649.25649177884	349.413093663663	2.23834173861515	2.77261303475129e-07	9.48725883222595e-06	ADGRV1	5	90529344	91164437	+	33822	protein_coding	adhesion G protein-coupled receptor V1 [Source:HGNC Symbol;Acc:HGNC:17416]	-	1392	414	2.92528292626074	0.620112914422992
ENSG00000130675	54.5160988909754	302.147711381506	-2.46829776765617	2.80613587746035e-07	9.58866734526651e-06	MNX1	7	156994051	157010651	-	4202	protein_coding	motor neuron and pancreas homeobox 1 [Source:HGNC Symbol;Acc:HGNC:4979]	Homeobox	46	358	0.778089778005201	4.31615168242749
ENSG00000269376	56.8857024601856	4.2063989986205	3.71392087649429	2.88451394105576e-07	9.82926014361693e-06	AL356740.3	13	113009671	113010319	+	649	sense_intronic	novel transcript	-	48	5	5.25683646628716	0.390296833322437
ENSG00000166821	56.8857024601856	4.2063989986205	3.71392087649429	2.88451394105576e-07	9.82926014361693e-06	PEX11A	15	89677764	89690783	-	3171	protein_coding	peroxisomal biogenesis factor 11 alpha [Source:HGNC Symbol;Acc:HGNC:8852]	-	48	5	1.07590251233692	0.0798809980530625
ENSG00000168734	777.243987843712	160.351549936495	2.27610305202679	2.90639771413873e-07	9.89017075938161e-06	PKIG	20	44531785	44624247	+	2496	protein_coding	cAMP-dependent protein kinase inhibitor gamma [Source:HGNC Symbol;Acc:HGNC:9019]	-	656	190	18.680443580587	3.85637039398956
ENSG00000198221	34.3744560684978	203.396817086098	-2.56133121070952	2.91984356583153e-07	9.92223975380575e-06	AFDN-DT	6	167823876	167826709	-	2362	lincRNA	AFDN divergent transcript [Source:HGNC Symbol;Acc:HGNC:21236]	-	29	241	0.872661931378693	5.16900401381278
ENSG00000272808	107.832142417308	15.1790118689021	2.81714931547736	2.9659008925962e-07	1.00648887099368e-05	AC015712.6	15	100849831	100876836	+	8164	processed_transcript	novel transcript	-	91	18	0.792257433198732	0.111696413691149
ENSG00000065989	74.6577228779743	392.458351612921	-2.39259406569243	2.97055106445904e-07	1.00668221581413e-05	PDE4A	19	10416773	10469631	+	6646	protein_coding	phosphodiesterase 4A [Source:HGNC Symbol;Acc:HGNC:8780]	-	63	465	0.673764521883725	3.54456003142376
ENSG00000086062	986.953517931421	205.928891474351	2.26003857969164	3.01131887559251e-07	1.01909805184832e-05	B4GALT1	9	33104082	33167356	-	4901	protein_coding	beta-1,4-galactosyltransferase 1 [Source:HGNC Symbol;Acc:HGNC:924]	-	833	244	12.080592225629	2.52217283565018
ENSG00000117151	154.039350637163	25.3074034797925	2.59891315548805	3.10044056105373e-07	1.04782149427064e-05	CTBS	1	84549606	84574480	-	6939	protein_coding	chitobiase [Source:HGNC Symbol;Acc:HGNC:2496]	-	130	30	1.33160185383535	0.219025200887386
ENSG00000177707	1159.93425939616	244.754030682799	2.24396918216676	3.25642915705385e-07	1.09903370360705e-05	NECTIN3	3	111070071	111275563	+	6184	protein_coding	nectin cell adhesion molecule 3 [Source:HGNC Symbol;Acc:HGNC:17664]	-	979	290	11.2522957175148	2.37573631952186
ENSG00000091592	1072.25908913637	226.185486143518	2.24435095431232	3.27699238398787e-07	1.10446282930826e-05	NLRP1	17	5499427	5619424	-	12808	protein_coding	NLR family pyrin domain containing 1 [Source:HGNC Symbol;Acc:HGNC:14374]	-	905	268	5.02221367877406	1.06004229877324
ENSG00000176244	45.037681894675	252.350253317946	-2.48354915112094	3.3071229680843e-07	1.11309728165904e-05	ACBD7	10	15077523	15088776	-	1498	protein_coding	acyl-CoA binding domain containing 7 [Source:HGNC Symbol;Acc:HGNC:17715]	-	38	299	1.80301653498518	10.1118145264422
ENSG00000107201	319.911326573839	1504.88279761746	-2.23355181195758	3.35801742755681e-07	1.1286873018427e-05	DDX58	9	32455705	32526324	-	4353	protein_coding	DExD/H-box helicase 58 [Source:HGNC Symbol;Acc:HGNC:19102]	-	270	1783	4.40862362158042	20.7506830105777
ENSG00000188662	26.0808295096486	164.571674428499	-2.65288813224596	3.40585199677499e-07	1.14320781785627e-05	HILS1	17	50171428	50181178	-	1219	transcribed_unitary_pseudogene	histone linker H1 domain, spermatid-specific 1 (pseudogene) [Source:HGNC Symbol;Acc:HGNC:30616]	-	22	195	1.28276440842303	8.10402227089761
ENSG00000077800	32.0048491149965	1.38777878078145e-17	8.02572098981988	3.47842130366527e-07	1.16598005411312e-05	FKBP6	7	73328164	73358637	+	4743	protein_coding	FK506 binding protein 6 [Source:HGNC Symbol;Acc:HGNC:3722]	-	27	0	0.40461182004511	0
ENSG00000131725	850.701563532144	178.076072370813	2.25523800355143	3.48944900483071e-07	1.16808950336742e-05	WDR44	X	118346073	118449961	+	4202	protein_coding	WD repeat domain 44 [Source:HGNC Symbol;Acc:HGNC:30512]	-	718	211	12.1449665349507	2.54387710891676
ENSG00000038002	572.27365396612	117.306274769825	2.28502050189272	3.58576202481987e-07	1.19870372512644e-05	AGA	4	177430770	177442503	-	2675	protein_coding	aspartylglucosaminidase [Source:HGNC Symbol;Acc:HGNC:318]	-	483	139	12.8336819048103	2.63245365464301
ENSG00000170162	17.7871974766962	126.590550849459	-2.82407694419583	3.6850747215096e-07	1.23023651494402e-05	VGLL2	6	117265558	117273565	+	2231	protein_coding	vestigial like family member 2 [Source:HGNC Symbol;Acc:HGNC:20232]	-	15	150	0.477880836315045	3.40613148578567
ENSG00000114805	1223.91343761853	262.478550061955	2.22060799926455	3.89010984617061e-07	1.2969310812821e-05	PLCH1	3	155375580	155745067	-	7173	protein_coding	phospholipase C eta 1 [Source:HGNC Symbol;Acc:HGNC:29185]	-	1033	311	10.2359325863738	2.19649024232447
ENSG00000102575	81.7665286515433	10.114779038568	2.99757461274759	3.92609034158174e-07	1.30716025394282e-05	ACP5	19	11574660	11579008	-	2919	protein_coding	acid phosphatase 5, tartrate resistant [Source:HGNC Symbol;Acc:HGNC:124]	-	69	12	1.68013013729592	0.208265278377193
ENSG00000175505	100.723339585833	13.4909386341717	2.88733667198891	4.07349168622692e-07	1.35440853626556e-05	CLCF1	11	67364168	67374177	-	1975	protein_coding	cardiotrophin like cytokine factor 1 [Source:HGNC Symbol;Acc:HGNC:17412]	-	85	16	3.05900193737058	0.410414411870398
ENSG00000115758	2259.42828089888	10186.5198639941	-2.17258208240688	4.10794951903813e-07	1.36402722185989e-05	ODC1	2	10439968	10448504	-	2968	protein_coding	ornithine decarboxylase 1 [Source:HGNC Symbol;Acc:HGNC:8109]	-	1907	12069	45.6682871086383	206.004691402166
ENSG00000227036	381.52091061659	1762.31030241168	-2.20733799839177	4.18020854131159e-07	1.38615490487497e-05	LINC00511	17	72290091	72640472	-	27605	processed_transcript	long intergenic non-protein coding RNA 511 [Source:HGNC Symbol;Acc:HGNC:43564]	-	322	2088	0.829079251231479	3.83188496574703
ENSG00000116883	588.860848749109	122.370425449443	2.26532903621624	4.29843357941116e-07	1.42344503137789e-05	AL591845.1	1	36323734	36329221	+	1838	antisense	novel transcript, antisense to EVA1B	-	497	145	19.2193549681529	3.9966140913828
ENSG00000225217	668.242423404107	140.094951261976	2.25279573820718	4.37460330365909e-07	1.44672705234013e-05	HSPA7	1	161606291	161608217	+	1927	unprocessed_pseudogene	heat shock protein family A (Hsp70) member 7 [Source:HGNC Symbol;Acc:HGNC:5240]	-	564	166	20.8029686989047	4.36411406758271
ENSG00000177359	623.220037849585	129.966651070062	2.26033670125973	4.3972644505927e-07	1.4522745818015e-05	AC024940.1	12	31111652	31201235	-	7202	transcribed_unprocessed_pseudogene	alpha-2-macroglobulin like 1 pseudogene [Source:NCBI gene;Acc:144203]	-	526	154	5.19111384523487	1.08327151633558
ENSG00000075884	55.7009007057061	4.2063989986205	3.68361359200235	4.68596253879109e-07	1.5414317572602e-05	ARHGAP15	2	143091362	143768352	+	6226	protein_coding	Rho GTPase activating protein 15 [Source:HGNC Symbol;Acc:HGNC:21030]	-	47	5	0.536557991792341	0.0406846522367911
ENSG00000256967	55.7009007057061	5.05046961351027	3.4274170924944	4.68596253879109e-07	1.5414317572602e-05	AC018653.3	12	7129079	7131198	-	1179	antisense	novel transcript	-	47	6	2.83342668100009	0.257814396769732
ENSG00000131044	3.56968428918238	53.1603271056823	-3.8572027742545	4.68596253879109e-07	1.5414317572602e-05	TTLL9	20	31870702	31944963	+	6175	protein_coding	tubulin tyrosine ligase like 9 [Source:HGNC Symbol;Acc:HGNC:16118]	-	3	63	0.034531243589275	0.516860457459254
ENSG00000182575	50.961693060932	273.450871415119	-2.42146386655633	4.7769225805312e-07	1.56769907271962e-05	NXPH3	17	49575858	49583827	+	5648	protein_coding	neurexophilin 3 [Source:HGNC Symbol;Acc:HGNC:8077]	-	43	324	0.541130102339604	2.90616348879988
ENSG00000176046	37.9288656147056	1.67410154456701	4.39232014662361	4.77852418906875e-07	1.56769907271962e-05	NUPR1	16	28532708	28539174	-	5674	protein_coding	nuclear protein 1, transcriptional regulator [Source:HGNC Symbol;Acc:HGNC:29990]	-	32	2	0.40085617044065	0.0178570775344562
ENSG00000164197	5.93920366270863	68.3527991741939	-3.50153241244566	4.91182906518208e-07	1.60929262771722e-05	RNF180	5	64165844	64372869	+	5434	protein_coding	ring finger protein 180 [Source:HGNC Symbol;Acc:HGNC:27752]	-	5	81	0.0654000825554451	0.75515326576839
ENSG00000053918	10.6783762452864	91.9855170549415	-3.09432809275451	4.93221013270695e-07	1.61382700509301e-05	KCNQ1	11	2444684	2849110	+	4447	protein_coding	potassium voltage-gated channel subfamily Q member 1 [Source:HGNC Symbol;Acc:HGNC:6294]	-	9	109	0.143847827184916	1.2417354749747
ENSG00000196083	2794.95769509904	620.345004074866	2.17142241321983	4.96409779550723e-07	1.62210936043654e-05	IL1RAP	3	190514051	190659750	+	11558	protein_coding	interleukin 1 receptor accessory protein [Source:HGNC Symbol;Acc:HGNC:5995]	-	2359	735	14.5068518889468	3.22162041784568
ENSG00000151490	69.9185183661835	357.853340378885	-2.35394707941224	4.99835642204481e-07	1.63114353555909e-05	PTPRO	12	15322397	15597399	+	7519	protein_coding	protein tyrosine phosphatase, receptor type O [Source:HGNC Symbol;Acc:HGNC:9678]	-	59	424	0.557724667316692	2.85677141658026
ENSG00000196091	30.8200454515342	1.38777878078145e-17	7.97148611105712	5.0595218962404e-07	1.64025577795199e-05	MYBPC1	12	101568353	101686018	+	7385	protein_coding	myosin binding protein C, slow type [Source:HGNC Symbol;Acc:HGNC:7549]	-	26	0	0.250236567739025	0
ENSG00000066032	30.8200454515342	0.830095941872736	4.99888349180639	5.0595218962404e-07	1.64025577795199e-05	CTNNA2	2	79185231	80648861	+	7535	protein_coding	catenin alpha 2 [Source:HGNC Symbol;Acc:HGNC:2510]	-	26	1	0.245255083311573	0.0067233615083281
ENSG00000164188	30.8200454515342	0.830095941872736	4.99888349180639	5.0595218962404e-07	1.64025577795199e-05	RANBP3L	5	36248434	36302114	-	3363	protein_coding	RAN binding protein 3 like [Source:HGNC Symbol;Acc:HGNC:26353]	-	26	1	0.549508490262474	0.015064088303673
ENSG00000242598	30.8200454515342	1.38777878078145e-17	7.97148611105712	5.0595218962404e-07	1.64025577795199e-05	MED28P8	1	81557121	81557832	-	521	processed_pseudogene	mediator complex subunit 28 pseudogene 8 [Source:HGNC Symbol;Acc:HGNC:45085]	-	26	0	3.54701929511075	0
ENSG00000155749	30.8200454515342	0.830095941872736	4.99888349180639	5.0595218962404e-07	1.64025577795199e-05	ALS2CR12	2	201288271	201357398	-	2635	protein_coding	amyotrophic lateral sclerosis 2 chromosome region 12 [Source:HGNC Symbol;Acc:HGNC:14439]	-	26	1	0.701327154744858	0.0192260071974392
ENSG00000183054	103.092940594129	14.3349756819334	2.83415342688857	5.20496911596508e-07	1.68519413464533e-05	RGPD6	2	110513812	110577185	-	13309	protein_coding	RANBP2-like and GRIP domain containing 6 [Source:HGNC Symbol;Acc:HGNC:32419]	-	87	17	0.464624122454686	0.0647102706746779
ENSG00000179029	492.892078427436	102.113821152918	2.26948353508264	5.25423917847103e-07	1.69891657630483e-05	TMEM107	17	8173237	8176399	-	3163	protein_coding	transmembrane protein 107 [Source:HGNC Symbol;Acc:HGNC:28128]	-	416	121	9.34807235031401	1.93800948618259
ENSG00000221923	34.3744560684978	195.800593838091	-2.50645675280539	5.39164627629231e-07	1.74106420526711e-05	ZNF880	19	52369917	52385795	+	3719	protein_coding	zinc finger protein 880 [Source:HGNC Symbol;Acc:HGNC:37249]	zf-C2H2	29	232	0.554242399009538	3.16032339874658
ENSG00000178814	1061.59589274407	231.24963470312	2.19800786781022	5.43526173741884e-07	1.75285414802432e-05	OPLAH	8	144051266	144063965	-	4452	protein_coding	5-oxoprolinase, ATP-hydrolysing [Source:HGNC Symbol;Acc:HGNC:8149]	-	896	274	14.3047667363538	3.11792114476171
ENSG00000166762	170.626550801405	30.3715819404803	2.48448876518284	5.92665719330989e-07	1.90883237096799e-05	CATSPER2	15	43628503	43668118	-	8100	protein_coding	cation channel sperm associated 2 [Source:HGNC Symbol;Acc:HGNC:18810]	-	144	36	1.26358772837791	0.225157906512232
ENSG00000177106	422.988899018656	86.9213643496814	2.28094257904433	5.97758684668427e-07	1.92272549015055e-05	EPS8L2	11	694438	727727	+	5693	protein_coding	EPS8 like 2 [Source:HGNC Symbol;Acc:HGNC:21296]	-	357	103	4.45712648348656	0.91657025881275
ENSG00000163531	39.1136685757874	216.057188900721	-2.46260261791715	6.36723583881566e-07	2.04539160650288e-05	NFASC	1	204828651	205022822	+	21271	protein_coding	neurofascin [Source:HGNC Symbol;Acc:HGNC:29866]	-	33	256	0.11026913265956	0.609707837671223
ENSG00000134668	82.9513295111082	10.9588210113033	2.9041595004263	6.38276358548554e-07	2.04771339944751e-05	SPOCD1	1	31790422	31816051	-	7085	protein_coding	SPOC domain containing 1 [Source:HGNC Symbol;Acc:HGNC:26338]	-	70	13	0.702240886448559	0.0929550990188115
ENSG00000129910	127.973747790873	605.996585428199	-2.24257112121017	6.48220712489796e-07	2.07691599971893e-05	CDH15	16	89171767	89195492	+	4628	protein_coding	cadherin 15 [Source:HGNC Symbol;Acc:HGNC:1754]	-	108	718	1.65866366678821	7.85960669772064
ENSG00000278318	26.0808295096486	157.819475206832	-2.59249845231115	6.53668158599186e-07	2.09165332565506e-05	ZNF229	19	44417519	44448578	-	5505	protein_coding	zinc finger protein 229 [Source:HGNC Symbol;Acc:HGNC:13022]	-	22	187	0.284049012510022	1.72089353614935
ENSG00000277156	36.7440625456703	1.67410154456701	4.34666721545611	6.64017627788985e-07	2.12201799160389e-05	AL589743.5	14	19267115	19268164	+	1050	processed_pseudogene	translocase of outer mitochondrial membrane 40 homolog (yeast) (TOMM40) pseudogene	-	31	2	2.09845819177047	0.0964962456480996
ENSG00000285938	27.265633688917	162.039599741708	-2.56670201536459	6.81536119833547e-07	2.17518468465892e-05	AC072022.2	3	187743686	187746028	+	1144	antisense	BCL6 antisense 1	-	23	192	1.42899180383647	8.50246639976262
ENSG00000164076	303.324130515099	1369.83886051768	-2.17470497132214	6.86779782816451e-07	2.18908837491791e-05	CAMKV	3	49857988	49870222	-	3900	protein_coding	CaM kinase like vesicle associated [Source:HGNC Symbol;Acc:HGNC:28788]	-	256	1623	4.66555468939538	21.0825739770781
ENSG00000154760	225.12734580199	43.0320038743434	2.38338180185847	7.21564883477027e-07	2.29699706325958e-05	SLFN13	17	35435096	35448837	-	9329	protein_coding	schlafen family member 13 [Source:HGNC Symbol;Acc:HGNC:26481]	-	190	51	1.44759286601339	0.276952189648179
ENSG00000187479	30.8200454515342	178.920097222428	-2.53342833649157	7.24346377383783e-07	2.3028800871695e-05	C11orf96	11	43942505	43944338	+	1834	protein_coding	chromosome 11 open reading frame 96 [Source:HGNC Symbol;Acc:HGNC:38675]	-	26	212	1.00763198078119	5.8560698694839
ENSG00000177453	49.7768909802895	261.634525337504	-2.3916320667576	7.3851883263387e-07	2.34118084317892e-05	NIM1K	5	43192071	43280850	+	3619	protein_coding	NIM1 serine/threonine protein kinase [Source:HGNC Symbol;Acc:HGNC:28646]	-	42	310	0.824875934869528	4.33953135651512
ENSG00000277147	1.38777878078145e-17	28.683523287881	-7.86964531362191	7.40189314449984e-07	2.34118084317892e-05	LINC00869	1	149606334	149679523	+	8611	transcribed_unprocessed_pseudogene	long intergenic non-protein coding RNA 869 [Source:HGNC Symbol;Acc:HGNC:29050]	-	0	34	0	0.200029959913898
ENSG00000197816	29.6352416602225	0.830095941872736	4.94252986583559	7.40189314449984e-07	2.34118084317892e-05	CCDC180	9	97307304	97378524	+	14155	protein_coding	coiled-coil domain containing 180 [Source:HGNC Symbol;Acc:HGNC:29303]	-	25	1	0.12553304436817	0.00357898473791962
ENSG00000178038	1.38777878078145e-17	27.8394936691323	-7.82676350200282	7.40189314449984e-07	2.34118084317892e-05	ALS2CL	3	46668997	46693704	-	9057	protein_coding	ALS2 C-terminal like [Source:HGNC Symbol;Acc:HGNC:20605]	-	0	33	0	0.184586226769717
ENSG00000187372	4.75443232699213	60.7565646028783	-3.64652914393021	7.59610976409056e-07	2.39953423802661e-05	PCDHB13	5	141213919	141218979	+	5061	protein_coding	protocadherin beta 13 [Source:HGNC Symbol;Acc:HGNC:8684]	-	4	72	0.0561760993647561	0.720718847164229
ENSG00000269388	3.56968428918238	50.6282471121063	-3.78698021489811	7.68059942093318e-07	2.42002641524703e-05	AC018755.3	19	51594561	51606150	+	1472	transcribed_processed_pseudogene	putative ATP-binding domain-containing protein 3-like protein (ABP3L) pseudogene	-	3	60	0.144857628507998	2.06496721325757
ENSG00000166278	53.3312970136142	5.05046961351027	3.36482290465418	7.68059942093318e-07	2.42002641524703e-05	C2	6	31897785	31945672	+	5536	protein_coding	complement C2 [Source:HGNC Symbol;Acc:HGNC:1248]	-	45	6	0.57775585936716	0.054906642664652
ENSG00000171729	597.154446129199	129.122626022809	2.20809985194746	7.71701345912341e-07	2.42839845727084e-05	TMEM51	1	15152532	15220480	+	2240	protein_coding	transmembrane protein 51 [Source:HGNC Symbol;Acc:HGNC:25488]	-	504	153	15.992282187283	3.46029505878732
ENSG00000164171	553.316859888355	118.994325021923	2.21584169548538	7.87999237039979e-07	2.47652600981062e-05	ITGA2	5	52989326	53094779	+	7910	protein_coding	integrin subunit alpha 2 [Source:HGNC Symbol;Acc:HGNC:6137]	-	467	141	4.19631733752558	0.903051148432436
ENSG00000240875	7.12398798686349	70.0408509831752	-3.27853285296461	8.52653859153947e-07	2.67631340447672e-05	LINC00886	3	156747346	156817062	-	3822	lincRNA	long intergenic non-protein coding RNA 886 [Source:HGNC Symbol;Acc:HGNC:48572]	-	6	83	0.111580549012963	1.10016324021872
ENSG00000204789	1.20030345729714	39.6558938020228	-4.92703165151997	8.61119886726993e-07	2.69945218874735e-05	ZNF204P	6	27357825	27360221	-	2397	processed_pseudogene	zinc finger protein 204, pseudogene [Source:HGNC Symbol;Acc:HGNC:12995]	-	1	47	0.0296524028874667	0.993343705201025
ENSG00000116147	78.2121259025517	379.797981700632	-2.27829733310601	8.66257658974468e-07	2.71211201834506e-05	TNR	1	175315194	175743770	-	12960	protein_coding	tenascin R [Source:HGNC Symbol;Acc:HGNC:11953]	-	66	450	0.36196523469159	1.75904614462681
ENSG00000170382	86.5057319316123	417.779091284181	-2.27054555292933	8.89855424535343e-07	2.78246174635126e-05	LRRN2	1	204617170	204685733	-	5681	protein_coding	leucine rich repeat neuronal 2 [Source:HGNC Symbol;Acc:HGNC:16914]	-	73	495	0.913326370296041	4.41418092550605
ENSG00000108515	994.062315538026	222.809387081542	2.15680018335873	8.95419671535955e-07	2.79631629322323e-05	ENO3	17	4948092	4957131	+	4292	protein_coding	enolase 3 [Source:HGNC Symbol;Acc:HGNC:3354]	-	839	264	13.8940921146634	3.11611827745261
ENSG00000171488	338.86812186358	70.0408509831752	2.27210708097613	9.04190914152304e-07	2.82013831138451e-05	LRRC8C	1	89633072	89769903	+	11724	protein_coding	leucine rich repeat containing 8 VRAC subunit C [Source:HGNC Symbol;Acc:HGNC:25075]	-	286	83	1.73387645686453	0.358650964185938
ENSG00000085552	227.496945447726	1020.41267240323	-2.1647428700569	9.08937771029171e-07	2.83136410972989e-05	IGSF9	1	159927039	159945604	-	6628	protein_coding	immunoglobulin superfamily member 9 [Source:HGNC Symbol;Acc:HGNC:18132]	-	192	1209	2.05895405348242	9.24088405536964
ENSG00000081087	1908.72760225872	437.191658244555	2.12590515191154	9.10418146988311e-07	2.83239925653829e-05	OSTM1	6	108041409	108165854	-	5325	protein_coding	osteopetrosis associated transmembrane protein 1 [Source:HGNC Symbol;Acc:HGNC:21652]	-	1611	518	21.5032376452481	4.92810403830999
ENSG00000197872	10720.0821333037	45846.5593154749	-2.09648729527737	9.15574292794895e-07	2.8448530702195e-05	FAM49A	2	16549459	16666331	-	5448	protein_coding	family with sequence similarity 49 member A [Source:HGNC Symbol;Acc:HGNC:25373]	-	9048	54319	118.043864603146	505.1081631541
ENSG00000169946	35.5592593648533	1.67410154456701	4.29952229232398	9.26661517076719e-07	2.87568129406286e-05	ZFPM2	8	104590733	105804532	+	7775	protein_coding	zinc finger protein, FOG family member 2 [Source:HGNC Symbol;Acc:HGNC:16700]	-	30	2	0.27425135583765	0.0130316473222514
ENSG00000145362	1148.08626342254	259.946475886366	2.14232354427573	9.5131973816934e-07	2.94849362567535e-05	ANK2	4	112818109	113383740	+	18224	protein_coding	ankyrin 2 [Source:HGNC Symbol;Acc:HGNC:493]	-	969	308	3.77927066614896	0.85620296978148
ENSG00000136960	2.38497906387815	44.7200584104741	-4.16946545415576	9.57367076120477e-07	2.9635135677501e-05	ENPP2	8	119557086	119673453	-	6729	protein_coding	ectonucleotide pyrophosphatase/phosphodiesterase 2 [Source:HGNC Symbol;Acc:HGNC:3357]	-	2	53	0.0211255193108211	0.399020364862293
ENSG00000182013	206.170548288244	922.505817398333	-2.16117872068916	9.71169839750544e-07	3.00247257098818e-05	PNMA8A	19	46466491	46471563	-	3696	protein_coding	PNMA family member 8A [Source:HGNC Symbol;Acc:HGNC:25578]	-	174	1093	3.34614850960466	14.9815904109905
ENSG00000257242	133.897748778942	22.7753109357229	2.54812477514415	9.72784742580248e-07	3.00370117449278e-05	LINC01619	12	91984976	92142914	-	3642	processed_transcript	long intergenic non-protein coding RNA 1619 [Source:HGNC Symbol;Acc:HGNC:27409]	-	113	27	2.20529365691986	0.375572290516697
ENSG00000138639	52.1464950711337	4.2063989986205	3.58867353069804	9.8669178987308e-07	3.03903534930821e-05	ARHGAP24	4	85475114	86002670	+	7908	protein_coding	Rho GTPase activating protein 24 [Source:HGNC Symbol;Acc:HGNC:25361]	-	44	5	0.395470362637246	0.0320311892800027
ENSG00000043591	3.56968428918238	49.7842203397772	-3.76279202229198	9.8669178987308e-07	3.03903534930821e-05	ADRB1	10	114044056	114046908	+	2853	protein_coding	adrenoceptor beta 1 [Source:HGNC Symbol;Acc:HGNC:285]	-	3	59	0.0747390217889145	1.04765902872411
ENSG00000102181	3203.71355304897	743.572598879628	2.10698374362473	9.92460536478037e-07	3.05299175753736e-05	CD99L2	X	150766337	150898816	-	5762	protein_coding	CD99 molecule like 2 [Source:HGNC Symbol;Acc:HGNC:18237]	-	2704	881	33.3550318442001	7.74590871544381
ENSG00000159713	50.961693060932	260.79050061231	-2.35310843453266	1.00702984393411e-06	3.0939518405602e-05	TPPP3	16	67389809	67393535	-	2618	protein_coding	tubulin polymerization promoting protein family member 3 [Source:HGNC Symbol;Acc:HGNC:24162]	-	43	309	1.16741895264098	5.97941308260617
ENSG00000110987	303.324130515099	1331.01372857483	-2.13322841671395	1.03219386540119e-06	3.16732025538717e-05	BCL7A	12	122019422	122062044	+	6565	protein_coding	BCL tumor suppressor 7A [Source:HGNC Symbol;Acc:HGNC:1004]	-	256	1577	2.77161664716557	12.1693304155678
ENSG00000101384	6123.0597363365	1436.51680447739	2.09156640358305	1.03475149426896e-06	3.17122411367819e-05	JAG1	20	10637684	10673999	-	9298	protein_coding	jagged 1 [Source:HGNC Symbol;Acc:HGNC:6188]	-	5168	1702	39.5058026069542	9.2734158204839
ENSG00000267508	41.4832741894251	221.96536231316	-2.41686985065427	1.0365055698463e-06	3.17265867415362e-05	ZNF285	19	44382298	44401608	-	6866	protein_coding	zinc finger protein 285 [Source:HGNC Symbol;Acc:HGNC:13079]	zf-C2H2	35	263	0.362319886432278	1.94053584588718
ENSG00000072778	9947.59280273579	2339.62313198709	2.08800288303046	1.0431578040731e-06	3.18906396335655e-05	ACADVL	17	7217125	7225273	+	4865	protein_coding	acyl-CoA dehydrogenase very long chain [Source:HGNC Symbol;Acc:HGNC:92]	-	8396	2772	122.664109849883	28.865567583079
ENSG00000125355	738.145600680257	164.571674428499	2.16420521192432	1.0523151467244e-06	3.21307759713339e-05	TMEM255A	X	120258650	120311556	-	3858	protein_coding	transmembrane protein 255A [Source:HGNC Symbol;Acc:HGNC:26086]	-	623	195	11.4776704137749	2.56060216387356
ENSG00000118985	88.8753334213471	12.6469006079671	2.79923947379335	1.07874655581342e-06	3.28971029400161e-05	ELL2	5	95885098	95962071	-	7328	protein_coding	elongation factor for RNA polymerase II 2 [Source:HGNC Symbol;Acc:HGNC:17064]	-	75	15	0.727450972856759	0.103699226866646
ENSG00000243479	1.38777878078145e-17	26.9954638381284	-7.78256794827989	1.08933521749243e-06	3.31284265199083e-05	MNX1-AS1	7	157010805	157016426	+	1041	lincRNA	MNX1 antisense RNA 1 (head to head) [Source:HGNC Symbol;Acc:HGNC:48954]	-	0	32	0	1.55728811420564
ENSG00000259446	28.4504377394921	0.830095941872736	4.88388519637438	1.08933521749243e-06	3.31284265199083e-05	AC055874.1	15	33303657	33310659	-	561	antisense	uncharacterized LOC101928134 [Source:NCBI gene;Acc:101928134]	-	24	1	3.04071913246022	0.0903039732000932
ENSG00000272168	239.344943549595	1060.08182911403	-2.14654825645035	1.09036043671378e-06	3.31284265199083e-05	CASC15	6	21664772	22368328	+	13289	lincRNA	cancer susceptibility 15 [Source:HGNC Symbol;Acc:HGNC:28245]	-	202	1256	1.08040601728453	4.78814240201346
ENSG00000145242	189.583349867248	36.2797821678442	2.38099689284026	1.09236836312625e-06	3.31486099467255e-05	EPHA5	4	65319563	65670495	-	9833	protein_coding	EPH receptor A5 [Source:HGNC Symbol;Acc:HGNC:3389]	-	160	43	1.15654322743834	0.221539992424067
ENSG00000121039	1336.46939918172	307.211859546709	2.12059727967887	1.10108961290609e-06	3.3372213562661e-05	RDH10	8	73294612	73325281	+	5321	protein_coding	retinol dehydrogenase 10 [Source:HGNC Symbol;Acc:HGNC:19975]	-	1128	364	15.0675890557374	3.46559529098888
ENSG00000144218	5.93920366270863	64.1326691675585	-3.40978068005463	1.10506832479467e-06	3.34517063079869e-05	AFF3	2	99545419	100142739	-	12737	protein_coding	AF4/FMR2 family member 3 [Source:HGNC Symbol;Acc:HGNC:6473]	AF-4	5	76	0.0279017075140369	0.302284698230287
ENSG00000066248	24.8960252049982	147.691176003057	-2.56368326208067	1.12281363666952e-06	3.39207729587645e-05	NGEF	2	232878686	233013272	-	4678	protein_coding	neuronal guanine nucleotide exchange factor [Source:HGNC Symbol;Acc:HGNC:7807]	-	21	175	0.319070757620011	1.89516728707122
ENSG00000168528	18.9720021960201	121.526400351853	-2.67275332180066	1.12331366816548e-06	3.39207729587645e-05	SERINC2	1	31409565	31434680	+	3549	protein_coding	serine incorporator 2 [Source:HGNC Symbol;Acc:HGNC:23231]	-	16	144	0.320436448447485	2.05554132741514
ENSG00000112139	392.184107688753	83.5452622574367	2.2289441292496	1.14919545307773e-06	3.46599034509543e-05	MDGA1	6	37630679	37699306	-	14187	protein_coding	MAM domain containing glycosylphosphatidylinositol anchor 1 [Source:HGNC Symbol;Acc:HGNC:19267]	-	331	99	1.65830859362348	0.353520290939591
ENSG00000144959	379.151311261542	81.0131855193732	2.22452812779441	1.1640913553316e-06	3.50235339358365e-05	NCEH1	3	172630249	172711218	-	4808	protein_coding	neutral cholesterol ester hydrolase 1 [Source:HGNC Symbol;Acc:HGNC:29260]	-	320	96	4.7305696985862	1.01152470479705
ENSG00000104998	379.151311261542	81.0131855193732	2.22452812779441	1.1640913553316e-06	3.50235339358365e-05	IL27RA	19	14031748	14053216	+	2962	protein_coding	interleukin 27 receptor subunit alpha [Source:HGNC Symbol;Acc:HGNC:17290]	-	320	96	7.67879105698935	1.64193476727354
ENSG00000091129	10427.4366353754	2470.44694560689	2.07747588634834	1.16832003069742e-06	3.51079457702021e-05	NRCAM	7	108147623	108456717	-	8193	protein_coding	neuronal cell adhesion molecule [Source:HGNC Symbol;Acc:HGNC:7994]	-	8801	2927	76.3513978221395	18.0987877799699
ENSG00000197093	209.724947872727	926.72594046372	-2.14311504956361	1.20889736348149e-06	3.628309836308e-05	GAL3ST4	7	100159244	100168750	-	3397	protein_coding	galactose-3-O-sulfotransferase 4 [Source:HGNC Symbol;Acc:HGNC:24145]	-	177	1098	3.70344283799311	16.3748191945384
ENSG00000162981	32.0048491149965	177.232047517023	-2.46552797643988	1.2292515053918e-06	3.68491663299162e-05	FAM84A	2	14632686	14650814	+	8384	protein_coding	family with sequence similarity 84 member A [Source:HGNC Symbol;Acc:HGNC:20743]	-	27	210	0.228897168711111	1.26893023410102
ENSG00000141255	55.7009007057061	5.8945320227433	3.20992880893163	1.23400904208356e-06	3.69324680663327e-05	SPATA22	17	3440019	3513852	-	2860	protein_coding	spermatogenesis associated 22 [Source:HGNC Symbol;Acc:HGNC:30705]	-	47	7	1.16804547444025	0.123994301663205
ENSG00000109854	13.0479806117528	95.3616186005571	-2.85974752646586	1.23652136608937e-06	3.69324680663327e-05	HTATIP2	11	20363685	20383783	+	2797	protein_coding	HIV-1 Tat interactive protein 2 [Source:HGNC Symbol;Acc:HGNC:16637]	-	11	113	0.279529820140806	2.0467071051389
ENSG00000133878	13.0479806117528	95.3616186005571	-2.85974752646586	1.23652136608937e-06	3.69324680663327e-05	DUSP26	8	33591332	33600106	-	2052	protein_coding	dual specificity phosphatase 26 [Source:HGNC Symbol;Acc:HGNC:28161]	-	11	113	0.381016036517463	2.78978546446077
ENSG00000030582	5192.99206047358	1232.26284943744	2.07512636962344	1.25666953082669e-06	3.74888681922919e-05	GRN	17	44345086	44353102	+	3680	protein_coding	granulin precursor [Source:HGNC Symbol;Acc:HGNC:4601]	-	4383	1460	84.654798100074	20.0990142090403
ENSG00000105737	284.367334777213	59.068512110548	2.26451289034724	1.29177266935137e-06	3.84895211661446e-05	GRIK5	19	41998321	42069498	-	5014	protein_coding	glutamate ionotropic receptor kainate type subunit 5 [Source:HGNC Symbol;Acc:HGNC:4583]	-	240	70	3.40216081633463	0.707267057751827
ENSG00000139921	8205.93741013522	1960.65608460446	2.06525031458116	1.35245125396816e-06	4.02488840610958e-05	TMX1	14	51240162	51257546	+	4499	protein_coding	thioredoxin related transmembrane protein 1 [Source:HGNC Symbol;Acc:HGNC:15487]	-	6926	2323	109.419423011654	26.1579037088866
ENSG00000104856	387.444908995072	84.3892878038051	2.19693076592454	1.40012665025988e-06	4.16174995042911e-05	RELB	19	45001430	45038198	+	3035	protein_coding	RELB proto-oncogene, NF-kB subunit [Source:HGNC Symbol;Acc:HGNC:9956]	RHD	327	100	7.65802859270223	1.66921018007421
ENSG00000165424	393.368907360944	1679.59589107051	-2.09388116253556	1.45408482928356e-06	4.31693463577071e-05	ZCCHC24	10	79382325	79445627	-	5051	protein_coding	zinc finger CCHC-type containing 24 [Source:HGNC Symbol;Acc:HGNC:26911]	-	332	1990	4.67184732279896	19.9593056109388
ENSG00000253730	4.75443232699213	58.2244858076137	-3.58525552680354	1.46378036668317e-06	4.33528516523894e-05	AC015909.2	17	50158333	50161276	-	547	antisense	novel transcript	-	4	69	0.519757292294389	6.39045063729873
ENSG00000224272	4.75443232699213	58.2244858076137	-3.58525552680354	1.46378036668317e-06	4.33528516523894e-05	AC131097.3	2	241808312	241812016	-	2250	antisense	novel transcript	-	4	69	0.126358772837791	1.5535895549344
ENSG00000168216	1100.69427950541	255.72635224515	2.10511341961627	1.47041710927391e-06	4.34971948475979e-05	LMBRD1	6	69675793	69867236	-	8791	protein_coding	LMBR1 domain containing 1 [Source:HGNC Symbol;Acc:HGNC:23038]	-	929	303	7.51113141065276	1.74611992679689
ENSG00000156140	438.391294580029	1864.43727964251	-2.08820003111503	1.47614627816279e-06	4.36143770401845e-05	ADAMTS3	4	72280969	72569386	-	7172	protein_coding	ADAM metallopeptidase with thrombospondin type 1 motif 3 [Source:HGNC Symbol;Acc:HGNC:219]	-	370	2209	3.66681812560867	15.603612449002
ENSG00000112280	21.3416116229313	127.434575912601	-2.57227594871204	1.51474972245172e-06	4.47014239265628e-05	COL9A1	6	70215061	70303083	-	7240	protein_coding	collagen type IX alpha 1 chain [Source:HGNC Symbol;Acc:HGNC:2217]	-	18	151	0.176710300411967	1.05659390521452
ENSG00000182175	1213.25024125205	283.57916794998	2.09648845277167	1.53158281011912e-06	4.51441810136785e-05	RGMA	15	93035273	93089204	-	13221	protein_coding	repulsive guidance molecule BMP co-receptor a [Source:HGNC Symbol;Acc:HGNC:30308]	-	1024	336	5.50507927952257	1.28749245384803
ENSG00000157064	104.277741073453	16.8670820352633	2.618000551594	1.57570620596712e-06	4.63214577607554e-05	NMNAT2	1	183248237	183418602	-	7165	protein_coding	nicotinamide nucleotide adenylyltransferase 2 [Source:HGNC Symbol;Acc:HGNC:16789]	-	88	20	0.872960119395768	0.141411106672023
ENSG00000198569	11.8631778021465	88.6094153063656	-2.89010878282571	1.57586060812786e-06	4.63214577607554e-05	SLC34A3	9	137230757	137236554	+	2303	protein_coding	solute carrier family 34 member 3 [Source:HGNC Symbol;Acc:HGNC:20305]	-	10	105	0.308627050461388	2.30975056072579
ENSG00000079385	40.2984714327569	2.51821744006281	3.92763855175943	1.57715635843843e-06	4.63214577607554e-05	CEACAM1	19	42507304	42561234	-	5524	protein_coding	carcinoembryonic antigen related cell adhesion molecule 1 [Source:HGNC Symbol;Acc:HGNC:1814]	-	34	3	0.437474933114186	0.0275129592497749
ENSG00000245648	1.38777878078145e-17	26.1514337803404	-7.73697560496146	1.61305407205609e-06	4.70954520848471e-05	AC022075.1	12	10363769	10398506	+	2830	antisense	uncharacterized LOC101928100 [Source:NCBI gene;Acc:101928100]	-	0	31	0	0.55493865650983
ENSG00000232545	1.38777878078145e-17	26.1514337803404	-7.73697560496146	1.61305407205609e-06	4.70954520848471e-05	AC253536.3	22	24101689	24103354	+	558	sense_intronic	novel transcript	-	0	31	0	2.8144738314029
ENSG00000145283	28.4504377394921	1.38777878078145e-17	7.85648781562511	1.61305407205609e-06	4.70954520848471e-05	SLC10A6	4	86823468	86849263	-	1502	protein_coding	solute carrier family 10 member 6 [Source:HGNC Symbol;Acc:HGNC:30603]	-	24	0	1.13571466931437	0
ENSG00000145358	28.4504377394921	1.38777878078145e-17	7.85648781562511	1.61305407205609e-06	4.70954520848471e-05	DDIT4L	4	100185870	100190782	-	2994	protein_coding	DNA damage inducible transcript 4 like [Source:HGNC Symbol;Acc:HGNC:30555]	-	24	0	0.569753985741545	0
ENSG00000268649	28.4504377394921	1.38777878078145e-17	7.85648781562511	1.61305407205609e-06	4.70954520848471e-05	AL132655.2	20	58817132	58817725	-	594	lincRNA	novel transcript	-	24	0	2.87179029176799	0
ENSG00000071553	8432.23413122083	2038.30634823814	2.04846600060231	1.62088253047854e-06	4.72680767251016e-05	ATP6AP1	X	154428632	154436516	+	4884	protein_coding	ATPase H+ transporting accessory protein 1 [Source:HGNC Symbol;Acc:HGNC:868]	-	7117	2415	103.573639391112	25.0502001333096
ENSG00000155093	2.38497906387815	43.0320038743434	-4.11412575226024	1.66269004534987e-06	4.8259089539796e-05	PTPRN2	7	157539056	158587788	-	4833	protein_coding	protein tyrosine phosphatase, receptor type N2 [Source:HGNC Symbol;Acc:HGNC:9677]	-	2	51	0.0294131221689459	0.534592794791613
ENSG00000154263	45.037681894675	3.362316612912	3.68943812114418	1.66269004534987e-06	4.8259089539796e-05	ABCA10	17	69147214	69244846	-	8405	protein_coding	ATP binding cassette subfamily A member 10 [Source:HGNC Symbol;Acc:HGNC:30]	-	38	4	0.32134667095869	0.0241097103939333
ENSG00000152092	2.38497906387815	43.0320038743434	-4.11412575226024	1.66269004534987e-06	4.8259089539796e-05	ASTN1	1	176857302	177164973	-	9201	protein_coding	astrotactin 1 [Source:HGNC Symbol;Acc:HGNC:773]	-	2	51	0.0154498010479856	0.280805018718386
ENSG00000253671	45.037681894675	3.362316612912	3.68943812114418	1.66269004534987e-06	4.8259089539796e-05	AC027117.1	8	17808941	17820868	+	2066	processed_transcript	novel transcript	-	38	4	1.30731789419545	0.098084276796229
ENSG00000258871	63.9945118422678	7.58264060151284	3.0538092860536	1.67257902337637e-06	4.84890682558384e-05	AC004828.1	14	72552580	72595125	-	654	lincRNA	novel transcript	-	54	9	5.86872740817724	0.697163242641086
ENSG00000105649	84.1361303437608	388.238228314917	-2.20480287827422	1.72450944923577e-06	4.99358833592673e-05	RAB3A	19	18196784	18204074	-	1818	protein_coding	RAB3A, member RAS oncogene family [Source:HGNC Symbol;Acc:HGNC:9777]	-	71	460	2.77582700231534	12.8183956677756
ENSG00000105464	27.265633688917	151.911300729525	-2.47366568809433	1.73514903950053e-06	5.01263020532993e-05	GRIN2D	19	48394875	48444931	+	5093	protein_coding	glutamate ionotropic receptor NMDA type subunit 2D [Source:HGNC Symbol;Acc:HGNC:4588]	-	23	180	0.320983040170612	1.79047618569515
ENSG00000162551	27.265633688917	151.911300729525	-2.47366568809433	1.73514903950053e-06	5.01263020532993e-05	ALPL	1	21509372	21578412	+	3007	protein_coding	alkaline phosphatase, liver/bone/kidney [Source:HGNC Symbol;Acc:HGNC:438]	-	23	180	0.543653682603567	3.03255577444144
ENSG00000112419	86.5057319316123	12.6469006079671	2.76030007666356	1.74357438646638e-06	5.02520136548037e-05	PHACTR2	6	143536845	143831185	+	11224	protein_coding	phosphatase and actin regulator 2 [Source:HGNC Symbol;Acc:HGNC:20956]	-	73	15	0.462277896440824	0.0677038430576251
ENSG00000269891	10.6783762452864	83.5452622574367	-2.95569530190156	1.74357438646638e-06	5.02520136548037e-05	ARHGAP19-SLIT1	10	97153045	97292637	-	4089	protein_coding	ARHGAP19-SLIT1 readthrough (NMD candidate) [Source:HGNC Symbol;Acc:HGNC:48348]	-	9	99	0.156441987647669	1.22655719431645
ENSG00000198535	116.125745053516	20.2432154432904	2.51181414147186	1.75360511605891e-06	5.04821374775838e-05	C2CD4A	15	62066977	62070917	+	3445	protein_coding	C2 calcium dependent domain containing 4A [Source:HGNC Symbol;Acc:HGNC:33627]	-	98	24	2.02192375985	0.352932567537316
ENSG00000166579	578.197652106503	131.654701149313	2.13357909785277	1.78433225051955e-06	5.13068309470488e-05	NDEL1	17	8413131	8490411	+	7955	protein_coding	nudE neurodevelopment protein 1 like 1 [Source:HGNC Symbol;Acc:HGNC:17620]	-	488	156	4.36021158315195	0.993468575559944
ENSG00000213626	15.4175883777213	101.269795870038	-2.70742285825349	1.80689848608073e-06	5.18952183353872e-05	LBH	2	30231369	30323730	+	4697	protein_coding	limb bud and heart development [Source:HGNC Symbol;Acc:HGNC:29532]	-	13	120	0.196720997738205	1.29428645429642
ENSG00000146904	141.006549679171	26.1514337803404	2.42438939464677	1.81136161201223e-06	5.19629096859927e-05	EPHA1	7	143390289	143408892	-	4733	protein_coding	EPH receptor A1 [Source:HGNC Symbol;Acc:HGNC:3385]	-	119	31	1.78705691038024	0.331814155487602
ENSG00000112964	4.75443232699213	57.3804594650511	-3.56423870656407	1.82789887793462e-06	5.22793172722893e-05	GHR	5	42423777	42721878	+	6610	protein_coding	growth hormone receptor [Source:HGNC Symbol;Acc:HGNC:4263]	-	4	68	0.0430116851565856	0.52116731764556
ENSG00000132840	34.3744560684978	1.67410154456701	4.25078455275356	1.82874836066579e-06	5.22793172722893e-05	BHMT2	5	79069717	79089466	+	3182	protein_coding	betaine--homocysteine S-methyltransferase 2 [Source:HGNC Symbol;Acc:HGNC:1048]	-	29	2	0.647777335611714	0.0318419415243572
ENSG00000203808	34.3744560684978	1.67410154456701	4.25078455275356	1.82874836066579e-06	5.22793172722893e-05	BVES-AS1	6	105136308	105169945	+	2371	antisense	BVES antisense RNA 1 [Source:HGNC Symbol;Acc:HGNC:21223]	-	29	2	0.86934942299303	0.0427334702364001
ENSG00000165507	11.8631778021465	87.7653898351712	-2.87632224462085	1.83889875741947e-06	5.25086472734906e-05	DEPP1	10	44970981	44978810	-	2979	protein_coding	DEPP1, autophagy regulator [Source:HGNC Symbol;Acc:HGNC:23355]	-	10	104	0.238592849013957	1.76861195447675
ENSG00000206077	20.1568069274959	121.526400351853	-2.58583866277763	1.85139238697069e-06	5.28042792820277e-05	ZDHHC11B	5	710360	766952	-	4840	protein_coding	zinc finger DHHC-type containing 11B [Source:HGNC Symbol;Acc:HGNC:32962]	-	17	144	0.249649951500285	1.50725540723065
ENSG00000197635	1688.35487830908	404.274696816801	2.06181607842167	1.86599948949769e-06	5.31594381124683e-05	DPP4	2	161992241	162074542	-	5009	protein_coding	dipeptidyl peptidase 4 [Source:HGNC Symbol;Acc:HGNC:3009]	-	1425	479	20.2204938815716	4.84455846962584
ENSG00000119547	386.260109320402	1617.98209484716	-2.06627006071496	1.91358843952298e-06	5.44522957225737e-05	ONECUT2	18	57435685	57491297	+	16234	protein_coding	one cut homeobox 2 [Source:HGNC Symbol;Acc:HGNC:8139]	CUT	326	1917	1.42731550875508	5.98227387128179
ENSG00000197879	1175.33665415871	278.515019693764	2.07667330536854	1.92223293126069e-06	5.46352634183553e-05	MYO1C	17	1464186	1492812	-	8106	protein_coding	myosin IC [Source:HGNC Symbol;Acc:HGNC:7597]	-	992	330	8.69827229749416	2.06241975802285
ENSG00000166405	4.75443232699213	52.3163004929973	-3.43127125697939	1.98414447255081e-06	5.63300670682404e-05	RIC3	11	8106093	8169055	-	7657	protein_coding	RIC3 acetylcholine receptor chaperone [Source:HGNC Symbol;Acc:HGNC:30338]	-	4	62	0.0371303694508333	0.410206712269249
ENSG00000088340	979.844720323586	232.093659459307	2.07715750369059	2.05640890423479e-06	5.83145564096282e-05	FER1L4	20	35558737	35607562	-	9067	transcribed_unitary_pseudogene	fer-1 like family member 4, pseudogene [Source:HGNC Symbol;Acc:HGNC:15801]	-	827	275	6.4829074268755	1.53652205420143
ENSG00000159387	5.93920366270863	60.7565646028783	-3.33193183212007	2.06248878115275e-06	5.84198171295287e-05	IRX6	16	55323760	55330760	+	3399	protein_coding	iroquois homeobox 6 [Source:HGNC Symbol;Acc:HGNC:14675]	Homeobox	5	72	0.104555471787669	1.07312682715451
ENSG00000135144	15.4175883777213	100.425770577277	-2.69536475777778	2.07335738519469e-06	5.86603211584154e-05	DTX1	12	113056709	113098028	+	4387	protein_coding	deltex E3 ubiquitin ligase 1 [Source:HGNC Symbol;Acc:HGNC:3060]	-	13	119	0.210621957231901	1.37419716135514
ENSG00000177606	3325.74791061307	811.938592891086	2.03404087196575	2.14372527598813e-06	6.04988459743973e-05	JUN	1	58780788	58784327	-	3540	protein_coding	Jun proto-oncogene, AP-1 transcription factor subunit [Source:HGNC Symbol;Acc:HGNC:6204]	TF_bZIP	2807	962	56.3594929060933	13.7670703007267
ENSG00000140009	39.1136685757874	2.51821744006281	3.88470314696833	2.14569698137885e-06	6.04988459743973e-05	ESR2	14	64084232	64338112	-	9337	protein_coding	estrogen receptor 2 [Source:HGNC Symbol;Acc:HGNC:3468]	ESR-like	33	3	0.251208602420639	0.0162773467811671
ENSG00000095587	39.1136685757874	2.51821744006281	3.88470314696833	2.14569698137885e-06	6.04988459743973e-05	TLL2	10	96364606	96513918	-	8151	protein_coding	tolloid like 2 [Source:HGNC Symbol;Acc:HGNC:11844]	-	33	3	0.287760363243958	0.0186457596486022
ENSG00000148798	16.6023928380773	108.021997873417	-2.69432560475185	2.19443781735132e-06	6.17367923755012e-05	INA	10	103277163	103290351	+	3231	protein_coding	internexin neuronal intermediate filament protein alpha [Source:HGNC Symbol;Acc:HGNC:6057]	-	14	128	0.307977510398517	2.00697855386948
ENSG00000179588	135.082548949659	24.4633729188644	2.45826590386582	2.19460771404947e-06	6.17367923755012e-05	ZFPM1	16	88453317	88537016	+	6110	protein_coding	zinc finger protein, FOG family member 1 [Source:HGNC Symbol;Acc:HGNC:19762]	zf-C2H2	114	29	1.32614669529024	0.24045095580889
ENSG00000181773	281.997735289575	60.7565646028783	2.21188673576803	2.23404858816032e-06	6.27747297477257e-05	GPR3	1	27392644	27395814	+	2115	protein_coding	G protein-coupled receptor 3 [Source:HGNC Symbol;Acc:HGNC:4484]	-	238	72	7.99824147217935	1.72461375200859
ENSG00000139044	3638.53500180209	892.964955926729	2.02650476083383	2.28464253850204e-06	6.41068897762391e-05	B4GALNT3	12	460364	563509	+	6867	protein_coding	beta-1,4-N-acetyl-galactosaminyltransferase 3 [Source:HGNC Symbol;Acc:HGNC:24137]	-	3071	1058	31.7863525053127	7.80527736205576
ENSG00000275620	4.75443232699213	56.5364330814426	-3.54291118677892	2.28665489858905e-06	6.41068897762391e-05	FLJ16779	20	63253978	63261615	+	7638	antisense	uncharacterized LOC100192386 [Source:NCBI gene;Acc:100192386]	-	4	67	0.0372227335539448	0.444390604958353
ENSG00000105409	14.232784235152	94.5175932321571	-2.72253573202715	2.31190846844391e-06	6.47413096764811e-05	ATP1A3	19	41966582	41997497	-	5989	protein_coding	ATPase Na+/K+ transporting subunit alpha 3 [Source:HGNC Symbol;Acc:HGNC:801]	-	12	112	0.142414713083168	0.947400107548548
ENSG00000118402	483.413681280672	111.398098668826	2.11609024006809	2.35116488764849e-06	6.5765973858476e-05	ELOVL4	6	79914812	79947580	-	3042	protein_coding	ELOVL fatty acid elongase 4 [Source:HGNC Symbol;Acc:HGNC:14415]	-	408	132	9.53298434131267	2.19828725293008
ENSG00000180251	27.265633688917	0.830095941872736	4.82275527643759	2.40376685247575e-06	6.66991902115217e-05	SLC9A4	2	102473303	102533972	+	4478	protein_coding	solute carrier family 9 member A4 [Source:HGNC Symbol;Acc:HGNC:11077]	-	23	1	0.365066240194044	0.0113132043245315
ENSG00000164932	27.265633688917	0.830095941872736	4.82275527643759	2.40376685247575e-06	6.66991902115217e-05	CTHRC1	8	103371515	103382997	+	1776	protein_coding	collagen triple helix repeat containing 1 [Source:HGNC Symbol;Acc:HGNC:18831]	-	23	1	0.920476702471243	0.02852507261557
ENSG00000235865	27.265633688917	1.38777878078145e-17	7.79535789568832	2.40376685247575e-06	6.66991902115217e-05	GSN-AS1	9	121280768	121285530	-	4763	antisense	GSN antisense RNA 1 [Source:HGNC Symbol;Acc:HGNC:23372]	-	23	0	0.343222049882202	0
ENSG00000197142	27.265633688917	0.830095941872736	4.82275527643759	2.40376685247575e-06	6.66991902115217e-05	ACSL5	10	112374018	112428380	+	4236	protein_coding	acyl-CoA synthetase long chain family member 5 [Source:HGNC Symbol;Acc:HGNC:16526]	-	23	1	0.38592224352902	0.0119595205300407
ENSG00000186314	27.265633688917	1.38777878078145e-17	7.79535789568832	2.40376685247575e-06	6.66991902115217e-05	PRELID2	5	145471799	145835369	-	5375	protein_coding	PRELI domain containing 2 [Source:HGNC Symbol;Acc:HGNC:28306]	-	23	0	0.304142627644452	0
ENSG00000229153	27.265633688917	1.38777878078145e-17	7.79535789568832	2.40376685247575e-06	6.66991902115217e-05	EPHA1-AS1	7	143407813	143523449	+	5316	antisense	EPHA1 antisense RNA 1 [Source:HGNC Symbol;Acc:HGNC:27799]	-	23	0	0.307518175994907	0
ENSG00000142449	1.38777878078145e-17	25.3074034797925	-7.68989529211012	2.40376685247575e-06	6.66991902115217e-05	FBN3	19	8065402	8149846	-	10113	protein_coding	fibrillin 3 [Source:HGNC Symbol;Acc:HGNC:18794]	-	0	30	0	0.150283384649221
ENSG00000144485	1581.72291502509	6392.62927563712	-2.01484501371798	2.40615618695044e-06	6.66991902115217e-05	HES6	2	238238267	238240662	-	2037	protein_coding	hes family bHLH transcription factor 6 [Source:HGNC Symbol;Acc:HGNC:18254]	bHLH	1335	7574	46.5820034255665	188.366640345027
ENSG00000163435	71.1033195490143	10.114779038568	2.7962664114651	2.44520943025824e-06	6.77056810930426e-05	ELF3	1	202007945	202017188	+	7191	protein_coding	E74 like ETS transcription factor 3 [Source:HGNC Symbol;Acc:HGNC:3318]	ETS	60	12	0.593048057749334	0.0845398898043425
ENSG00000166033	3703.69897912635	915.753620492707	2.01576270543286	2.47331523752193e-06	6.84071302969772e-05	HTRA1	10	122458551	122514908	+	2279	protein_coding	HtrA serine peptidase 1 [Source:HGNC Symbol;Acc:HGNC:9476]	-	3126	1085	97.4928070156435	24.1187687263268
ENSG00000173218	11.8631778021465	86.0773388495389	-2.84834752330072	2.51028035044796e-06	6.93374812519412e-05	VANGL1	1	115641953	115698224	+	9062	protein_coding	VANGL planar cell polarity protein 1 [Source:HGNC Symbol;Acc:HGNC:15512]	-	10	102	0.0784339105288653	0.570224448737114
ENSG00000154237	308.063329407773	68.3527991741939	2.16978288200038	2.51257380078779e-06	6.93374812519412e-05	LRRK1	15	100919215	101078254	+	17600	protein_coding	leucine rich repeat kinase 1 [Source:HGNC Symbol;Acc:HGNC:18608]	-	260	81	1.04999832542767	0.233153570805991
ENSG00000242686	4.75443232699213	51.4722738291411	-3.40786784433976	2.52371493105684e-06	6.95671185073779e-05	AC107464.1	4	652850	656213	-	2353	antisense	uncharacterized LOC101928521 [Source:NCBI gene;Acc:101928521]	-	4	61	0.120827555837242	1.31334137988967
ENSG00000113083	328.204924538231	73.4169543041014	2.15820736022275	2.52792507055955e-06	6.96054011336771e-05	LOX	5	122063195	122078360	-	5547	protein_coding	lysyl oxidase [Source:HGNC Symbol;Acc:HGNC:6664]	-	277	87	3.54935574054234	0.794567517572913
ENSG00000132692	7634.86400926966	30581.5303566781	-2.00197230695445	2.57924778008877e-06	7.09393779069902e-05	BCAN	1	156641390	156659532	+	4931	protein_coding	brevican [Source:HGNC Symbol;Acc:HGNC:23059]	-	6444	36233	92.8856138397454	372.253690123299
ENSG00000197893	33.1896526529969	1.67410154456701	4.2003425936576	2.5866634301511e-06	7.10641130125365e-05	NRAP	10	113588716	113664127	-	5724	protein_coding	nebulin related anchoring protein [Source:HGNC Symbol;Acc:HGNC:7988]	-	28	2	0.347685302619709	0.0177010932792635
ENSG00000184937	92.4297354844844	14.3349756819334	2.67681089897487	2.59581657286463e-06	7.12362521347534e-05	WT1	11	32387775	32435630	-	4113	protein_coding	Wilms tumor 1 [Source:HGNC Symbol;Acc:HGNC:12796]	zf-C2H2	78	17	1.34791907567666	0.209391926187525
ENSG00000072849	999.98631354261	240.533906965593	2.05500607886569	2.60697731179002e-06	7.14630413990794e-05	DERL2	17	5471251	5486811	-	6386	protein_coding	derlin 2 [Source:HGNC Symbol;Acc:HGNC:17943]	-	844	285	9.39380322654893	2.26092244833963
ENSG00000072310	6777.06910834845	1689.72418633838	2.00378028452559	2.65802198981487e-06	7.2781421210569e-05	SREBF1	17	17810399	17837002	-	8030	protein_coding	sterol regulatory element binding transcription factor 1 [Source:HGNC Symbol;Acc:HGNC:11289]	bHLH	5720	2002	50.6300562398	12.6304332488711
ENSG00000149926	92.4297354844844	412.714943365028	-2.15751062915361	2.66394536888902e-06	7.28627452282273e-05	FAM57B	16	30024427	30052978	-	4920	protein_coding	family with sequence similarity 57 member B [Source:HGNC Symbol;Acc:HGNC:25295]	-	78	489	1.12682747119067	5.035162330083
ENSG00000111261	486.968080212678	113.086149019698	2.10498551672296	2.66700122468841e-06	7.28655450878048e-05	MANSC1	12	12326056	12350541	-	6015	protein_coding	MANSC domain containing 1 [Source:HGNC Symbol;Acc:HGNC:25505]	-	411	134	4.85661991611586	1.12859698775458
ENSG00000104450	214.464147280724	44.7200584104741	2.25807162440822	2.72174501170625e-06	7.42789504245628e-05	SPAG1	8	100157906	100259278	+	5055	protein_coding	sperm associated antigen 1 [Source:HGNC Symbol;Acc:HGNC:11212]	-	181	53	2.54498566954454	0.531158859576334
ENSG00000108551	48.5920888263667	4.2063989986205	3.48704282943367	2.75168838266823e-06	7.49830257432515e-05	RASD1	17	17494437	17496395	-	1748	protein_coding	ras related dexamethasone induced 1 [Source:HGNC Symbol;Acc:HGNC:15828]	-	41	5	1.6671334087938	0.144909979877724
ENSG00000255571	268.964938017065	1114.09940416458	-2.04998635418037	2.75362252536929e-06	7.49830257432515e-05	MIR9-3HG	15	89361579	89398487	+	7265	lincRNA	MIR9-3 host gene [Source:HGNC Symbol;Acc:HGNC:27388]	-	227	1320	2.22084457078121	9.20466596478087
ENSG00000117016	61.624908919573	287.799291480502	-2.22163704617135	2.76729132719179e-06	7.51500519442345e-05	RIMS3	1	40620679	40665657	-	7235	protein_coding	regulating synaptic membrane exocytosis 3 [Source:HGNC Symbol;Acc:HGNC:21292]	-	52	341	0.510849219834886	2.38773191114734
ENSG00000164398	7.12398798686349	64.1326691675585	-3.15165423950972	2.76889454084995e-06	7.51500519442345e-05	ACSL6	5	131949973	132012243	-	13013	protein_coding	acyl-CoA synthetase long chain family member 6 [Source:HGNC Symbol;Acc:HGNC:16496]	-	6	76	0.0327719095003109	0.295873372885512
ENSG00000179915	7.12398798686349	64.1326691675585	-3.15165423950972	2.76889454084995e-06	7.51500519442345e-05	NRXN1	2	49918505	51225575	-	24320	protein_coding	neurexin 1 [Source:HGNC Symbol;Acc:HGNC:8008]	-	6	76	0.0175353971351787	0.158314153016413
ENSG00000061656	657.579226840464	156.131425371993	2.07338083591597	2.78831048595354e-06	7.55938549439118e-05	SPAG4	20	35615892	35621049	+	2240	protein_coding	sperm associated antigen 4 [Source:HGNC Symbol;Acc:HGNC:11214]	-	555	185	17.6105488371866	4.18401690114807
ENSG00000182103	370.857713501741	1519.23121592689	-2.03411396857691	2.79497344769678e-06	7.56913171549145e-05	FAM181B	11	82729941	82733864	-	3924	protein_coding	family with sequence similarity 181 member B [Source:HGNC Symbol;Acc:HGNC:28512]	-	313	1800	5.66948048999838	23.2387747547029
ENSG00000267568	56.8857024601856	6.73858851988101	3.05128008996565	2.86569615452386e-06	7.75214800748445e-05	AC016168.2	17	76950317	76969156	-	969	processed_transcript	uncharacterized LOC105371899 [Source:NCBI gene;Acc:105371899]	-	48	8	3.52083267969078	0.418249981137274
ENSG00000214578	37.9288656147056	2.51821744006281	3.84045066353213	2.92973284043374e-06	7.90803489128454e-05	HMGN2P15	17	42753530	42753799	-	270	processed_pseudogene	high mobility group nucleosomal binding domain 2 pseudogene 15 [Source:HGNC Symbol;Acc:HGNC:39020]	-	32	3	8.4239181891861	0.562894766280581
ENSG00000232810	37.9288656147056	2.51821744006281	3.84045066353213	2.92973284043374e-06	7.90803489128454e-05	TNF	6	31575567	31578336	+	1676	protein_coding	tumor necrosis factor [Source:HGNC Symbol;Acc:HGNC:11892]	-	32	3	1.35707512594287	0.0906811377659647
ENSG00000107159	1385.04618255206	340.12882223912	2.02531506526514	2.9414087368159e-06	7.93087376458854e-05	CA9	9	35673856	35681159	+	1670	protein_coding	carbonic anhydrase 9 [Source:HGNC Symbol;Acc:HGNC:1383]	-	1169	403	49.7537668048804	12.2252653730519
ENSG00000148604	81.7665286515433	366.293587063617	-2.16205297949885	3.00216295699447e-06	8.08584741397495e-05	RGR	10	84245053	84259960	+	4256	protein_coding	retinal G protein coupled receptor [Source:HGNC Symbol;Acc:HGNC:9990]	-	69	434	1.1523260974546	5.16604078264086
ENSG00000164626	23.7112207812257	134.186776231345	-2.49550999426423	3.04466297316279e-06	8.19137188777527e-05	KCNK5	6	39188973	39229450	-	3756	protein_coding	potassium two pore domain channel subfamily K member 5 [Source:HGNC Symbol;Acc:HGNC:6280]	-	20	159	0.378470765288912	2.14457510795397
ENSG00000152952	10314.8806746333	2602.11478380541	1.98691013276932	3.10972513354337e-06	8.35730160889418e-05	PLOD2	3	146069440	146163653	-	7646	protein_coding	procollagen-lysine,2-oxoglutarate 5-dioxygenase 2 [Source:HGNC Symbol;Acc:HGNC:9082]	-	8706	3083	80.9305133969748	20.427205179162
ENSG00000148926	482.228881636134	113.086149019698	2.09087950436698	3.11637031497068e-06	8.3588949831806e-05	ADM	11	10304680	10307397	+	2718	protein_coding	adrenomedullin [Source:HGNC Symbol;Acc:HGNC:259]	-	407	134	10.6432161723885	2.49761253912576
ENSG00000109062	290.291333475655	1187.52954517726	-2.03201997755551	3.1170943149958e-06	8.3588949831806e-05	SLC9A3R1	17	74748652	74769353	+	2315	protein_coding	SLC9A3 regulator 1 [Source:HGNC Symbol;Acc:HGNC:11075]	-	245	1407	7.52216776747652	30.7902221400043
ENSG00000146216	35.5592593648533	181.452171764504	-2.34800260639546	3.12809227807401e-06	8.37927954314483e-05	TTBK1	6	43243680	43288259	+	10033	protein_coding	tau tubulin kinase 1 [Source:HGNC Symbol;Acc:HGNC:19140]	-	30	215	0.212529083189249	1.0856188306119
ENSG00000164061	78.2121259025517	348.569068990383	-2.15455603193057	3.1451544908676e-06	8.41584668592131e-05	BSN	3	49554489	49671545	+	16225	protein_coding	bassoon presynaptic cytomatrix protein [Source:HGNC Symbol;Acc:HGNC:1117]	-	66	413	0.289126005645794	1.28954073729733
ENSG00000143318	103.092940594129	17.7111161660792	2.53164062181297	3.1940521667623e-06	8.52818842058363e-05	CASQ1	1	160190556	160201886	+	2176	protein_coding	calsequestrin 1 [Source:HGNC Symbol;Acc:HGNC:1512]	-	87	21	2.84176582984808	0.488911354903629
ENSG00000241769	103.092940594129	17.7111161660792	2.53164062181297	3.1940521667623e-06	8.52818842058363e-05	LINC00893	X	149527591	149540959	-	3604	antisense	long intergenic non-protein coding RNA 893 [Source:HGNC Symbol;Acc:HGNC:44265]	-	87	21	1.71578314254978	0.295191761451248
ENSG00000172159	4.75443232699213	49.7842203397772	-3.35989031972198	3.21673663722668e-06	8.56376931451437e-05	FRMD3	9	83242990	83538546	-	6486	protein_coding	FERM domain containing 3 [Source:HGNC Symbol;Acc:HGNC:24125]	-	4	59	0.0438339868771247	0.460834290618237
ENSG00000165983	4.75443232699213	49.7842203397772	-3.35989031972198	3.21673663722668e-06	8.56376931451437e-05	PTER	10	16436943	16513745	+	4003	protein_coding	phosphotriesterase related [Source:HGNC Symbol;Acc:HGNC:9590]	-	4	59	0.0710235420647092	0.746682790144862
ENSG00000183486	63.9945118422678	292.863439698448	-2.19244917115071	3.2177918019354e-06	8.56376931451437e-05	MX2	21	41361943	41409390	+	13047	protein_coding	MX dynamin like GTPase 2 [Source:HGNC Symbol;Acc:HGNC:7533]	-	54	347	0.294178564033718	1.34737514761574
ENSG00000107719	336.498522463275	1366.46276208838	-2.02145592217685	3.36181370358614e-06	8.93742520271268e-05	PALD1	10	70478821	70568449	+	4555	protein_coding	phosphatase domain containing, paladin 1 [Source:HGNC Symbol;Acc:HGNC:23530]	-	284	1619	4.43157276857018	18.0064536541698
ENSG00000278558	131.528148411214	25.3074034797925	2.3711586035096	3.37151850405518e-06	8.95357728886387e-05	TMEM191B	22	18527802	18530573	+	2067	protein_coding	transmembrane protein 191B [Source:HGNC Symbol;Acc:HGNC:33600]	-	111	30	3.81689689359439	0.735276182369409
ENSG00000185825	7485.57926132268	1896.51021463307	1.98068391199835	3.37734831559973e-06	8.95941508539364e-05	BCAP31	X	153700492	153724746	-	3533	protein_coding	B cell receptor associated protein 31 [Source:HGNC Symbol;Acc:HGNC:16695]	-	6318	2247	127.105373285849	32.2202684927602
ENSG00000203797	65.1793132332811	8.4266892774565	2.93053276705374	3.38581886815134e-06	8.97195390453481e-05	DDO	6	110391771	110415562	-	2130	protein_coding	D-aspartate oxidase [Source:HGNC Symbol;Acc:HGNC:2727]	-	55	10	1.83531668294327	0.237842858991795
ENSG00000163083	24.8960252049982	136.718851271119	-2.45241865342494	3.38934823842829e-06	8.97195390453481e-05	INHBB	2	120346143	120351808	+	3204	protein_coding	inhibin subunit beta B [Source:HGNC Symbol;Acc:HGNC:6067]	-	21	162	0.465859239746071	2.56148741959141
ENSG00000182873	11.8631778021465	84.3892878038051	-2.81981961099119	3.43833859701573e-06	9.08214684442987e-05	PRKCZ-AS1	1	2181794	2184389	-	1734	antisense	PRKCZ antisense RNA 1 [Source:HGNC Symbol;Acc:HGNC:40477]	-	10	100	0.409900863444393	2.92159913294419
ENSG00000120217	86.5057319316123	13.4909386341717	2.66806008914668	3.43833859701573e-06	9.08214684442987e-05	CD274	9	5450503	5470566	+	4108	protein_coding	CD274 molecule [Source:HGNC Symbol;Acc:HGNC:17635]	-	73	16	1.26304944246636	0.197314621091538
ENSG00000113594	3283.09512544623	827.975060593605	1.98720721085786	3.50995971930817e-06	9.26141350107508e-05	LIFR	5	38474963	38608354	-	11864	protein_coding	LIF receptor alpha [Source:HGNC Symbol;Acc:HGNC:6597]	-	2771	981	16.6009642395149	4.18897327334057
ENSG00000136828	48.5920888263667	232.093659459307	-2.25356040235037	3.52288452693464e-06	9.28558591495774e-05	RALGPS1	9	126914774	127223166	+	10507	protein_coding	Ral GEF with PH domain and SH3 binding motif 1 [Source:HGNC Symbol;Acc:HGNC:16851]	-	41	275	0.277353116833688	1.32593941804934
ENSG00000121989	1364.90458944999	339.284797562095	2.00776578382364	3.55434136544518e-06	9.35850115548538e-05	ACVR2A	2	147844517	147930826	+	6770	protein_coding	activin A receptor type 2A [Source:HGNC Symbol;Acc:HGNC:173]	-	1152	402	12.0946063218447	3.00820275391897
ENSG00000066027	92.4297354844844	405.118721472569	-2.13071864358377	3.5670077954664e-06	9.37981931625637e-05	PPP2R5A	1	212285537	212361863	+	3825	protein_coding	protein phosphatase 2 regulatory subunit B'alpha [Source:HGNC Symbol;Acc:HGNC:9309]	-	78	480	1.44940945313937	6.35739971328656
ENSG00000272871	68.733717144608	10.114779038568	2.74744289269285	3.57705485844338e-06	9.37981931625637e-05	AL159169.2	9	14588797	14590065	-	1269	lincRNA	novel transcript	-	58	12	3.24858547189357	0.479059375557941
ENSG00000241684	47.4072865962016	4.2063989986205	3.45151017695385	3.57764580949181e-06	9.37981931625637e-05	ADAMTS9-AS2	3	64684909	65053439	+	8246	antisense	ADAMTS9 antisense RNA 2 [Source:HGNC Symbol;Acc:HGNC:42435]	-	40	5	0.344782002043452	0.0307182445823746
ENSG00000184368	47.4072865962016	5.05046961351027	3.1953136774459	3.57764580949181e-06	9.37981931625637e-05	MAP7D2	X	20006713	20116917	-	4376	protein_coding	MAP7 domain containing 2 [Source:HGNC Symbol;Acc:HGNC:25899]	-	40	6	0.649696615367986	0.0694614199706384
ENSG00000201354	26.0808295096486	0.830095941872736	4.75892010810793	3.60565027871362e-06	9.42319894344743e-05	RF00019	7	140609847	140609955	+	109	misc_RNA		-	22	1	14.3457781088777	0.464775495094057
ENSG00000118160	1.38777878078145e-17	24.4633729188644	-7.64122659958019	3.60565027871362e-06	9.42319894344743e-05	SLC8A2	19	47428017	47472168	-	5546	protein_coding	solute carrier family 8 member A2 [Source:HGNC Symbol;Acc:HGNC:11069]	-	0	29	0	0.264903595382675
ENSG00000185760	26.0808295096486	1.38777878078145e-17	7.73152272735866	3.60565027871362e-06	9.42319894344743e-05	KCNQ5	6	72621792	73198851	+	7570	protein_coding	potassium voltage-gated channel subfamily Q member 5 [Source:HGNC Symbol;Acc:HGNC:6299]	-	22	0	0.206564044104051	0
ENSG00000143036	32.0048491149965	1.67410154456701	4.1480728996417	3.67596127893514e-06	9.58037099109438e-05	SLC44A3	1	94820342	94895246	+	2869	protein_coding	solute carrier family 44 member 3 [Source:HGNC Symbol;Acc:HGNC:28689]	-	27	2	0.668899917209466	0.0353158096655645
ENSG00000197712	312.802528285134	70.8848768494387	2.13942573309901	3.67660570256126e-06	9.58037099109438e-05	FAM114A1	4	38867677	38945739	+	4871	protein_coding	family with sequence similarity 114 member A1 [Source:HGNC Symbol;Acc:HGNC:25087]	-	264	84	3.85224343387642	0.873636713833133
ENSG00000186063	155.22415068502	646.509767444123	-2.05762150299208	3.67743963705013e-06	9.58037099109438e-05	AIDA	1	222668013	222713210	-	4232	protein_coding	axin interactor, dorsalization associated [Source:HGNC Symbol;Acc:HGNC:25761]	-	131	766	2.20015644458525	9.16965150930606
ENSG00000065485	1614.89730360914	404.274696816801	1.99764451060671	3.71690016974116e-06	9.67295823709748e-05	PDIA5	3	123067062	123225227	+	4030	protein_coding	protein disulfide isomerase family A member 5 [Source:HGNC Symbol;Acc:HGNC:24811]	-	1363	479	24.0391294417058	6.0214375618749
ENSG00000205213	2351.84264886977	593.336216018211	1.98660450456813	3.75345308096186e-06	9.75779146052792e-05	LGR4	11	27365961	27472775	-	6340	protein_coding	leucine rich repeat containing G protein-coupled receptor 4 [Source:HGNC Symbol;Acc:HGNC:13299]	-	1985	703	22.2535437376493	5.61740565655715
ENSG00000168243	515.403271587198	2054.3428157257	-1.99469741739658	3.78510741363262e-06	9.82972473702424e-05	GNG4	1	235547687	235650754	-	5401	protein_coding	G protein subunit gamma 4 [Source:HGNC Symbol;Acc:HGNC:4407]	-	435	2434	5.7245717883257	22.8305364749906
ENSG00000008441	568.719255079905	2260.28481919718	-1.99052965128762	3.80667412340905e-06	9.87533725537587e-05	NFIX	19	12995608	13098796	+	6302	protein_coding	nuclear factor I X [Source:HGNC Symbol;Acc:HGNC:7788]	CTF/NFI	480	2678	5.4136573573792	21.527911229601
ENSG00000100196	204.985748421101	43.8760311809967	2.22029680031985	3.86173520933488e-06	0.00010007654343435	KDELR3	22	38468062	38483447	+	1929	protein_coding	KDEL endoplasmic reticulum protein retention receptor 3 [Source:HGNC Symbol;Acc:HGNC:6306]	-	173	52	6.37443653798734	1.36565448739923
ENSG00000090020	791.461583156759	194.112544209512	2.02680944787346	3.87821494851577e-06	0.000100398154244315	SLC9A1	1	27098815	27166981	-	5974	protein_coding	solute carrier family 9 member A1 [Source:HGNC Symbol;Acc:HGNC:11071]	-	668	230	7.94765800030133	1.95043884533111
ENSG00000163659	259.486539896109	1053.32963222917	-2.02081285644202	3.88304978128541e-06	0.000100417946702403	TIPARP	3	156673235	156706770	+	5048	protein_coding	TCDD inducible poly(ADP-ribose) polymerase [Source:HGNC Symbol;Acc:HGNC:23696]	-	219	1248	3.08356206991986	12.5246315666868
ENSG00000172123	657.579226840464	159.507525029562	2.04254394921907	4.00535426330506e-06	0.000103472350816753	SLFN12	17	35411060	35433283	-	3560	protein_coding	schlafen family member 12 [Source:HGNC Symbol;Acc:HGNC:25500]	-	555	189	11.0807947739601	2.68956179057098
ENSG00000173267	36.7440625456703	2.51821744006281	3.79479773236463	4.01499138766694e-06	0.000103612816448882	SNCG	10	86958618	86963260	+	1247	protein_coding	synuclein gamma [Source:HGNC Symbol;Acc:HGNC:11141]	-	31	3	1.76694555040817	0.121877776179436
ENSG00000178917	29.6352416602225	154.443375524686	-2.37771867323931	4.07792215241132e-06	0.000105126872959394	ZNF852	3	44494847	44510636	-	4480	protein_coding	zinc finger protein 852 [Source:HGNC Symbol;Acc:HGNC:27713]	zf-C2H2	25	183	0.396633982819518	2.06939214300026
ENSG00000260916	120.864946280949	22.7753109357229	2.40051421470672	4.20747381727736e-06	0.00010835343063262	CCPG1	15	55340032	55408510	-	8790	protein_coding	cell cycle progression 1 [Source:HGNC Symbol;Acc:HGNC:24227]	-	102	27	0.824782092328588	0.155612546309649
ENSG00000172197	253.562541021233	57.3804594650511	2.14089706790026	4.61226416328421e-06	0.000118653982452956	MBOAT1	6	20102145	20212399	-	1794	protein_coding	membrane bound O-acyltransferase domain containing 1 [Source:HGNC Symbol;Acc:HGNC:21579]	-	214	68	8.47850461557923	1.92024301540533
ENSG00000256185	46.2224842867078	5.05046961351027	3.15888373230704	4.66318985617421e-06	0.000119465791216692	AC055720.2	12	26335864	26336950	-	172	3prime_overlapping_ncRNA	novel transcript	-	39	6	16.1162533670294	1.76722775460182
ENSG00000138678	46.2224842867078	4.2063989986205	3.41508023181498	4.66318985617421e-06	0.000119465791216692	GPAT3	4	83535914	83605875	+	3468	protein_coding	glycerol-3-phosphate acyltransferase 3 [Source:HGNC Symbol;Acc:HGNC:28157]	-	39	5	0.799306683716566	0.0730399783236048
ENSG00000132329	3.56968428918238	43.8760311809967	-3.58106799637064	4.66318985617421e-06	0.000119465791216692	RAMP1	2	237858893	237912114	+	1234	protein_coding	receptor activity modifying protein 1 [Source:HGNC Symbol;Acc:HGNC:9843]	-	3	52	0.172796133844225	2.13480348962165
ENSG00000099869	3.56968428918238	43.8760311809967	-3.58106799637064	4.66318985617421e-06	0.000119465791216692	IGF2-AS	11	2140501	2148666	+	2869	antisense	IGF2 antisense RNA [Source:HGNC Symbol;Acc:HGNC:14062]	-	3	52	0.074322213023274	0.918211051304677
ENSG00000128482	299.769731335142	69.1968250916832	2.1127542574305	4.72513858504561e-06	0.000120927275966452	RNF112	17	19411125	19417276	+	3652	protein_coding	ring finger protein 112 [Source:HGNC Symbol;Acc:HGNC:12968]	-	253	82	4.92399585418351	1.13750366241804
ENSG00000100321	188.398549955085	766.361263573757	-2.02366801838127	4.73648167455122e-06	0.000121091957920055	SYNGR1	22	39349925	39385588	+	6953	protein_coding	synaptogyrin 1 [Source:HGNC Symbol;Acc:HGNC:11498]	-	159	908	1.62537217685603	6.61581479943176
ENSG00000064655	17.7871974766962	106.333947426286	-2.57280535585181	4.7832281709231e-06	0.000122160478472923	EYA2	20	46894624	47188844	+	3618	protein_coding	EYA transcriptional coactivator and phosphatase 2 [Source:HGNC Symbol;Acc:HGNC:3520]	-	15	126	0.29467997396873	1.76429702864063
ENSG00000176049	72.2881206944222	315.652106451378	-2.12497642218598	4.79520552333978e-06	0.000122339726438796	JAKMIP2	5	147585439	147782848	-	9275	protein_coding	janus kinase and microtubule interacting protein 2 [Source:HGNC Symbol;Acc:HGNC:29067]	-	61	374	0.467459341562989	2.04280731353147
ENSG00000169031	252.377741241438	57.3804594650511	2.1341429919102	4.88585867432053e-06	0.000124385964678695	COL4A3	2	227164565	227314792	+	9124	protein_coding	collagen type IV alpha 3 chain [Source:HGNC Symbol;Acc:HGNC:2204]	-	213	68	1.65928983676325	0.377566414909815
ENSG00000244682	460.902487986153	111.398098668826	2.04730920098822	4.88798333449417e-06	0.000124385964678695	FCGR2C	1	161581339	161605662	+	3580	polymorphic_pseudogene	Fc fragment of IgG receptor IIc (gene/pseudogene) [Source:HGNC Symbol;Acc:HGNC:15626]	-	389	132	7.72315055351096	1.86793011827187
ENSG00000138829	1727.45326483166	440.567756836774	1.97085455675069	4.89053486840154e-06	0.000124385964678695	FBN2	5	128257909	128659185	-	13196	protein_coding	fibrillin 2 [Source:HGNC Symbol;Acc:HGNC:3604]	-	1458	522	7.85313644843844	2.00400091844966
ENSG00000262223	37.9288656147056	183.984246287993	-2.27518275477224	4.94823958125103e-06	0.000125724015148346	AC110285.1	17	81375144	81385464	-	2039	lincRNA	uncharacterized LOC100130370 [Source:NCBI gene;Acc:100130370]	-	32	218	1.11547715109379	5.4163782807381
ENSG00000115266	392.184107688753	1542.01988029807	-1.97494946760081	5.01689872189509e-06	0.000127337354287936	APC2	19	1446302	1473244	+	12610	protein_coding	APC2, WNT signaling pathway regulator [Source:HGNC Symbol;Acc:HGNC:24036]	-	331	1827	1.86569579839304	7.33995134175384
ENSG00000134121	3097.08159011979	800.122248261712	1.9524214977654	5.07719274748356e-06	0.000128650773214462	CHL1	3	196596	409417	+	11861	protein_coding	cell adhesion molecule L1 like [Source:HGNC Symbol;Acc:HGNC:1939]	-	2614	948	15.6643436987916	4.04908367414713
ENSG00000229891	42.6680768495414	202.552792287025	-2.24439491382954	5.0837327491365e-06	0.000128650773214462	LINC01315	22	42364400	42369236	-	1267	lincRNA	long intergenic non-protein coding RNA 1315 [Source:HGNC Symbol;Acc:HGNC:50513]	-	36	240	2.01954629042248	9.59631172191045
ENSG00000104213	62.8097104049417	8.4266892774565	2.8771962578347	5.0842894039196e-06	0.000128650773214462	PDGFRL	8	17576433	17644071	+	2409	protein_coding	platelet derived growth factor receptor like [Source:HGNC Symbol;Acc:HGNC:8805]	-	53	10	1.56374882325723	0.210296923890628
ENSG00000136160	4163.40121910623	1081.18244437398	1.94500808447254	5.1491449975652e-06	0.000130158356798085	EDNRB	13	77895481	77975529	-	5607	protein_coding	endothelin receptor type B [Source:HGNC Symbol;Acc:HGNC:3180]	-	3514	1281	44.5450168290529	11.574128340376
ENSG00000134138	1086.47668432275	275.138920843899	1.98085352027216	5.15805459225252e-06	0.000130250117549091	MEIS2	15	36889204	37101299	-	10798	protein_coding	Meis homeobox 2 [Source:HGNC Symbol;Acc:HGNC:7001]	Homeobox	917	326	6.03606543011607	1.52948068555957
ENSG00000196338	969.18152390947	3739.01592451139	-1.94771199165916	5.17980500461354e-06	0.000130605921308116	NLGN3	X	71144831	71171201	+	4006	protein_coding	neuroligin 3 [Source:HGNC Symbol;Acc:HGNC:14289]	-	818	4430	14.5134374318494	56.022502075903
ENSG00000266709	41.4832741894251	3.362316612912	3.57113111163595	5.19332044924251e-06	0.000130605921308116	MGC12916	17	14303854	14305505	+	1652	lincRNA	uncharacterized protein MGC12916 [Source:NCBI gene;Acc:84815]	-	35	4	1.50586461273851	0.122664719044194
ENSG00000082482	2.38497906387815	38.811866051868	-3.96570992318216	5.19332044924251e-06	0.000130605921308116	KCNK2	1	215005775	215237093	+	3910	protein_coding	potassium two pore domain channel subfamily K member 2 [Source:HGNC Symbol;Acc:HGNC:6277]	-	2	46	0.0363564244098505	0.596006223120615
ENSG00000157103	2.38497906387815	39.6558938020228	-3.99663970124237	5.19332044924251e-06	0.000130605921308116	SLC6A1	3	10992186	11039249	+	18276	protein_coding	solute carrier family 6 member 1 [Source:HGNC Symbol;Acc:HGNC:11042]	-	2	47	0.00777815820981152	0.130282603489104
ENSG00000223518	30.8200454515342	1.67410154456701	4.09383802087894	5.24925396734942e-06	0.000131876731039183	CSNK1A1P1	15	36798596	36818459	-	2629	transcribed_processed_pseudogene	casein kinase 1 alpha 1 pseudogene 1 [Source:HGNC Symbol;Acc:HGNC:30446]	-	26	2	0.702927749240281	0.0385397709891611
ENSG00000154736	4.75443232699213	48.0961666201877	-3.31026223157648	5.25939196669453e-06	0.000131876731039183	ADAMTS5	21	26917912	26966513	-	9056	protein_coding	ADAM metallopeptidase with thrombospondin type 1 motif 5 [Source:HGNC Symbol;Acc:HGNC:221]	-	4	57	0.0313943505835944	0.31886596190585
ENSG00000123999	362.564115713982	86.0773388495389	2.07267535064905	5.25988826324657e-06	0.000131876731039183	INHA	2	219569162	219575713	+	1753	protein_coding	inhibin subunit alpha [Source:HGNC Symbol;Acc:HGNC:6065]	-	306	102	12.4070186963519	2.94773186221091
ENSG00000115415	1754.70365543404	6731.92716588263	-1.93973278115375	5.29723633131542e-06	0.00013267829190851	STAT1	2	190964358	191020960	-	6053	protein_coding	signal transducer and activator of transcription 1 [Source:HGNC Symbol;Acc:HGNC:11362]	STAT	1481	7976	17.3905096972051	66.7550601399062
ENSG00000091622	212.094547582017	47.2521396680838	2.1628286333191	5.34150726333632e-06	0.000133651445936887	PITPNM3	17	6451264	6556494	-	10609	protein_coding	PITPNM family member 3 [Source:HGNC Symbol;Acc:HGNC:21043]	-	179	56	1.19924111038789	0.267413481200314
ENSG00000142733	1098.32468030855	279.35904440466	1.9745498632286	5.39530673575914e-06	0.000134744434403918	MAP3K6	1	27355184	27366892	-	4951	protein_coding	mitogen-activated protein kinase kinase kinase 6 [Source:HGNC Symbol;Acc:HGNC:6858]	-	927	331	13.3080595054748	3.38691882195486
ENSG00000109016	430.097696977925	103.801871689872	2.04929920581549	5.43087812073483e-06	0.000134744434403918	DHRS7B	17	21123364	21193265	+	5544	protein_coding	dehydrogenase/reductase 7B [Source:HGNC Symbol;Acc:HGNC:24547]	-	363	123	4.65383873174902	1.12396195215116
ENSG00000254768	24.8960252049982	1.38777878078145e-17	7.6647317426558	5.44526776785322e-06	0.000134744434403918	AC104009.1	11	22283730	22338245	-	1271	antisense	novel transcript	-	21	0	1.17436113622849	0
ENSG00000164294	24.8960252049982	1.38777878078145e-17	7.6647317426558	5.44526776785322e-06	0.000134744434403918	GPX8	5	55160118	55167071	+	3868	protein_coding	glutathione peroxidase 8 (putative) [Source:HGNC Symbol;Acc:HGNC:33100]	-	21	0	0.385887539851709	0
ENSG00000183479	24.8960252049982	0.830095941872736	4.69212912340507	5.44526776785322e-06	0.000134744434403918	TREX2	X	153444720	153470587	-	2715	protein_coding	three prime repair exonuclease 2 [Source:HGNC Symbol;Acc:HGNC:12270]	-	21	1	0.549765379059452	0.0186594950148259
ENSG00000232949	24.8960252049982	1.38777878078145e-17	7.6647317426558	5.44526776785322e-06	0.000134744434403918	AC002480.2	7	22589705	22591622	+	557	antisense	novel transcript, antisense to STEAP1B	-	21	0	2.67973609362013	0
ENSG00000179277	24.8960252049982	1.38777878078145e-17	7.6647317426558	5.44526776785322e-06	0.000134744434403918	MEIS3P1	17	15786618	15787575	+	958	processed_pseudogene	Meis homeobox 3 pseudogene 1 [Source:HGNC Symbol;Acc:HGNC:7002]	-	21	0	1.55805115255367	0
ENSG00000173262	24.8960252049982	0.830095941872736	4.69212912340507	5.44526776785322e-06	0.000134744434403918	SLC2A14	12	7812512	7891148	-	5575	protein_coding	solute carrier family 2 member 14 [Source:HGNC Symbol;Acc:HGNC:18301]	-	21	1	0.267733274286352	0.00908709039735467
ENSG00000255650	1.38777878078145e-17	23.6193420780585	-7.59085859753914	5.44526776785322e-06	0.000134744434403918	FAM222A-AS1	12	109734166	109773508	-	1068	antisense	FAM222A antisense RNA 1 [Source:HGNC Symbol;Acc:HGNC:28223]	-	0	28	0	1.32817866201036
ENSG00000182568	1.38777878078145e-17	23.6193420780585	-7.59085859753914	5.44526776785322e-06	0.000134744434403918	SATB1	3	18345387	18445588	-	13409	protein_coding	SATB homeobox 1 [Source:HGNC Symbol;Acc:HGNC:10541]	CUT	0	28	0	0.10578677090216
ENSG00000004948	24.8960252049982	1.38777878078145e-17	7.6647317426558	5.44526776785322e-06	0.000134744434403918	CALCR	7	93424487	93574730	-	4227	protein_coding	calcitonin receptor [Source:HGNC Symbol;Acc:HGNC:1440]	-	21	0	0.353114029843012	0
ENSG00000106546	10.6783762452864	72.5729285092059	-2.75292453365005	5.46720271067777e-06	0.000135151661397927	AHR	7	16916359	17346152	+	8081	protein_coding	aryl hydrocarbon receptor [Source:HGNC Symbol;Acc:HGNC:348]	bHLH	9	86	0.0791599167790273	0.539141874893169
ENSG00000280079	10.6783762452864	76.7930572654659	-2.8343200719017	5.51947174987194e-06	0.000136120075583025	AC011447.7	19	20220597	20222186	-	1590	TEC	TEC	-	9	91	0.402321564459949	2.89943907914337
ENSG00000246203	35.5592593648533	2.51821744006281	3.7476528092325	5.52292957961201e-06	0.000136120075583025	AL353807.3	1	155614726	155660245	-	2505	unprocessed_pseudogene	novel pseudogene	-	30	3	0.851219278098895	0.0606712921739548
ENSG00000149633	1.20030345729714	33.7476972121864	-4.69515250564021	5.52292957961201e-06	0.000136120075583025	KIAA1755	20	38210488	38260772	-	8083	protein_coding	KIAA1755 [Source:HGNC Symbol;Acc:HGNC:29372]	-	1	40	0.00879337000139276	0.250701615564777
ENSG00000143751	103.092940594129	430.439461051839	-2.06081315234732	5.58437359790608e-06	0.00013749708686022	SDE2	1	225982702	225999331	-	3975	protein_coding	SDE2 telomere maintenance homolog [Source:HGNC Symbol;Acc:HGNC:26643]	-	87	510	1.55564338257847	6.49984145214557
ENSG00000154380	938.37673425196	3602.28393881261	-1.94056166559422	5.60753024910629e-06	0.000137814083058583	ENAH	1	225486835	225653142	-	15044	protein_coding	ENAH, actin regulator [Source:HGNC Symbol;Acc:HGNC:18271]	-	792	4268	3.74187937378597	14.3724499882808
ENSG00000139292	164.702550861604	666.766358403104	-2.01666921199548	5.60842038793796e-06	0.000137814083058583	LGR5	12	71439770	71586310	+	5251	protein_coding	leucine rich repeat containing G protein-coupled receptor 5 [Source:HGNC Symbol;Acc:HGNC:4504]	-	139	790	1.88148477456767	7.62175164398196
ENSG00000203688	39.1136685757874	185.672295960339	-2.244096882471	5.70481596387458e-06	0.00014004329815398	LINC02487	6	167679626	167696290	-	3867	lincRNA	long intergenic non-protein coding RNA 2487 [Source:HGNC Symbol;Acc:HGNC:53466]	-	33	220	0.606551518179856	2.88216094449328
ENSG00000111335	684.829618041697	2634.18771874779	-1.943388787964	5.96681523390344e-06	0.000146329322699435	OAS2	12	112978395	113011723	+	6264	protein_coding	2'-5'-oligoadenylate synthetase 2 [Source:HGNC Symbol;Acc:HGNC:8087]	-	578	3121	6.55849234017991	25.2413012293347
ENSG00000188211	106.64734198463	443.943855426314	-2.05651396674976	6.01366538015652e-06	0.000147331815882663	NCR3LG1	11	17351726	17377341	+	6438	protein_coding	natural killer cell cytotoxicity receptor 3 ligand 1 [Source:HGNC Symbol;Acc:HGNC:42400]	-	90	526	0.993618029654115	4.13908639883857
ENSG00000188916	255.932140575943	59.068512110548	2.11257923101271	6.02456563972735e-06	0.000147452439382652	INSYN2	10	127135426	127196158	-	4407	protein_coding	inhibitory synaptic factor 2A [Source:HGNC Symbol;Acc:HGNC:33859]	-	216	70	3.48368298157288	0.804682783655017
ENSG00000121281	50.961693060932	230.405609945881	-2.17449238920091	6.07363221179813e-06	0.000148506026062707	ADCY7	16	50246137	50318135	+	8630	protein_coding	adenylate cyclase 7 [Source:HGNC Symbol;Acc:HGNC:238]	-	43	273	0.354148646351574	1.60258683748712
ENSG00000285576	45.037681894675	5.05046961351027	3.12150999987784	6.09356510845757e-06	0.000148698659535862	AL138686.2	13	46458061	46459324	-	1264	transcribed_unprocessed_pseudogene	novel keratin associated protein pseudogene	-	38	6	2.13680282389857	0.240477194455311
ENSG00000087494	45.037681894675	5.05046961351027	3.12150999987784	6.09356510845757e-06	0.000148698659535862	PTHLH	12	27958084	27972705	-	3377	protein_coding	parathyroid hormone like hormone [Source:HGNC Symbol;Acc:HGNC:9607]	-	38	6	0.79979827344027	0.0900098234502557
ENSG00000166147	400.477705384087	97.0496693029718	2.04328894405619	6.11759503964113e-06	0.000149137536781607	FBN1	15	48408306	48645849	-	16057	protein_coding	fibrillin 1 [Source:HGNC Symbol;Acc:HGNC:3603]	-	338	115	1.49616750861214	0.362829970169024
ENSG00000156219	106.64734198463	19.3991828221494	2.4501146695159	6.18021483855745e-06	0.000150515380337661	ART3	4	76011184	76112802	+	3278	protein_coding	ADP-ribosyltransferase 3 [Source:HGNC Symbol;Acc:HGNC:725]	-	90	23	1.95146823517791	0.355458256925199
ENSG00000162998	159.963350817696	33.7476972121864	2.24002851229375	6.25478123646218e-06	0.000152181171483983	FRZB	2	182833275	182867162	-	3162	protein_coding	frizzled related protein [Source:HGNC Symbol;Acc:HGNC:3959]	-	135	40	3.03458865033833	0.640866906581306
ENSG00000134321	167.072150852306	668.454407648346	-1.99972133644357	6.34565813324533e-06	0.000154240129857434	RSAD2	2	6865806	6898239	+	4834	protein_coding	radical S-adenosyl methionine domain containing 2 [Source:HGNC Symbol;Acc:HGNC:30908]	-	141	792	2.07319614619308	8.30019423675627
ENSG00000181450	56.8857024601856	253.194278050962	-2.15214944332187	6.37456356385582e-06	0.000154790214255794	ZNF678	1	227563543	227677443	+	8915	protein_coding	zinc finger protein 678 [Source:HGNC Symbol;Acc:HGNC:28652]	zf-C2H2	48	300	0.38269061880206	1.70478504650316
ENSG00000187416	444.31529285652	1712.5128506894	-1.94622401644931	6.4091630702021e-06	0.000155477347202513	LHFPL3	7	104328656	104907232	+	1900	protein_coding	LHFPL tetraspan subfamily member 3 [Source:HGNC Symbol;Acc:HGNC:6589]	-	375	2029	14.028317708143	54.1001122476299
ENSG00000081052	232.236144713139	53.1603271056823	2.12414191918406	6.46070934076724e-06	0.000156573831184743	COL4A4	2	227002711	227164453	-	10076	protein_coding	collagen type IV alpha 4 chain [Source:HGNC Symbol;Acc:HGNC:2206]	-	196	63	1.38259772780533	0.316754002065392
ENSG00000156968	10.6783762452864	75.949031556641	-2.81840420425096	6.53161911087601e-06	0.000158078193286721	MPV17L	16	15395754	15413268	+	6009	protein_coding	MPV17 mitochondrial inner membrane protein like [Source:HGNC Symbol;Acc:HGNC:26827]	-	9	90	0.106455531284959	0.75876977980907
ENSG00000163884	78.2121259025517	331.688575452587	-2.08296950725266	6.53559876585689e-06	0.000158078193286721	KLF15	3	126342635	126357442	-	2848	protein_coding	Kruppel like factor 15 [Source:HGNC Symbol;Acc:HGNC:14536]	zf-C2H2	66	393	1.64714516910218	6.99072608263488
ENSG00000129675	2345.91865092342	615.280856319325	1.93058267670783	6.70350574350498e-06	0.000161980597647416	ARHGEF6	X	136665547	136782088	-	6434	protein_coding	Rac/Cdc42 guanine nucleotide exchange factor 6 [Source:HGNC Symbol;Acc:HGNC:685]	-	1980	729	21.8731867031536	5.74005682556246
ENSG00000108309	36.7440625456703	175.543997802805	-2.25313749848344	6.84886918911925e-06	0.000165331166110334	RUNDC3A	17	44308413	44318671	+	4905	protein_coding	RUN domain containing 3A [Source:HGNC Symbol;Acc:HGNC:16984]	-	31	208	0.449211233712332	2.14829562176809
ENSG00000157227	297.400131876695	1157.14465925017	-1.95973916929639	6.88405230940175e-06	0.000166018039614126	MMP14	14	22836557	22849027	+	4464	protein_coding	matrix metallopeptidase 14 [Source:HGNC Symbol;Acc:HGNC:7160]	-	251	1371	3.99647832438075	15.5590468663443
ENSG00000111860	1496.41734434864	389.926277634831	1.93983893211956	6.9319029644452e-06	0.000167008767613113	CEP85L	6	118460772	118710075	-	9462	protein_coding	centrosomal protein 85 like [Source:HGNC Symbol;Acc:HGNC:21638]	-	1263	462	9.48742450623002	2.47359589747903
ENSG00000128242	2.38497906387815	37.9678381996387	-3.93410249037181	6.95642532933601e-06	0.000167436067609804	GAL3ST1	22	30554635	30574587	-	3017	protein_coding	galactose-3-O-sulfotransferase 1 [Source:HGNC Symbol;Acc:HGNC:24240]	-	2	45	0.0471175404184671	0.7556260535089
ENSG00000185187	184.84415019662	40.4999214549507	2.18630590494321	7.16836162663433e-06	0.00017236905427943	SIGIRR	11	405716	417455	-	3496	protein_coding	single Ig and TIR domain containing [Source:HGNC Symbol;Acc:HGNC:30575]	-	156	48	3.17161965575406	0.695567903413075
ENSG00000059915	189.583349867248	748.636746591647	-1.98087607102556	7.25355279908775e-06	0.000174247712859098	PSD	10	102402617	102421539	-	6338	protein_coding	pleckstrin and Sec7 domain containing [Source:HGNC Symbol;Acc:HGNC:9507]	-	160	887	1.79430254897463	7.08991624994932
ENSG00000224194	5.93920366270863	54.8483801850676	-3.18468901302951	7.49802620200227e-06	0.000179945335048247	AC008278.1	2	15668684	15680484	-	568	antisense	novel transcript	-	5	65	0.62567614191248	5.79741968792499
ENSG00000232149	29.6352416602225	1.67410154456701	4.03748439490815	7.53306593440234e-06	0.00018061056333104	FERP1	X	123603139	123603931	+	793	processed_pseudogene	FER tyrosine kinase pseudogene 1 [Source:HGNC Symbol;Acc:HGNC:26443]	-	25	2	2.24075692689967	0.127769303821569
ENSG00000147642	913.495942586078	236.31378322483	1.95003267221823	7.56278856922954e-06	0.000181147142515983	SYBU	8	109573978	109691791	-	7024	protein_coding	syntabulin [Source:HGNC Symbol;Acc:HGNC:26011]	-	771	280	7.80185368665855	2.01949716831871
ENSG00000187773	1.20030345729714	32.9036686243735	-4.65876114994931	7.62630648958579e-06	0.000182314542058693	FAM69C	18	74434099	74457944	-	3843	protein_coding	family with sequence similarity 69 member C [Source:HGNC Symbol;Acc:HGNC:31729]	-	1	39	0.0184951365394894	0.514119341567743
ENSG00000005471	1.20030345729714	32.9036686243735	-4.65876114994931	7.62630648958579e-06	0.000182314542058693	ABCB4	7	87401697	87480435	-	7727	protein_coding	ATP binding cassette subfamily B member 4 [Source:HGNC Symbol;Acc:HGNC:45]	-	1	39	0.00919850002863436	0.255695694272659
ENSG00000183778	629.144035958798	159.507525029562	1.97878025581916	7.64792096817077e-06	0.000182654267382131	B3GALT5	21	39556442	39673137	+	14319	protein_coding	beta-1,3-galactosyltransferase 5 [Source:HGNC Symbol;Acc:HGNC:920]	-	531	189	2.63578364145456	0.668680772011501
ENSG00000119866	7.12398798686349	59.068512110548	-3.03324681786043	7.67894368991918e-06	0.000183217814094774	BCL11A	2	60450520	60555154	-	25422	protein_coding	B cell CLL/lymphoma 11A [Source:HGNC Symbol;Acc:HGNC:13221]	zf-C2H2	6	70	0.0167752678124281	0.139494808731322
ENSG00000272549	10.6783762452864	70.8848768494387	-2.71903541498113	7.78643910293061e-06	0.000185603129573334	LINC02538	6	167666840	167679270	-	4569	lincRNA	long intergenic non-protein coding RNA 2538 [Source:HGNC Symbol;Acc:HGNC:53571]	-	9	84	0.140006847776607	0.93138201643274
ENSG00000059804	3158.69116870219	840.635429825637	1.90959004023677	7.95028376319948e-06	0.000189145962783522	SLC2A3	12	7919230	7936275	-	6159	protein_coding	solute carrier family 2 member 3 [Source:HGNC Symbol;Acc:HGNC:11007]	-	2666	996	30.7664839611744	8.19254535629019
ENSG00000237440	65.1793132332811	279.35904440466	-2.09795226695745	7.95040182426787e-06	0.000189145962783522	ZNF737	19	20535825	20565809	-	3539	protein_coding	zinc finger protein 737 [Source:HGNC Symbol;Acc:HGNC:32468]	zf-C2H2	55	331	1.10461275350923	4.73824105326321
ENSG00000185499	880.321553668573	227.873535667741	1.9491109297248	7.97360989494947e-06	0.000189378462776406	MUC1	1	155185824	155192916	-	4717	protein_coding	mucin 1, cell surface associated [Source:HGNC Symbol;Acc:HGNC:7508]	-	743	270	11.1956899772937	2.89979707878272
ENSG00000247134	43.8528794167702	4.2063989986205	3.33933877491025	7.98320300301822e-06	0.000189378462776406	AC090204.1	8	32996178	33044855	+	765	lincRNA	novel transcript	-	37	5	3.43770190808697	0.331114568400342
ENSG00000115616	43.8528794167702	5.05046961351027	3.08314227540231	7.98320300301822e-06	0.000189378462776406	SLC9A2	2	102619707	102711318	+	5984	protein_coding	solute carrier family 9 member A2 [Source:HGNC Symbol;Acc:HGNC:11072]	-	37	6	0.439478937113391	0.0507959849250524
ENSG00000087245	389.814508342904	1487.15828088048	-1.93143188867949	8.00440572716866e-06	0.000189699033328509	MMP2	16	55389700	55506691	+	4933	protein_coding	matrix metallopeptidase 2 [Source:HGNC Symbol;Acc:HGNC:7166]	-	329	1762	4.74037510608023	18.0952467133133
ENSG00000114654	247.638542105495	57.3804594650511	2.10680597927821	8.12027086320927e-06	0.000192260271080841	EFCC1	3	129001629	129040742	+	2945	protein_coding	EF-hand and coiled-coil domain containing 1 [Source:HGNC Symbol;Acc:HGNC:25692]	-	209	68	5.04416068989571	1.16975075369683
ENSG00000263812	100.723339585833	18.5551497446077	2.43146722473618	8.16817880638764e-06	0.000193209146052147	LINC00908	18	76528655	76610968	+	3036	lincRNA	long intergenic non-protein coding RNA 908 [Source:HGNC Symbol;Acc:HGNC:27599]	-	85	22	1.98996338152401	0.3671052823569
ENSG00000278200	1.38777878078145e-17	22.7753109357229	-7.53866831363604	8.28134473027678e-06	0.000194025694055706	LINC01971	17	81480523	81481570	-	1048	lincRNA	long intergenic non-protein coding RNA 1971 [Source:HGNC Symbol;Acc:HGNC:52797]	-	0	27	0	1.30518538364677
ENSG00000232453	23.7112207812257	1.38777878078145e-17	7.59469786342216	8.28134473027678e-06	0.000194025694055706	AC105277.1	1	58882868	58903747	-	1746	lincRNA	uncharacterized LOC105378753 [Source:NCBI gene;Acc:105378753]	-	20	0	0.814167350758966	0
ENSG00000130635	1.38777878078145e-17	21.9312794677217	-7.48451892423295	8.28134473027678e-06	0.000194025694055706	COL5A1	9	134641774	134844843	+	11189	protein_coding	collagen type V alpha 1 chain [Source:HGNC Symbol;Acc:HGNC:2209]	-	0	26	0	0.117720417650957
ENSG00000273032	1.38777878078145e-17	22.7753109357229	-7.53866831363604	8.28134473027678e-06	0.000194025694055706	DGCR9	22	18970525	19031242	+	4911	processed_transcript	DiGeorge syndrome critical region gene 9 [Source:HGNC Symbol;Acc:HGNC:17227]	-	0	27	0	0.278524594188925
ENSG00000179073	23.7112207812257	1.38777878078145e-17	7.59469786342216	8.28134473027678e-06	0.000194025694055706	TAAR3P	6	132608225	132609302	-	1078	transcribed_unprocessed_pseudogene	trace amine associated receptor 3, pseudogene [Source:HGNC Symbol;Acc:HGNC:4513]	-	20	0	1.31867921560775	0
ENSG00000277128	23.7112207812257	1.38777878078145e-17	7.59469786342216	8.28134473027678e-06	0.000194025694055706	AL589743.4	14	19124807	19175530	-	7344	lincRNA	novel transcript	-	20	0	0.193564296626519	0
ENSG00000010704	1.38777878078145e-17	21.9312794677217	-7.48451892423295	8.28134473027678e-06	0.000194025694055706	HFE	6	26087281	26098343	+	5675	protein_coding	homeostatic iron regulator [Source:HGNC Symbol;Acc:HGNC:4886]	-	0	26	0	0.232101101867235
ENSG00000129009	23.7112207812257	1.38777878078145e-17	7.59469786342216	8.28134473027678e-06	0.000194025694055706	ISLR	15	74173671	74176872	+	2671	protein_coding	immunoglobulin superfamily containing leucine rich repeat [Source:HGNC Symbol;Acc:HGNC:6133]	-	20	0	0.532211229661233	0
ENSG00000160223	23.7112207812257	1.38777878078145e-17	7.59469786342216	8.28134473027678e-06	0.000194025694055706	ICOSLG	21	44217014	44240966	-	9341	protein_coding	inducible T cell costimulator ligand [Source:HGNC Symbol;Acc:HGNC:17087]	-	20	0	0.152182442396441	0
ENSG00000253369	23.7112207812257	1.38777878078145e-17	7.59469786342216	8.28134473027678e-06	0.000194025694055706	AC131902.1	8	53395211	53395946	-	594	lincRNA	novel transcript	-	20	0	2.39315857647332	0
ENSG00000088387	194.322549480848	43.8760311809967	2.1432681447246	8.49729376031449e-06	0.000198896332410549	DOCK9	13	98793429	99086625	-	14816	protein_coding	dedicator of cytokinesis 9 [Source:HGNC Symbol;Acc:HGNC:14132]	-	164	52	0.78675734302688	0.177804232329449
ENSG00000149257	12029.2856766475	3250.32567928521	1.88784721849574	8.71728194713875e-06	0.000203852192339204	SERPINH1	11	75562056	75572783	+	6281	protein_coding	serpin family H member 1 [Source:HGNC Symbol;Acc:HGNC:1546]	-	10153	3851	114.892986642243	31.0609293178135
ENSG00000114626	412.325702052962	102.957846426127	2.00019792356091	8.90240689130413e-06	0.000207984167060004	ABTB1	3	127672935	127680920	+	6149	protein_coding	ankyrin repeat and BTB domain containing 1 [Source:HGNC Symbol;Acc:HGNC:18275]	-	348	122	4.02256135680561	1.00513653175488
ENSG00000101638	123.23454682634	490.365210789332	-1.99158899895084	8.97693704962677e-06	0.000209526976302121	ST8SIA5	18	46667821	46759257	-	15789	protein_coding	ST8 alpha-N-acetyl-neuraminide alpha-2,8-sialyltransferase 5 [Source:HGNC Symbol;Acc:HGNC:17827]	-	104	581	0.468173298562974	1.8641945233271
ENSG00000134595	103.092940594129	20.2432154432904	2.3402411604164	9.11404333944998e-06	0.000212526052199972	SOX3	X	140502985	140505116	-	2132	protein_coding	SRY-box 3 [Source:HGNC Symbol;Acc:HGNC:11199]	HMG	87	24	2.90041390513575	0.570287380471883
ENSG00000204653	2.38497906387815	37.1238102401492	-3.90178704228713	9.34721153862385e-06	0.000217757370981482	ASPDH	19	50511600	50514690	-	1653	protein_coding	aspartate dehydrogenase domain containing [Source:HGNC Symbol;Acc:HGNC:33856]	-	2	44	0.085997349934976	1.34849562883914
ENSG00000072832	1643.33249381901	6069.3678528319	-1.88485965102462	9.40972850892176e-06	0.000219006992493971	CRMP1	4	5748084	5893058	-	5823	protein_coding	collapsin response mediator protein 1 [Source:HGNC Symbol;Acc:HGNC:2365]	-	1387	7191	16.9300249155735	62.5622297422513
ENSG00000115461	9740.25287505025	2646.84808780365	1.87962550754454	9.56042331925651e-06	0.000222304621780752	IGFBP5	2	216672105	216695525	-	6442	protein_coding	insulin like growth factor binding protein 5 [Source:HGNC Symbol;Acc:HGNC:5474]	-	8221	3136	90.7051308162775	24.6618160253075
ENSG00000105290	2214.40589649639	595.024265273771	1.8956390391221	9.70082829387714e-06	0.000225357000789306	APLP1	19	35867899	35879791	+	3656	protein_coding	amyloid beta precursor like protein 1 [Source:HGNC Symbol;Acc:HGNC:597]	-	1869	705	36.3354916217261	9.76905714455767
ENSG00000165588	187.2137500393	722.471983398468	-1.94769684502643	9.75199257312788e-06	0.000226332463566922	OTX2	14	56799905	56810479	-	3272	protein_coding	orthodenticle homeobox 2 [Source:HGNC Symbol;Acc:HGNC:8522]	TF_Otx	158	856	3.43219313446171	13.2534880178044
ENSG00000181218	52.1464950711337	227.029510906183	-2.12012132973989	9.79959903066336e-06	0.000227223597448774	HIST3H2A	1	228456979	228457873	-	895	protein_coding	histone cluster 3 H2A [Source:HGNC Symbol;Acc:HGNC:20507]	-	44	269	3.49427891367077	15.2264606610646
ENSG00000116990	58.0705041566877	248.97415437757	-2.09823010636427	9.87243656691061e-06	0.00022866346700428	MYCL	1	39895426	39902256	-	5063	protein_coding	MYCL proto-oncogene, bHLH transcription factor [Source:HGNC Symbol;Acc:HGNC:7555]	bHLH	49	295	0.687885379486792	2.95177879611879
ENSG00000126778	194.322549480848	747.792721973067	-1.94364788175044	9.88023411400277e-06	0.00022866346700428	SIX1	14	60643415	60658259	-	5444	protein_coding	SIX homeobox 1 [Source:HGNC Symbol;Acc:HGNC:10887]	Homeobox	164	886	2.14118236485787	8.24489872579234
ENSG00000159899	856.625561561961	224.497436614816	1.93127138877776	9.92215120734347e-06	0.000229418362170919	NPR2	9	35792154	35809732	+	3865	protein_coding	natriuretic peptide receptor 2 [Source:HGNC Symbol;Acc:HGNC:7944]	-	723	266	13.2958689336272	3.48659785375345
ENSG00000260428	214.464147280724	49.7842203397772	2.10375212180262	9.94854021647043e-06	0.000229813142022979	SCX	8	144266560	144268481	+	999	protein_coding	scleraxis bHLH transcription factor [Source:HGNC Symbol;Acc:HGNC:32322]	bHLH	181	59	12.8777803398875	2.99196317212201
ENSG00000215146	56.8857024601856	244.754030682799	-2.10326404091675	1.00524514191954e-05	0.000231996285278736	BX322639.1	10	42331866	42367974	-	7208	transcribed_unprocessed_pseudogene	zinc finger protein 91 pseudogene [Source:NCBI gene;Acc:441666]	-	48	290	0.47331948759994	2.03822882906814
ENSG00000125820	40.2984714327569	182.296196607697	-2.17470698403774	1.02819474219889e-05	0.000237070957801766	NKX2-2	20	21511010	21514026	-	2092	protein_coding	NK2 homeobox 2 [Source:HGNC Symbol;Acc:HGNC:7835]	Homeobox	34	216	1.15516803562273	5.23072383197633
ENSG00000082438	117.310545378153	23.6193420780585	2.30529973984767	1.04358279024481e-05	0.000240170065467627	COBLL1	2	164653624	164843679	-	17178	protein_coding	cordon-bleu WH2 repeat protein like 1 [Source:HGNC Symbol;Acc:HGNC:23571]	-	99	28	0.409628837024363	0.0825762493321145
ENSG00000141485	22.5264162486117	114.774199340965	-2.34392150668555	1.04358279024481e-05	0.000240170065467627	SLC13A5	17	6684713	6713567	-	9020	protein_coding	solute carrier family 13 member 5 [Source:HGNC Symbol;Acc:HGNC:23089]	-	19	136	0.149718335333026	0.763839461116885
ENSG00000224243	3.56968428918238	41.3439490151892	-3.49558539837339	1.0486118105658e-05	0.000241102534748078	SOX1-OT	13	112107119	112108015	+	545	lincRNA	SOX1 overlapping transcript [Source:HGNC Symbol;Acc:HGNC:42733]	-	3	49	0.391248493878483	4.55479985192176
ENSG00000285867	34.3744560684978	2.51821744006281	3.69891506966208	1.05718400550855e-05	0.000242847175045638	BX470102.2	1	153586813	153606283	-	3176	lincRNA		-	29	3	0.649001096321308	0.0478531444885884
ENSG00000126903	491.707278785001	125.746525780831	1.96603368740906	1.06083228227438e-05	0.000243458541730152	SLC10A3	X	154487306	154490690	-	2247	protein_coding	solute carrier family 10 member 3 [Source:HGNC Symbol;Acc:HGNC:22979]	-	415	149	13.1272256494535	3.35933191625393
ENSG00000218358	28.4504377394921	1.67410154456701	3.97883972544694	1.08654205026809e-05	0.000249127127529405	RAET1K	6	149998019	150005157	-	1896	transcribed_unprocessed_pseudogene	retinoic acid early transcript 1K pseudogene [Source:HGNC Symbol;Acc:HGNC:16797]	-	24	2	0.899706452167819	0.0534393765456248
ENSG00000223855	4.75443232699213	45.5640855660931	-3.23246447051255	1.11764541362686e-05	0.000255783209643677	HRAT92	7	520391	525232	+	3506	lincRNA	heart tissue-associated transcript 92 [Source:NCBI gene;Acc:441307]	-	4	54	0.0810916254663522	0.780281963526418
ENSG00000168539	4.75443232699213	45.5640855660931	-3.23246447051255	1.11764541362686e-05	0.000255783209643677	CHRM1	11	62908679	62921807	-	3250	protein_coding	cholinergic receptor muscarinic 1 [Source:HGNC Symbol;Acc:HGNC:1950]	-	4	54	0.0874791504261633	0.841744173576499
ENSG00000173442	1669.39808484086	450.696052597589	1.88875815721216	1.12618836368358e-05	0.000257499472849282	EHBP1L1	11	65576038	65592650	+	6741	protein_coding	EH domain binding protein 1 like 1 [Source:HGNC Symbol;Acc:HGNC:30682]	-	1409	534	14.856434490024	4.01316161807517
ENSG00000114923	5355.30960391353	1468.58973953474	1.86643370182938	1.13117725945097e-05	0.000258400686739953	SLC4A3	2	219627327	219641980	+	5091	protein_coding	solute carrier family 4 member 3 [Source:HGNC Symbol;Acc:HGNC:11029]	-	4520	1740	63.1049263288322	17.3147358867686
ENSG00000041515	9.49357661080422	64.9766952277401	-2.76159837347293	1.13627125245461e-05	0.000259324218957517	MYO16	13	108596152	109208007	+	9209	protein_coding	myosin XVI [Source:HGNC Symbol;Acc:HGNC:29822]	-	8	77	0.061745518272349	0.423592217431255
ENSG00000115107	1786.69324439782	483.61301367137	1.88504742562891	1.15207874933364e-05	0.000262688861597138	STEAP3	2	119223831	119265652	+	4562	protein_coding	STEAP3 metalloreductase [Source:HGNC Symbol;Acc:HGNC:24592]	-	1508	573	23.4949208811172	6.363104580686
ENSG00000174500	62.8097104049417	9.27073525337472	2.74158121184836	1.15475851803932e-05	0.000262835052883136	GCSAM	3	112120841	112133305	-	3783	protein_coding	germinal center associated signaling and motility [Source:HGNC Symbol;Acc:HGNC:20253]	-	53	11	0.995789298235966	0.1473079087015
ENSG00000145730	5739.18467013475	1576.62488915217	1.86390871890849	1.15485062350662e-05	0.000262835052883136	PAM	5	102753981	103031105	+	8846	protein_coding	peptidylglycine alpha-amidating monooxygenase [Source:HGNC Symbol;Acc:HGNC:8596]	-	4844	1868	38.9211017736573	10.6979276630218
ENSG00000223891	17.7871974766962	98.7377199612349	-2.46601858559982	1.18408273152336e-05	0.000269239678059104	OSER1-DT	20	44210960	44226027	+	2186	lincRNA	OSER1 divergent transcript [Source:HGNC Symbol;Acc:HGNC:48585]	-	15	117	0.487718273476151	2.71147387416949
ENSG00000140511	273.704137043602	66.6647472579882	2.03524007279388	1.19973944716464e-05	0.000272548544208093	HAPLN3	15	88877288	88895626	-	3524	protein_coding	hyaluronan and proteoglycan link protein 3 [Source:HGNC Symbol;Acc:HGNC:21446]	-	231	79	4.65912118206882	1.135692902456
ENSG00000253661	45.037681894675	198.332668268459	-2.13625616453058	1.21864529316705e-05	0.00027658875830473	ZFHX4-AS1	8	76491200	76683278	-	2251	antisense	ZFHX4 antisense RNA 1 [Source:HGNC Symbol;Acc:HGNC:44165]	-	38	235	1.19987506415273	5.28886019850479
ENSG00000130600	2035.50115842808	7366.63366701667	-1.8555717774869	1.25029312111129e-05	0.000283510860210814	H19	11	1995176	2001470	-	2897	processed_transcript	H19, imprinted maternally expressed transcript [Source:HGNC Symbol;Acc:HGNC:4713]	-	1718	8728	42.1504864001107	152.628614707878
ENSG00000261662	78.2121259025517	13.4909386341717	2.52284732305224	1.25266457875926e-05	0.000283787766965746	AL359752.1	1	119909255	119910613	-	1359	sense_overlapping	novel transcript, sense overlapping NOTCH2	-	66	16	3.45185389374761	0.596444785462867
ENSG00000148123	2.38497906387815	36.2797821678442	-3.86873113122527	1.25995084354442e-05	0.000284272557259887	PLPPR1	9	101028709	101325135	+	3669	protein_coding	phospholipid phosphatase related 1 [Source:HGNC Symbol;Acc:HGNC:25993]	-	2	43	0.03874451333947	0.593732010222362
ENSG00000280707	22.5264162486117	1.38777878078145e-17	7.52109004442358	1.26863153314878e-05	0.000284272557259887	HPAT5	6	167228300	167237511	+	985	lincRNA	human pluripotency-associated transcript 5 [Source:NCBI gene;Acc:112590798]	-	19	0	1.37102475604456	0
ENSG00000260450	22.5264162486117	1.38777878078145e-17	7.52109004442358	1.26863153314878e-05	0.000284272557259887	LINC02134	16	47965672	47971687	+	557	lincRNA	long intergenic non-protein coding RNA 2134 [Source:HGNC Symbol;Acc:HGNC:52994]	-	19	0	2.42452313232297	0
ENSG00000227001	1.38777878078145e-17	21.0872476470375	-7.42825759274955	1.26863153314878e-05	0.000284272557259887	NBPF2P	1	21424625	21427967	-	661	unprocessed_pseudogene	NBPF member 2, pseudogene [Source:HGNC Symbol;Acc:HGNC:31987]	-	0	25	0	1.91605631487338
ENSG00000280435	1.38777878078145e-17	21.0872476470375	-7.42825759274955	1.26863153314878e-05	0.000284272557259887	AC006058.4	3	44115818	44117487	-	1670	TEC	TEC	-	0	25	0	0.758391152174435
ENSG00000249362	1.38777878078145e-17	21.0872476470375	-7.42825759274955	1.26863153314878e-05	0.000284272557259887	LINC02488	5	87662042	87679147	+	652	lincRNA	long intergenic non-protein coding RNA 2488 [Source:HGNC Symbol;Acc:HGNC:53467]	-	0	25	0	1.94250494498667
ENSG00000238015	1.38777878078145e-17	21.0872476470375	-7.42825759274955	1.26863153314878e-05	0.000284272557259887	AC104837.2	1	78666272	78666695	+	424	processed_pseudogene	ribosomal protein L23 (RPL23) pseudogene	-	0	25	0	2.98705949087572
ENSG00000268231	1.38777878078145e-17	21.0872476470375	-7.42825759274955	1.26863153314878e-05	0.000284272557259887	AC008743.1	19	50555370	50557969	-	813	sense_intronic	novel transcript, sense intronic to LRRC4B	-	0	25	0	1.55782684394995
ENSG00000205809	1.38777878078145e-17	21.0872476470375	-7.42825759274955	1.26863153314878e-05	0.000284272557259887	KLRC2	12	10426854	10442300	-	1499	protein_coding	killer cell lectin like receptor C2 [Source:HGNC Symbol;Acc:HGNC:6375]	-	0	25	0	0.844905419700672
ENSG00000220008	1.38777878078145e-17	21.0872476470375	-7.42825759274955	1.26863153314878e-05	0.000284272557259887	LINGO3	19	2289784	2292024	-	2241	protein_coding	leucine rich repeat and Ig domain containing 3 [Source:HGNC Symbol;Acc:HGNC:21206]	-	0	25	0	0.565155387831908
ENSG00000073737	22.5264162486117	1.38777878078145e-17	7.52109004442358	1.26863153314878e-05	0.000284272557259887	DHRS9	2	169064789	169096167	+	3750	protein_coding	dehydrogenase/reductase 9 [Source:HGNC Symbol;Acc:HGNC:16888]	-	19	0	0.360122502587706	0
ENSG00000156113	22.5264162486117	1.38777878078145e-17	7.52109004442358	1.26863153314878e-05	0.000284272557259887	KCNMA1	10	76869601	77638369	-	35644	protein_coding	potassium calcium-activated channel subfamily M alpha 1 [Source:HGNC Symbol;Acc:HGNC:6284]	-	19	0	0.037887425224551	0
ENSG00000135643	163.517750858586	37.1238102401492	2.13468674145244	1.27007207475149e-05	0.000284337097606115	KCNMB4	12	70366276	70434292	+	4874	protein_coding	potassium calcium-activated channel subfamily M regulatory beta subunit 4 [Source:HGNC Symbol;Acc:HGNC:6289]	-	138	44	2.01243326662568	0.457337561442573
ENSG00000160282	74.6577228779743	12.6469006079671	2.54808119883513	1.29326086436881e-05	0.0002892659907964	FTCD	21	46136262	46155567	-	3311	protein_coding	formimidoyltransferase cyclodeaminase [Source:HGNC Symbol;Acc:HGNC:3974]	-	63	15	1.35241286996051	0.229510098000237
ENSG00000135318	394.553707032652	100.425770577277	1.97252831367183	1.30384169775281e-05	0.000291368464902713	NT5E	6	85449584	85495791	+	4533	protein_coding	5'-nucleotidase ecto [Source:HGNC Symbol;Acc:HGNC:8021]	-	333	119	5.22139369891436	1.32993667479925
ENSG00000257842	15.4175883777213	86.9213643496814	-2.48732210677639	1.31722513560693e-05	0.000294092862629489	LINC02588	14	26598412	26806467	+	1483	antisense	long intergenic non-protein coding RNA 2588 [Source:HGNC Symbol;Acc:HGNC:19827]	-	13	103	0.623060368426399	3.51856674539513
ENSG00000116977	54.5160988909754	232.937684214453	-2.09318116346045	1.32340301927881e-05	0.000295205026117789	LGALS8	1	236518000	236552981	+	9710	protein_coding	galectin 8 [Source:HGNC Symbol;Acc:HGNC:6569]	-	46	276	0.336718151099676	1.43999031868276
ENSG00000116675	10.6783762452864	68.3527991741939	-2.66666070023575	1.33398626786358e-05	0.000297296975740401	DNAJC6	1	65248219	65415869	+	6954	protein_coding	DnaJ heat shock protein family (Hsp40) member C6 [Source:HGNC Symbol;Acc:HGNC:15469]	-	9	81	0.0919889685779867	0.590092442649617
ENSG00000150893	3358.92229907532	930.946063528631	1.85106400831481	1.37998741478201e-05	0.000307271385470099	FREM2	13	38687129	38887131	+	16223	protein_coding	FRAS1 related extracellular matrix protein 2 [Source:HGNC Symbol;Acc:HGNC:25396]	-	2835	1103	12.4208072218311	3.44440383706301
ENSG00000233864	53.3312970136142	224.497436614816	-2.07160435525025	1.38752686206998e-05	0.000308671552877624	TTTY15	Y	12662334	12692233	+	5284	lincRNA	testis-specific transcript, Y-linked 15 [Source:HGNC Symbol;Acc:HGNC:18567]	-	45	266	0.605309696717751	2.55028400922731
ENSG00000133466	1841.19402558551	506.401678913559	1.86198373122731	1.39952233197677e-05	0.000311059598668458	C1QTNF6	22	37180167	37199385	-	7143	protein_coding	C1q and TNF related 6 [Source:HGNC Symbol;Acc:HGNC:14343]	-	1554	600	15.4631614597276	4.25539932509469
ENSG00000152778	505.924874477779	1844.18068912038	-1.865784260143	1.423413024249e-05	0.000316084812972521	IFIT5	10	89414586	89421001	+	4015	protein_coding	interferon induced protein with tetratricopeptide repeats 5 [Source:HGNC Symbol;Acc:HGNC:13328]	-	427	2185	7.55910280223587	27.5699267220613
ENSG00000085871	640.992032167824	170.479848604879	1.90979437539735	1.4548498046801e-05	0.000322384527886262	MGST2	4	139665768	139740745	+	3182	protein_coding	microsomal glutathione S-transferase 2 [Source:HGNC Symbol;Acc:HGNC:7063]	-	541	202	12.084397881584	3.21603609396007
ENSG00000170485	112.571344004286	438.879707541003	-1.9620525453133	1.4555988960974e-05	0.000322384527886262	NPAS2	2	100820152	100996829	+	12491	protein_coding	neuronal PAS domain protein 2 [Source:HGNC Symbol;Acc:HGNC:7895]	bHLH	95	520	0.540572966417379	2.10899648242184
ENSG00000065357	323.465725706434	81.8572111156514	1.98051011408577	1.45570250117667e-05	0.000322384527886262	DGKA	12	55927319	55954027	+	10215	protein_coding	diacylglycerol kinase alpha [Source:HGNC Symbol;Acc:HGNC:2849]	-	273	97	1.89955644188971	0.48106424959662
ENSG00000174939	387.444908995072	99.5817452744175	1.95846476977322	1.47642979763239e-05	0.000326492090909736	ASPHD1	16	29900375	29919864	+	2312	protein_coding	aspartate beta-hydroxylase domain containing 1 [Source:HGNC Symbol;Acc:HGNC:27380]	-	327	118	10.0528186759737	2.58561523265561
ENSG00000223764	18.9720021960201	101.269795870038	-2.41001112824302	1.47819245645749e-05	0.000326492090909736	LINC02593	1	916865	921016	-	4152	lincRNA	long intergenic non-protein coding RNA 2593 [Source:HGNC Symbol;Acc:HGNC:53933]	-	16	120	0.273899074070357	1.46417713772405
ENSG00000162804	11.8631778021465	75.1050058271992	-2.65195677535199	1.47822003788325e-05	0.000326492090909736	SNED1	2	240998838	241095568	+	13592	protein_coding	sushi, nidogen and EGF like domains 1 [Source:HGNC Symbol;Acc:HGNC:24696]	-	10	89	0.0522931207484238	0.331723593136216
ENSG00000188092	408.771303056903	106.333947426286	1.9412228852138	1.49856622918587e-05	0.000330689869769629	GPR89B	1	147928393	147993521	+	5143	protein_coding	G protein-coupled receptor 89B [Source:HGNC Symbol;Acc:HGNC:13840]	-	345	126	4.76793687611003	1.24114848330192
ENSG00000112294	107.832142417308	420.311165241106	-1.96169617314742	1.51213169794895e-05	0.000333385175336001	ALDH5A1	6	24494852	24537207	+	5525	protein_coding	aldehyde dehydrogenase 5 family member A1 [Source:HGNC Symbol;Acc:HGNC:408]	-	91	498	1.17067686599719	4.56632460175486
ENSG00000153208	120.864946280949	25.3074034797925	2.24928723623264	1.52915724332522e-05	0.000336837842411398	MERTK	2	111898479	112029561	+	4700	protein_coding	MER proto-oncogene, tyrosine kinase [Source:HGNC Symbol;Acc:HGNC:7027]	-	102	30	1.54251799820602	0.32336507850161
ENSG00000145247	1465.61255492532	403.430672160819	1.86072977920853	1.5630369980339e-05	0.000343993628710922	OCIAD2	4	48885019	48906937	-	2483	protein_coding	OCIA domain containing 2 [Source:HGNC Symbol;Acc:HGNC:28685]	-	1237	478	35.4095906666113	9.75261089222335
ENSG00000197461	78.2121259025517	311.431983004712	-1.99209585608114	1.5806381030471e-05	0.000347557242783199	PDGFA	7	497258	520296	-	4151	protein_coding	platelet derived growth factor subunit A [Source:HGNC Symbol;Acc:HGNC:8799]	-	66	369	1.13010586403349	4.50342933947918
ENSG00000113296	690.753616121777	185.672295960339	1.89457871065518	1.59836275523489e-05	0.000350795092032781	THBS4	5	79991311	80083287	+	4605	protein_coding	thrombospondin 4 [Source:HGNC Symbol;Acc:HGNC:11788]	-	583	220	8.99843215363588	2.42026414166243
ENSG00000197442	68.733717144608	11.8028614596746	2.52752993075841	1.59962903221142e-05	0.000350795092032781	MAP3K5	6	136557047	136792518	-	5303	protein_coding	mitogen-activated protein kinase kinase kinase 5 [Source:HGNC Symbol;Acc:HGNC:6857]	-	58	14	0.777381663932292	0.133744560722899
ENSG00000261786	10.6783762452864	67.508773229907	-2.64877123763325	1.59962903221142e-05	0.000350795092032781	AC006058.1	3	44117299	44122365	+	5067	lincRNA	novel transcript	-	9	80	0.126246553678966	0.799850467183774
ENSG00000089820	873.212756038663	238.001832724037	1.87471240503322	1.63474269434445e-05	0.000357883802784059	ARHGAP4	X	153907367	153934999	-	5580	protein_coding	Rho GTPase activating protein 4 [Source:HGNC Symbol;Acc:HGNC:674]	-	737	282	9.38774350619479	2.56026329179232
ENSG00000138613	331.759323653623	84.3892878038051	1.97314395327439	1.63485487308027e-05	0.000357883802784059	APH1B	15	63276018	63309126	+	5494	protein_coding	aph-1 homolog B, gamma-secretase subunit [Source:HGNC Symbol;Acc:HGNC:24080]	-	280	100	3.6224074848839	0.922106460962
ENSG00000142694	979.844720323586	267.542698393418	1.87220770979108	1.63912513766935e-05	0.000358500498860288	EVA1B	1	36322031	36324154	-	1211	protein_coding	eva-1 homolog B [Source:HGNC Symbol;Acc:HGNC:25558]	-	827	317	48.5388287691826	13.2612615045293
ENSG00000188641	462.08728763588	121.526400351853	1.92561412999734	1.64600789263094e-05	0.000359686985997324	DPYD	1	97077743	97995000	-	7131	protein_coding	dihydropyrimidine dehydrogenase [Source:HGNC Symbol;Acc:HGNC:3012]	-	390	144	3.88724664020341	1.02301446795629
ENSG00000008282	3845.874929645	1080.33841976373	1.83168695532701	1.65197748846627e-05	0.000360672005468597	SYPL1	7	106090503	106112576	-	2804	protein_coding	synaptophysin like 1 [Source:HGNC Symbol;Acc:HGNC:11507]	-	3246	1280	82.2807861466485	23.1260617245089
ENSG00000232859	65.1793132332811	10.9588210113033	2.55681980756323	1.66253381624908e-05	0.000362655807079409	LYRM9	17	27878314	27894752	-	5380	protein_coding	LYR motif containing 9 [Source:HGNC Symbol;Acc:HGNC:27314]	-	55	13	0.726621660719177	0.12241391757403
ENSG00000139549	80.5817277642018	14.3349756819334	2.47915400969082	1.66708047247777e-05	0.000363005669342445	DHH	12	49086656	49094819	-	4701	protein_coding	desert hedgehog [Source:HGNC Symbol;Acc:HGNC:2865]	-	68	17	1.02812658180079	0.183201232165345
ENSG00000234882	80.5817277642018	14.3349756819334	2.47915400969082	1.66708047247777e-05	0.000363005669342445	EIF3EP1	6	73291962	73293277	+	1316	processed_pseudogene	eukaryotic translation initiation factor 3 subunit E pseudogene 1 [Source:HGNC Symbol;Acc:HGNC:6102]	-	68	17	3.67266190049052	0.654429325538973
ENSG00000214944	323.465725706434	82.7012366948598	1.96573523634757	1.69999126418735e-05	0.000369379437745714	ARHGEF28	5	73626158	73941993	+	15617	protein_coding	Rho guanine nucleotide exchange factor 28 [Source:HGNC Symbol;Acc:HGNC:30322]	-	273	98	1.24249017441912	0.317905605339996
ENSG00000103154	109.016942835241	419.467140588991	-1.943047719578	1.70361047005667e-05	0.000369379437745714	NECAB2	16	83968632	84002776	+	2520	protein_coding	N-terminal EF-hand calcium binding protein 2 [Source:HGNC Symbol;Acc:HGNC:23746]	-	92	497	2.59486765649036	9.99138210148031
ENSG00000105278	2.38497906387815	35.4357539767648	-3.83490002649397	1.70380939544653e-05	0.000369379437745714	ZFR2	19	3804024	3869032	-	5944	protein_coding	zinc finger RNA binding protein 2 [Source:HGNC Symbol;Acc:HGNC:29189]	-	2	42	0.0239154810636802	0.357964706685834
ENSG00000204520	36.7440625456703	3.362316612912	3.39659582681203	1.70380939544653e-05	0.000369379437745714	MICA	6	31399784	31415315	+	2386	protein_coding	MHC class I polypeptide-related sequence A [Source:HGNC Symbol;Acc:HGNC:7090]	-	31	4	0.923462322447187	0.0849296378294254
ENSG00000105329	1735.74686197187	482.768989031056	1.84583393145616	1.70383770481384e-05	0.000369379437745714	TGFB1	19	41301587	41353911	-	3238	protein_coding	transforming growth factor beta 1 [Source:HGNC Symbol;Acc:HGNC:11766]	-	1465	572	32.1579759856833	8.94929665476353
ENSG00000269825	30.8200454515342	142.627026210971	-2.20663991272773	1.73701011836074e-05	0.000376240356717102	AC022150.4	19	52650437	52653284	-	2848	sense_intronic	novel transcript, sense intronic to ZNF83	-	26	169	0.648875369646313	3.0061900966038
ENSG00000166710	42893.314908884	12176.7298765897	1.81661355054621	1.75615041776952e-05	0.00038005251716484	B2M	15	44711487	44718877	+	6079	protein_coding	beta-2-microglobulin [Source:HGNC Symbol;Acc:HGNC:914]	-	36203	14427	423.292275429954	120.230210788237
ENSG00000184979	220.388146483201	809.406519042406	-1.87635524985049	1.76514877622385e-05	0.000381665078511994	USP18	22	18149899	18177397	+	2129	protein_coding	ubiquitin specific peptidase 18 [Source:HGNC Symbol;Acc:HGNC:12616]	-	186	959	6.2096226435669	22.8198437189652
ENSG00000077279	460.902487986153	1657.65125132184	-1.84638835317879	1.77060424710628e-05	0.000382509434153758	DCX	X	111293779	111412429	-	10203	protein_coding	doublecortin [Source:HGNC Symbol;Acc:HGNC:2714]	-	389	1964	2.70987738719683	9.75176701830397
ENSG00000137331	56.8857024601856	8.4266892774565	2.73453259869262	1.78285321485914e-05	0.000384818649726946	IER3	6	30743199	30744554	-	1356	protein_coding	immediate early response 3 [Source:HGNC Symbol;Acc:HGNC:5392]	-	48	10	2.5159932644693	0.373602720982686
ENSG00000164236	29.6352416602225	139.250926270706	-2.22846650399961	1.80739650295614e-05	0.000389775167171599	ANKRD33B	5	10564330	10657816	+	9783	protein_coding	ankyrin repeat domain 33B [Source:HGNC Symbol;Acc:HGNC:35240]	-	25	165	0.181633470615501	0.854440077610817
ENSG00000164749	3.56968428918238	39.6558938020228	-3.43564676677299	1.82365049385365e-05	0.000392936954880903	HNF4G	8	75407914	75566843	+	4806	protein_coding	hepatocyte nuclear factor 4 gamma [Source:HGNC Symbol;Acc:HGNC:5026]	RXR-like	3	47	0.0443675466424829	0.495431723130848
ENSG00000105516	32.0048491149965	146.003126087479	-2.18612503333977	1.8311624410452e-05	0.000394211244179984	DBP	19	48630030	48637438	-	6544	protein_coding	D-box binding PAR bZIP transcription factor [Source:HGNC Symbol;Acc:HGNC:2697]	TF_bZIP	27	173	0.29325700832426	1.33928354385523
ENSG00000171621	4.75443232699213	43.0320038743434	-3.15023111522086	1.86808673285513e-05	0.000401809658119171	SPSB1	1	9292880	9369532	+	3403	protein_coding	splA/ryanodine receptor domain and SOCS box containing 1 [Source:HGNC Symbol;Acc:HGNC:30628]	-	4	51	0.0835460590317458	0.759238018580037
ENSG00000214193	854.255962350191	234.625733721662	1.86365110092334	1.87994604957331e-05	0.000404008266454905	SH3D21	1	36306387	36324886	+	4474	protein_coding	SH3 domain containing 21 [Source:HGNC Symbol;Acc:HGNC:26236]	-	721	278	11.4542645974579	3.14788266704071
ENSG00000089060	169.44175082318	39.6558938020228	2.09114297342814	1.88408850474948e-05	0.000404465348282219	SLC8B1	12	113298759	113359493	-	6768	protein_coding	solute carrier family 8 member B1 [Source:HGNC Symbol;Acc:HGNC:26175]	-	143	47	1.50177065457149	0.351809228925363
ENSG00000139438	174.180950708254	644.821718196154	-1.88772570042347	1.88535183221009e-05	0.000404465348282219	FAM222A	12	109714228	109770507	+	3722	protein_coding	family with sequence similarity 222 member A [Source:HGNC Symbol;Acc:HGNC:25915]	-	147	764	2.80717115234414	10.3988834308041
ENSG00000177469	2298.52666735019	648.197816691873	1.82596763402182	1.92002820130791e-05	0.00041123525618375	CAVIN1	17	42402452	42423517	-	3828	protein_coding	caveolae associated protein 1 [Source:HGNC Symbol;Acc:HGNC:9688]	-	1940	768	36.0211627114002	10.163867880176
ENSG00000279161	10.6783762452864	65.8207212575682	-2.61231274586582	1.92024245115188e-05	0.00041123525618375	AC093503.3	19	46636810	46639161	-	2352	TEC	TEC	-	9	78	0.271977588219098	1.68006856262316
ENSG00000169908	3504.65264838345	995.091934060835	1.81621650537429	1.94582620549269e-05	0.000415020731987949	TM4SF1	3	149369022	149377865	-	3668	protein_coding	transmembrane 4 L six family member 1 [Source:HGNC Symbol;Acc:HGNC:11853]	-	2958	1179	57.3187576759761	16.2837414531168
ENSG00000180269	13.0479806117528	76.7930572654659	-2.54781318029709	1.9567897267442e-05	0.000415020731987949	GPR139	16	20031485	20073917	-	1712	protein_coding	G protein-coupled receptor 139 [Source:HGNC Symbol;Acc:HGNC:19995]	-	11	91	0.456685109190324	2.69282017280254
ENSG00000050555	1.38777878078145e-17	20.2432154432904	-7.36971286913778	1.95810519246878e-05	0.000415020731987949	LAMC3	9	131009082	131094473	+	7594	protein_coding	laminin subunit gamma 3 [Source:HGNC Symbol;Acc:HGNC:6494]	-	0	24	0	0.160107018062425
ENSG00000003400	21.3416116229313	1.38777878078145e-17	7.44352380976822	1.95810519246878e-05	0.000415020731987949	CASP10	2	201182881	201229406	+	7598	protein_coding	caspase 10 [Source:HGNC Symbol;Acc:HGNC:1500]	-	18	0	0.168384124109323	0
ENSG00000235029	1.38777878078145e-17	20.2432154432904	-7.36971286913778	1.95810519246878e-05	0.000415020731987949	MNX1-AS2	7	157006307	157007132	+	374	antisense	MNX1 antisense RNA 2 [Source:HGNC Symbol;Acc:HGNC:40278]	-	0	24	0	3.25094303520335
ENSG00000141028	21.3416116229313	0.830095941872736	4.47092119051749	1.95810519246878e-05	0.000415020731987949	CDRT15P1	17	14024514	14025488	+	564	unprocessed_pseudogene	CMT1A duplicated region transcript 15 pseudogene 1 [Source:HGNC Symbol;Acc:HGNC:33168]	-	18	1	2.2684088208912	0.0898236329171139
ENSG00000178150	1.38777878078145e-17	20.2432154432904	-7.36971286913778	1.95810519246878e-05	0.000415020731987949	ZNF114	19	48270102	48287608	+	2993	protein_coding	zinc finger protein 114 [Source:HGNC Symbol;Acc:HGNC:12894]	zf-C2H2	0	24	0	0.406232106637506
ENSG00000215045	1.38777878078145e-17	20.2432154432904	-7.36971286913778	1.95810519246878e-05	0.000415020731987949	GRID2IP	7	6497462	6551436	-	4134	protein_coding	Grid2 interacting protein [Source:HGNC Symbol;Acc:HGNC:18464]	-	0	24	0	0.294110472947763
ENSG00000285041	21.3416116229313	1.38777878078145e-17	7.44352380976822	1.95810519246878e-05	0.000415020731987949	AL035412.1	1	68633701	68640425	+	2636	lincRNA	novel transcript	-	18	0	0.485349990509347	0
ENSG00000053747	1.38777878078145e-17	20.2432154432904	-7.36971286913778	1.95810519246878e-05	0.000415020731987949	LAMA3	18	23689443	23956222	+	14678	protein_coding	laminin subunit alpha 3 [Source:HGNC Symbol;Acc:HGNC:6483]	-	0	24	0	0.0828350385042959
ENSG00000198797	1.38777878078145e-17	20.2432154432904	-7.36971286913778	1.95810519246878e-05	0.000415020731987949	BRINP2	1	177171497	177282422	+	3953	protein_coding	BMP/retinoic acid inducible neural specific 2 [Source:HGNC Symbol;Acc:HGNC:13746]	-	0	24	0	0.307577205961562
ENSG00000239899	1.38777878078145e-17	20.2432154432904	-7.36971286913778	1.95810519246878e-05	0.000415020731987949	RN7SL674P	2	11584773	11585047	+	275	misc_RNA	RNA, 7SL, cytoplasmic 674, pseudogene [Source:HGNC Symbol;Acc:HGNC:46690]	-	0	24	0	4.42128252787656
ENSG00000268654	9.49357661080422	62.4446169521414	-2.70437587977378	2.0146219582392e-05	0.000426632947053386	MIMT1	19	56840902	56848556	+	2002	lincRNA	MER1 repeat containing imprinted transcript 1 [Source:HGNC Symbol;Acc:HGNC:33464]	-	8	74	0.284023215669361	1.87256700470962
ENSG00000158186	142.191349801475	530.034368708224	-1.89752957947173	2.02939989005755e-05	0.000429393865245368	MRAS	3	138347648	138405534	+	6365	protein_coding	muscle RAS oncogene homolog [Source:HGNC Symbol;Acc:HGNC:7227]	-	120	628	1.34001840794201	4.99839940144201
ENSG00000044574	24852.3716031885	7129.46275369695	1.80149693754582	2.05600335818719e-05	0.000433907341947442	HSPA5	9	125234853	125241330	-	3908	protein_coding	heat shock protein family A (Hsp70) member 5 [Source:HGNC Symbol;Acc:HGNC:5238]	-	20976	8447	381.501320550947	109.500892571516
ENSG00000183570	1.20030345729714	30.3715819404803	-4.54373224307667	2.05600779350881e-05	0.000433907341947442	PCBP3	21	45643694	45942454	+	6828	protein_coding	poly(rC) binding protein 3 [Source:HGNC Symbol;Acc:HGNC:8651]	-	1	36	0.0104096089222697	0.267102964667411
ENSG00000277117	32.0048491149965	2.51821744006281	3.59620341655022	2.05600779350881e-05	0.000433907341947442	FP565260.3	21	5022493	5040666	+	3357	protein_coding	Homo sapiens ICOS ligand (LOC102723996), mRNA. [Source:RefSeq mRNA;Acc:NM_001363770]	-	27	3	0.571663348964539	0.0452730375024596
ENSG00000066923	129.158548007098	483.61301367137	-1.90391254454326	2.0665279190614e-05	0.000435754788813367	STAG3	7	100177563	100221488	+	8583	protein_coding	stromal antigen 3 [Source:HGNC Symbol;Acc:HGNC:11356]	-	109	573	0.902641530888627	3.38209053909933
ENSG00000091428	114.940944716534	434.659584298597	-1.91809258235628	2.07866480256234e-05	0.000437939704047955	RAPGEF4	2	172735274	173052893	+	7129	protein_coding	Rap guanine nucleotide exchange factor 4 [Source:HGNC Symbol;Acc:HGNC:16626]	-	97	515	0.96709924855688	3.65972400296043
ENSG00000106804	388.629708669238	102.957846426127	1.91483271493577	2.09230788903598e-05	0.000440437951624631	C5	9	120952335	121050276	-	6533	protein_coding	complement C5 [Source:HGNC Symbol;Acc:HGNC:1331]	-	328	122	3.56852802519096	0.94605610496874
ENSG00000112414	1209.69584246289	339.284797562095	1.8336246432646	2.10334577137504e-05	0.000442384002775734	ADGRG6	6	142301854	142446266	+	8473	protein_coding	adhesion G protein-coupled receptor G6 [Source:HGNC Symbol;Acc:HGNC:13841]	-	1021	402	8.56478493159496	2.40357991786043
ENSG00000112697	5556.72553372363	1590.97330745555	1.8042297420758	2.10756865650455e-05	0.000442894602424393	TMEM30A	6	75252924	75284968	-	5123	protein_coding	transmembrane protein 30A [Source:HGNC Symbol;Acc:HGNC:16667]	-	4690	1885	65.0693417124143	18.640464005368
ENSG00000284471	8.30877995149512	58.2244858076137	-2.79365529325589	2.11190138904267e-05	0.00044342739718359	CR769775.4	9	61982796	61986934	+	4139	TEC	uncharacterized LOC100132874 [Source:NCBI gene;Acc:100132874]	-	7	69	0.120207216247597	0.844546146074512
ENSG00000177301	644.546431028166	2276.32128667692	-1.82019318105267	2.12947826812518e-05	0.000446737741096227	KCNA2	1	110519837	110631474	-	17379	protein_coding	potassium voltage-gated channel subfamily A member 2 [Source:HGNC Symbol;Acc:HGNC:6220]	-	544	2697	2.22485669419208	7.86187045395508
ENSG00000166292	47.4072865962016	196.64461864986	-2.05012937370649	2.13923774226417e-05	0.000447892646117477	TMEM100	17	55719627	55732121	-	2906	protein_coding	transmembrane protein 100 [Source:HGNC Symbol;Acc:HGNC:25607]	-	40	233	0.978345625894807	4.06190751854913
ENSG00000157557	48.5920888263667	204.240841883665	-2.0692402153951	2.13985141000896e-05	0.000447892646117477	ETS2	21	38805307	38824955	+	4595	protein_coding	ETS proto-oncogene 2, transcription factor [Source:HGNC Symbol;Acc:HGNC:3489]	ETS	41	242	0.634200043214704	2.66808444169555
ENSG00000167549	363.748915399727	96.2056439574086	1.91713315592263	2.14042977492808e-05	0.000447892646117477	CORO6	17	29614756	29622907	-	4321	protein_coding	coronin 6 [Source:HGNC Symbol;Acc:HGNC:21356]	-	307	114	5.04989136413472	1.33656567971274
ENSG00000123096	81.7665286515433	16.0230472926989	2.3410126920466	2.16901895003493e-05	0.000453490394206033	SSPN	12	26121991	26299290	+	6821	protein_coding	sarcospan [Source:HGNC Symbol;Acc:HGNC:11322]	-	69	19	0.719000127659695	0.141115679568948
ENSG00000118407	71.1033195490143	12.6469006079671	2.47781075412892	2.18083660099913e-05	0.000455575104007193	FILIP1	6	75291859	75493738	-	8906	protein_coding	filamin A interacting protein 1 [Source:HGNC Symbol;Acc:HGNC:21015]	-	60	15	0.478846685748424	0.0853253912507056
ENSG00000132849	229.866545084696	58.2244858076137	1.97839835011794	2.20292312817903e-05	0.000459799631939972	PATJ	1	61742406	62178675	+	11990	protein_coding	PATJ, crumbs cell polarity complex component [Source:HGNC Symbol;Acc:HGNC:28881]	-	194	69	1.15003345170342	0.291540992377182
ENSG00000168306	209.724947872727	52.3163004929973	2.00014957078886	2.21094597783882e-05	0.000461084093146759	ACOX2	3	58505136	58537319	-	3859	protein_coding	acyl-CoA oxidase 2 [Source:HGNC Symbol;Acc:HGNC:120]	-	177	62	3.2600661623899	0.813929203380575
ENSG00000124766	1670.58288443268	5816.16047203731	-1.79965626343897	2.22415282880229e-05	0.000463446574656936	SOX4	6	21592768	21598619	+	5852	protein_coding	SRY-box 4 [Source:HGNC Symbol;Acc:HGNC:11200]	HMG	1410	6891	17.1254787605901	59.6551102357405
ENSG00000069974	240.529743348829	60.7565646028783	1.98251353575843	2.26196419569253e-05	0.000470927583729371	RAB27A	15	55202966	55319113	-	5605	protein_coding	RAB27A, member RAS oncogene family [Source:HGNC Symbol;Acc:HGNC:9766]	-	203	72	2.57423592746036	0.650768614718673
ENSG00000042062	135.082548949659	31.2156109975548	2.10835689582686	2.2917992961979e-05	0.000476736765906395	RIPOR3	20	50586108	50691528	-	6009	protein_coding	RIPOR family member 3 [Source:HGNC Symbol;Acc:HGNC:16168]	-	114	37	1.34843672960948	0.31193868725484
ENSG00000178947	78.2121259025517	15.1790118689021	2.35437251505996	2.29873556010469e-05	0.000477776790255627	SMIM10L2A	X	135421943	135428074	+	5230	protein_coding	small integral membrane protein 10 like 2A [Source:HGNC Symbol;Acc:HGNC:34499]	-	66	18	0.896954004130594	0.174357461065878
ENSG00000091536	36.7440625456703	161.19557484053	-2.13021667190809	2.30501468794083e-05	0.000478678597358486	MYO15A	17	18108706	18179806	+	20002	protein_coding	myosin XVA [Source:HGNC Symbol;Acc:HGNC:7594]	-	31	191	0.110158039264023	0.483759675650594
ENSG00000241399	2.38497906387815	34.5917256605085	-3.80025649508545	2.31155418189713e-05	0.000479632911872028	CD302	2	159768630	159798255	-	4075	protein_coding	CD302 molecule [Source:HGNC Symbol;Acc:HGNC:30843]	-	2	41	0.0348843237895743	0.509713297564501
ENSG00000244731	595.969646503919	163.727649535653	1.86300080396679	2.32600205493936e-05	0.000482225182331168	C4A	6	31982024	32002681	+	7191	protein_coding	complement C4A (Rodgers blood group) [Source:HGNC Symbol;Acc:HGNC:1323]	-	503	194	4.97171955079858	1.36672821850354
ENSG00000121310	340.052921562627	90.2974662072404	1.91128160029796	2.33228490390497e-05	0.00048312175368799	ECHDC2	1	52895910	52927212	-	11572	protein_coding	enoyl-CoA hydratase domain containing 2 [Source:HGNC Symbol;Acc:HGNC:23408]	-	287	107	1.76279332786044	0.468430400905806
ENSG00000137474	103.092940594129	21.9312794677217	2.22543510532124	2.3396727423361e-05	0.000483839616313277	MYO7A	11	77128264	77215241	+	10147	protein_coding	myosin VIIA [Source:HGNC Symbol;Acc:HGNC:7606]	-	87	26	0.609409918769037	0.129809180358388
ENSG00000106327	103.092940594129	21.9312794677217	2.22543510532124	2.3396727423361e-05	0.000483839616313277	TFR2	7	100620416	100642779	-	5065	protein_coding	transferrin receptor 2 [Source:HGNC Symbol;Acc:HGNC:11762]	-	87	26	1.22086524101667	0.260054047995372
ENSG00000136720	3121.96238147074	896.341054381899	1.80016390559134	2.34382314208212e-05	0.000484291965982478	HS6ST1	2	128236716	128318577	-	4683	protein_coding	heparan sulfate 6-O-sulfotransferase 1 [Source:HGNC Symbol;Acc:HGNC:5201]	-	2635	1062	39.9930372871053	11.4886785737984
ENSG00000140564	2413.45222750801	691.24307244022	1.80361321314089	2.36604875239269e-05	0.00048847521983498	FURIN	15	90868592	90883458	+	4728	protein_coding	furin, paired basic amino acid cleaving enzyme [Source:HGNC Symbol;Acc:HGNC:8568]	-	2037	819	30.6225595182322	8.77558655299103
ENSG00000279355	15.4175883777213	82.7012366948598	-2.41563560527934	2.38151664431216e-05	0.000491257501102218	AGPAT4-IT1	6	161160105	161161982	-	1878	TEC	AGPAT4 intronic transcript 1 [Source:HGNC Symbol;Acc:HGNC:20988]	-	13	98	0.492011994875586	2.64362717710049
ENSG00000267940	40.2984714327569	4.2063989986205	3.21770502444843	2.41466979102479e-05	0.000497680187254574	AC022762.2	11	6201901	6203253	-	1353	lincRNA	novel transcript	-	34	5	1.78611347414838	0.187215554195315
ENSG00000166863	43.8528794167702	5.8945320227433	2.86565399183953	2.42340888962398e-05	0.000498750878331427	TAC3	12	57010000	57028883	-	1574	protein_coding	tachykinin 3 [Source:HGNC Symbol;Acc:HGNC:11521]	-	37	7	1.67080175329513	0.225300954737462
ENSG00000013563	218.018546809619	54.8483801850676	1.98805867729796	2.42390783964728e-05	0.000498750878331427	DNASE1L1	X	154401238	154412112	-	4130	protein_coding	deoxyribonuclease 1 like 1 [Source:HGNC Symbol;Acc:HGNC:2957]	-	184	65	3.16661815707298	0.797320673787263
ENSG00000100142	694.308014968663	2422.33754318209	-1.80260944092133	2.45438204343904e-05	0.000504600494947372	POLR2F	22	37952607	38041915	+	7042	protein_coding	RNA polymerase II subunit F [Source:HGNC Symbol;Acc:HGNC:9193]	-	586	2870	5.91465641815635	20.6469352641684
ENSG00000178163	137.452149265742	508.933752824123	-1.88780344612152	2.4598389177208e-05	0.000505301298410406	ZNF518B	4	10439874	10457410	-	10905	protein_coding	zinc finger protein 518B [Source:HGNC Symbol;Acc:HGNC:29365]	-	116	603	0.756066935136716	2.80131123026567
ENSG00000117242	99.5385390559415	21.0872476470375	2.23113188423069	2.47769565038589e-05	0.000508546001586275	PINK1-AS	1	20642657	20652193	-	4443	antisense	PINK1 antisense RNA [Source:HGNC Symbol;Acc:HGNC:38872]	-	84	25	1.34378843497314	0.285058119318322
ENSG00000273038	59.2553057973846	10.114779038568	2.53373120806005	2.58959063110891e-05	0.00053107057739059	AL365203.2	10	32887255	32889311	-	2057	lincRNA	novel transcript	-	50	12	1.72768132526149	0.295540275927578
ENSG00000174132	319.911326573839	85.2333133343741	1.90636190424329	2.61800281810884e-05	0.000536451391408332	FAM174A	5	100535305	100586741	+	1416	protein_coding	family with sequence similarity 174 member A [Source:HGNC Symbol;Acc:HGNC:24943]	-	270	101	13.5527815146466	3.61349818184356
ENSG00000117707	408.771303056903	1433.98473065676	-1.81042061565385	2.64619650858873e-05	0.000541778539945167	PROX1	1	213983181	214041502	+	8928	protein_coding	prospero homeobox 1 [Source:HGNC Symbol;Acc:HGNC:9459]	HPD	345	1699	2.74658370898677	9.64070774103535
ENSG00000196208	444.31529285652	1552.99220017939	-1.80517157977033	2.66478895125373e-05	0.00054513273811261	GREB1	2	11482341	11642788	+	12361	protein_coding	growth regulating estrogen receptor binding 1 [Source:HGNC Symbol;Acc:HGNC:24885]	-	375	1840	2.15628214913612	7.54108674832652
ENSG00000186648	195.507349375766	703.903441754619	-1.84763871834059	2.69813632279268e-05	0.000551497276053175	CARMIL3	14	24052000	24069728	+	6665	protein_coding	capping protein regulator and myosin 1 linker 3 [Source:HGNC Symbol;Acc:HGNC:20272]	-	165	834	1.75959093833571	6.33921697779751
ENSG00000188322	636.252833685689	2203.73517071202	-1.79212365784514	2.76335369848552e-05	0.000564360091848809	SBK1	16	28292519	28323849	+	4992	protein_coding	SH3 domain binding kinase 1 [Source:HGNC Symbol;Acc:HGNC:17699]	-	537	2611	7.64588277650549	26.4973239439651
ENSG00000228742	139.821749549225	32.9036686243735	2.08240731287919	2.77463118425413e-05	0.000565726660716808	LINC02577	7	106774955	106838480	+	4271	lincRNA	long intergenic non-protein coding RNA 2577 [Source:HGNC Symbol;Acc:HGNC:53749]	-	118	39	1.96372361206003	0.462599070392142
ENSG00000102409	30.8200454515342	138.406901275186	-2.16335044521953	2.77463118425413e-05	0.000565726660716808	BEX4	X	103215092	103217246	+	1328	protein_coding	brain expressed X-linked 4 [Source:HGNC Symbol;Acc:HGNC:25475]	-	26	164	1.39156404574751	6.25627014329922
ENSG00000134531	267.780138256996	70.0408509831752	1.93255393351468	2.81690960180533e-05	0.000573872640678278	EMP1	12	13196716	13219939	+	7838	protein_coding	epithelial membrane protein 1 [Source:HGNC Symbol;Acc:HGNC:3333]	-	226	83	2.04942064263897	0.536466433288586
ENSG00000110328	98.3537385082483	367.13761173049	-1.89922353964536	2.87553536555072e-05	0.000585013424816589	GALNT18	11	11270876	11622005	-	3627	protein_coding	polypeptide N-acetylgalactosaminyltransferase 18 [Source:HGNC Symbol;Acc:HGNC:30488]	-	83	435	1.62651646177678	6.07591124893431
ENSG00000102158	3611.28461128403	1054.17365683982	1.77625611055303	2.87633774189341e-05	0.000585013424816589	MAGT1	X	77826364	77895593	-	4862	protein_coding	magnesium transporter 1 [Source:HGNC Symbol;Acc:HGNC:28880]	-	3048	1249	44.5582303641286	13.0141918300288
ENSG00000249755	30.8200454515342	2.51821744006281	3.54196853778746	2.88486442935633e-05	0.00058578181347037	AC083829.1	4	88527160	88528170	+	657	processed_pseudogene	CD53 molecule (CD53) pseudogene	-	26	3	2.81278090221111	0.231326616279691
ENSG00000272267	30.8200454515342	2.51821744006281	3.54196853778746	2.88486442935633e-05	0.00058578181347037	AC021242.3	8	9555144	9556520	-	1377	antisense	novel transcript, antisense to TNKS	-	26	3	1.34204578994386	0.110371522800114
ENSG00000223536	50.961693060932	7.58264060151284	2.72589581138461	2.89337821221794e-05	0.000587027416723921	AC008164.1	2	16728124	16767555	+	710	lincRNA	novel transcript	-	43	9	4.30465185635786	0.642175719277846
ENSG00000230453	9.49357661080422	59.9125383752061	-2.64478965877404	2.96899061157504e-05	0.000601873191275003	ANKRD18B	9	33524394	33573009	+	5857	protein_coding	ankyrin repeat domain 18B [Source:HGNC Symbol;Acc:HGNC:23644]	-	8	71	0.0970828884702171	0.614119439394385
ENSG00000102078	521.327269773246	145.15910112411	1.84349795863013	2.98060730910198e-05	0.000603732043701601	SLC25A14	X	130339888	130373361	+	3009	protein_coding	solute carrier family 25 member 14 [Source:HGNC Symbol;Acc:HGNC:10984]	-	440	172	10.393418503607	2.89584944567078
ENSG00000075426	548.577661361768	152.755325664536	1.84346939993293	2.99401112944114e-05	0.000605949537116016	FOSL2	2	28392448	28417312	+	7157	protein_coding	FOS like 2, AP-1 transcription factor subunit [Source:HGNC Symbol;Acc:HGNC:3798]	TF_bZIP	463	181	4.59809457886577	1.28120102594812
ENSG00000105854	11839.7177427714	3484.12049437446	1.7647249605981	3.00637935436514e-05	0.000607953975832315	PON2	7	95404863	95435329	-	3843	protein_coding	paraoxonase 2 [Source:HGNC Symbol;Acc:HGNC:9205]	-	9993	4128	184.821899439117	54.4175549228627
ENSG00000196975	100.723339585833	21.9312794677217	2.19192307705537	3.01245320278516e-05	0.000608185212487011	ANXA4	2	69644425	69827100	+	11048	protein_coding	annexin A4 [Source:HGNC Symbol;Acc:HGNC:542]	-	85	26	0.546843666392732	0.119222823415691
ENSG00000091513	20.1568069274959	98.7377199612349	-2.2866155436769	3.01245320278516e-05	0.000608185212487011	TF	3	133745956	133796640	+	26199	protein_coding	transferrin [Source:HGNC Symbol;Acc:HGNC:11740]	-	17	117	0.0461203009756625	0.226240768309268
ENSG00000281189	1.38777878078145e-17	19.3991828221494	-7.30869153902262	3.04594141050698e-05	0.000612939808634729	GHET1	7	148987527	148989432	+	1906	lincRNA	gastric carcinoma proliferation enhancing transcript 1 [Source:HGNC Symbol;Acc:HGNC:49425]	-	0	23	0	0.611328523715006
ENSG00000180921	1.38777878078145e-17	19.3991828221494	-7.30869153902262	3.04594141050698e-05	0.000612939808634729	FAM83H	8	143723933	143733801	-	5654	protein_coding	family with sequence similarity 83 member H [Source:HGNC Symbol;Acc:HGNC:24797]	-	0	23	0	0.206082802653131
ENSG00000228839	1.38777878078145e-17	19.3991828221494	-7.30869153902262	3.04594141050698e-05	0.000612939808634729	PIK3IP1-AS1	22	31292499	31338021	+	622	antisense	PIK3IP1 antisense RNA 1 (head to head) [Source:HGNC Symbol;Acc:HGNC:41072]	-	0	23	0	1.87329930257364
ENSG00000204556	1.38777878078145e-17	19.3991828221494	-7.30869153902262	3.04594141050698e-05	0.000612939808634729	AL450124.1	20	26018832	26020684	+	353	unprocessed_pseudogene	zinc-finger pseudogene	-	0	23	0	3.30082766629122
ENSG00000185666	2.38497906387815	33.7476972121864	-3.76476055536261	3.14645781359553e-05	0.000632135673609245	SYN3	22	32512552	33058372	-	5444	protein_coding	synapsin III [Source:HGNC Symbol;Acc:HGNC:11496]	-	2	40	0.0261119800592424	0.372230190780693
ENSG00000144290	2.38497906387815	32.9036686243735	-3.72836919967171	3.14645781359553e-05	0.000632135673609245	SLC4A10	2	161424332	161985282	+	7550	protein_coding	solute carrier family 4 member 10 [Source:HGNC Symbol;Acc:HGNC:13811]	-	2	39	0.0188282939658961	0.261690149621833
ENSG00000121236	42.6680768495414	5.8945320227433	2.82623795488352	3.15106049678315e-05	0.000632545268642287	TRIM6	11	5596109	5612958	+	3947	protein_coding	tripartite motif containing 6 [Source:HGNC Symbol;Acc:HGNC:16277]	-	36	7	0.648281010885553	0.0898463903614811
ENSG00000206538	8.30877995149512	55.6924066553015	-2.72966340950593	3.17961596723222e-05	0.00063775858152509	VGLL3	3	86876388	86991119	-	12714	protein_coding	vestigial like family member 3 [Source:HGNC Symbol;Acc:HGNC:24327]	-	7	66	0.0391330555331763	0.262985284859733
ENSG00000023171	3.56968428918238	37.1238102401492	-3.34079410781775	3.20596805268581e-05	0.000642521834506999	GRAMD1B	11	123358428	123627774	+	14863	protein_coding	GRAM domain containing 1B [Source:HGNC Symbol;Acc:HGNC:29214]	-	3	44	0.0143463923275095	0.14997398065472
ENSG00000280239	135.082548949659	32.0596398890533	2.07003197311458	3.21812955650902e-05	0.000644435667927225	AC011498.7	19	4448810	4450836	+	2027	TEC	TEC	-	114	38	3.99741307756457	0.949728712718099
ENSG00000106415	933.637535840799	3176.89553879899	-1.76657856434268	3.26701151700778e-05	0.000653693764283042	GLCCI1	7	7968794	8094272	+	6885	protein_coding	glucocorticoid induced 1 [Source:HGNC Symbol;Acc:HGNC:18713]	-	788	3764	8.1348621728905	27.6958941213086
ENSG00000263146	238.16014374845	835.571282133524	-1.81041337251716	3.27083225877557e-05	0.000653927898348883	LINC01896	18	78976555	78979074	-	1732	lincRNA	long intergenic non-protein coding RNA 1896 [Source:HGNC Symbol;Acc:HGNC:52715]	-	201	990	8.24852122053857	28.9572307595841
ENSG00000134070	120.864946280949	27.8394936691323	2.11241902633994	3.3026525750561e-05	0.000659754993353919	IRAK2	3	10164865	10243743	+	3483	protein_coding	interleukin 1 receptor associated kinase 2 [Source:HGNC Symbol;Acc:HGNC:6113]	-	102	33	2.08149141302563	0.479987785200495
ENSG00000171928	834.114369041557	238.84585747218	1.80352850395465	3.30534351540834e-05	0.000659758332270543	TVP23B	17	18780995	18806714	+	5862	protein_coding	trans-golgi network vesicle protein 23 homolog B [Source:HGNC Symbol;Acc:HGNC:20399]	-	704	283	8.53600717225613	2.44574030999085
ENSG00000235363	37.9288656147056	160.351549936495	-2.07699632059983	3.32242828015872e-05	0.000662632401776846	SNRPGP10	1	205351247	205351471	+	225	processed_pseudogene	small nuclear ribonucleoprotein polypeptide G pseudogene 10 [Source:HGNC Symbol;Acc:HGNC:39329]	-	32	190	10.1087018270233	42.7800022373241
ENSG00000166801	1155.19506100697	335.064674171595	1.78517273139743	3.40557034707704e-05	0.000678665799941338	FAM111A	11	59142748	59155039	+	7221	protein_coding	family with sequence similarity 111 member A [Source:HGNC Symbol;Acc:HGNC:24725]	-	975	397	9.59699341894838	2.78524165617022
ENSG00000135537	317.541727147814	86.0773388495389	1.88144619997699	3.44926448417207e-05	0.00068681843493954	AFG1L	6	108294894	108526796	+	8450	protein_coding	AFG1 like ATPase [Source:HGNC Symbol;Acc:HGNC:16411]	-	268	102	2.25427041482805	0.611523544906004
ENSG00000198689	1212.06544165568	352.789192353545	1.78016024226787	3.54627295233823e-05	0.000705565322638198	SLC9A6	X	135973841	136047269	+	7465	protein_coding	solute carrier family 9 member A6 [Source:HGNC Symbol;Acc:HGNC:11079]	-	1023	418	9.74033172737396	2.83671816577032
ENSG00000087095	1014.20390875029	293.707464399522	1.78737972793003	3.55633980189574e-05	0.00070699806005294	NLK	17	28041737	28196381	+	5290	protein_coding	nemo like kinase [Source:HGNC Symbol;Acc:HGNC:29858]	-	856	348	11.501275826351	3.33267751983134
ENSG00000177311	517.77287086228	146.003126087479	1.82527365467718	3.62852257424107e-05	0.000720767153213377	ZBTB38	3	141324213	141449792	+	14243	protein_coding	zinc finger and BTB domain containing 38 [Source:HGNC Symbol;Acc:HGNC:26636]	ZBTB	437	173	2.18076008201851	0.615338868987478
ENSG00000170075	168.256950840176	595.024265273771	-1.82168869728365	3.66174718504781e-05	0.000726781695915643	GPR37L1	1	202122858	202133592	+	6588	protein_coding	G protein-coupled receptor 37 like 1 [Source:HGNC Symbol;Acc:HGNC:14923]	-	142	705	1.53201381002104	5.42132254409576
ENSG00000164237	133.897748778942	481.080939750042	-1.84439530393761	3.67994013948118e-05	0.000729805491809808	CMBL	5	10275875	10308026	-	3324	protein_coding	carboxymethylenebutenolidase homolog [Source:HGNC Symbol;Acc:HGNC:25090]	-	113	570	2.4162694038815	8.68727482256131
ENSG00000138600	1357.79579188365	397.522499562826	1.77177796559909	3.76575806172133e-05	0.000746225037274915	SPPL2A	15	50702266	50765808	-	8144	protein_coding	signal peptide peptidase like 2A [Source:HGNC Symbol;Acc:HGNC:30227]	-	1146	471	10.0017219966308	2.92990043499924
ENSG00000140465	167.072150852306	41.3439490151892	2.01089922988378	3.83276274917111e-05	0.000758893176443021	CYP1A1	15	74719542	74725610	-	3435	protein_coding	cytochrome P450 family 1 subfamily A member 1 [Source:HGNC Symbol;Acc:HGNC:2595]	-	141	49	2.91756336847084	0.722668389897339
ENSG00000121380	46.2224842867078	6.73858851988101	2.75243944528635	3.88578273266702e-05	0.000768158219532276	BCL2L14	12	12049844	12211084	+	5112	protein_coding	BCL2 like 14 [Source:HGNC Symbol;Acc:HGNC:16657]	-	39	8	0.542252656324149	0.0792809529972649
ENSG00000164764	46.2224842867078	6.73858851988101	2.75243944528635	3.88578273266702e-05	0.000768158219532276	SBSPON	8	73064540	73124088	-	4383	protein_coding	somatomedin B and thrombospondin type 1 domain containing [Source:HGNC Symbol;Acc:HGNC:30362]	-	39	8	0.632442523187098	0.0924673127360297
ENSG00000154874	56.8857024601856	9.27073525337472	2.59891755270628	3.90936671965408e-05	0.000771583890724685	CCDC144B	17	18537800	18625617	-	9900	transcribed_unprocessed_pseudogene	coiled-coil domain containing 144B (pseudogene) [Source:HGNC Symbol;Acc:HGNC:26704]	-	48	11	0.344614835012159	0.0562894766280581
ENSG00000171428	56.8857024601856	9.27073525337472	2.59891755270628	3.90936671965408e-05	0.000771583890724685	NAT1	8	18170477	18223689	+	3168	protein_coding	N-acetyltransferase 1 [Source:HGNC Symbol;Acc:HGNC:7645]	-	48	11	1.076921359413	0.175904614462681
ENSG00000165806	1150.45586261744	336.752723528881	1.77199536140412	3.92293012778179e-05	0.000773641959892122	CASP7	10	113679162	113730907	+	3528	protein_coding	caspase 7 [Source:HGNC Symbol;Acc:HGNC:1508]	-	971	399	19.5622398637588	5.72946458535591
ENSG00000120833	729.852003392438	210.993040212018	1.78968963785918	3.96487991068701e-05	0.000781290353646639	SOCS2	12	93569814	93583487	+	6776	protein_coding	suppressor of cytokine signaling 2 [Source:HGNC Symbol;Acc:HGNC:19382]	-	616	250	6.46152815647797	1.86911632841102
ENSG00000178458	16.6023928380773	82.7012366948598	-2.30953852005398	4.01151795122243e-05	0.000789849635870778	H3F3AP6	4	139698144	139698554	-	411	processed_pseudogene	H3 histone, family 3A, pseudogene 6 [Source:HGNC Symbol;Acc:HGNC:42982]	-	14	98	2.42110787371681	12.0796395099628
ENSG00000235961	1.20030345729714	28.683523287881	-4.46161281462363	4.06483394566701e-05	0.000797091876893872	PNMA6A	X	153072482	153075018	+	2209	protein_coding	PNMA family member 6A [Source:HGNC Symbol;Acc:HGNC:28248]	-	1	34	0.0321760116438469	0.779745579365585
ENSG00000142621	29.6352416602225	2.51821744006281	3.48561491181666	4.06483394566701e-05	0.000797091876893872	FHAD1	1	15247272	15400283	+	12805	protein_coding	forkhead associated phosphopeptide binding domain 1 [Source:HGNC Symbol;Acc:HGNC:29408]	-	25	3	0.138767687858762	0.0118689251773336
ENSG00000152760	1.20030345729714	28.683523287881	-4.46161281462363	4.06483394566701e-05	0.000797091876893872	TCTEX1D1	1	66752459	66778787	+	3100	protein_coding	Tctex1 domain containing 1 [Source:HGNC Symbol;Acc:HGNC:26882]	-	1	34	0.0229280031358896	0.555631608005993
ENSG00000104951	29.6352416602225	2.51821744006281	3.48561491181666	4.06483394566701e-05	0.000797091876893872	IL4I1	19	49889654	49929539	-	2563	protein_coding	interleukin 4 induced 1 [Source:HGNC Symbol;Acc:HGNC:19094]	-	25	3	0.693297012497637	0.0592983171657264
ENSG00000142235	11.8631778021465	69.1968250916832	-2.53397703094717	4.06768543232696e-05	0.000797091876893872	LMTK3	19	48485271	48513935	-	5667	protein_coding	lemur tyrosine kinase 3 [Source:HGNC Symbol;Acc:HGNC:19295]	-	10	82	0.125422286432429	0.73304453417164
ENSG00000224536	71.1033195490143	13.4909386341717	2.38557076661205	4.06768543232696e-05	0.000797091876893872	AC096677.1	1	201507241	201534784	+	1516	antisense	novel transcript	-	60	16	2.81306634780703	0.534675767443296
ENSG00000000003	2656.33614323338	791.682002094365	1.74625492661514	4.09527445496039e-05	0.000801861238716887	TSPAN6	X	100627109	100639991	-	4535	protein_coding	tetraspanin 6 [Source:HGNC Symbol;Acc:HGNC:11858]	-	2242	938	35.1387447398147	10.4784070935847
ENSG00000164342	4.75443232699213	40.4999214549507	-3.06302563611598	4.10671899051831e-05	0.000803464426765086	TLR3	4	186069152	186088069	+	6724	protein_coding	toll like receptor 3 [Source:HGNC Symbol;Acc:HGNC:11849]	-	4	48	0.0422824567050908	0.361645655908999
ENSG00000157613	129.158548007098	30.3715819404803	2.08308239162891	4.1563366265835e-05	0.000812527582523308	CREB3L1	11	46277661	46321422	+	4037	protein_coding	cAMP responsive element binding protein 3 like 1 [Source:HGNC Symbol;Acc:HGNC:18856]	TF_bZIP	109	36	1.91909146881771	0.451765925872946
ENSG00000258910	3.56968428918238	36.2797821678442	-3.30773819675589	4.26832547310322e-05	0.000833759760466584	LINC01956	2	118766965	118835110	-	1110	lincRNA	long intergenic non-protein coding RNA 1956 [Source:HGNC Symbol;Acc:HGNC:52777]	-	3	43	0.192099485733129	1.96252499595121
ENSG00000254064	2.38497906387815	32.0596398890533	-3.69103608105554	4.29727092755818e-05	0.000838132491502342	AC105206.2	8	22254576	22275162	-	515	antisense	uncharacterized LOC100507071 [Source:NCBI gene;Acc:100507071]	-	2	38	0.276026445519447	3.73805844792153
ENSG00000206052	78.2121259025517	290.331365591967	-1.89092507072733	4.29750558044045e-05	0.000838132491502342	DOK6	18	69401055	69849087	+	9387	protein_coding	docking protein 6 [Source:HGNC Symbol;Acc:HGNC:28301]	-	66	344	0.499741071865666	1.85652732119386
ENSG00000013288	686.014417657909	199.176693075327	1.78342948404074	4.30198260021068e-05	0.000838342912557643	MAN2B2	4	6575175	6623362	+	8898	protein_coding	mannosidase alpha class 2B member 2 [Source:HGNC Symbol;Acc:HGNC:29623]	-	579	236	4.62502504254981	1.34365979273989
ENSG00000102580	1413.48137280762	418.623115936683	1.75516927913956	4.32324927635183e-05	0.000841822280164767	DNAJC3	13	95677139	95794989	+	5591	protein_coding	DnaJ heat shock protein family (Hsp40) member C3 [Source:HGNC Symbol;Acc:HGNC:9439]	-	1193	496	15.1662732959149	4.49429840221161
ENSG00000171865	212.094547582017	732.600278832388	-1.78785400443998	4.35207688571029e-05	0.000846767262203143	RNASEH1	2	3544793	3558616	-	2865	protein_coding	ribonuclease H1 [Source:HGNC Symbol;Acc:HGNC:18466]	-	179	868	4.44075006635432	15.3484604334516
ENSG00000178233	28.4504377394921	123.214450541029	-2.11077948547709	4.43149112233356e-05	0.000861539144831294	TMEM151B	6	44270466	44307506	+	5459	protein_coding	transmembrane protein 151B [Source:HGNC Symbol;Acc:HGNC:21315]	-	24	146	0.312482768512582	1.35490698459916
ENSG00000138606	91.244934818736	331.688575452587	-1.86090138688319	4.49650045862781e-05	0.00087348947098273	SHF	15	45167214	45201175	-	4894	protein_coding	Src homology 2 domain containing F [Source:HGNC Symbol;Acc:HGNC:25116]	-	77	393	1.1182906310864	4.06816262430408
ENSG00000233198	17.7871974766962	89.4534407636105	-2.32376089251494	4.53232017351116e-05	0.000879755082617574	RNF224	9	137227271	137229638	+	1798	protein_coding	ring finger protein 224 [Source:HGNC Symbol;Acc:HGNC:41912]	-	15	106	0.592965598341972	2.98666077325736
ENSG00000175106	118.495345690746	27.8394936691323	2.08387926471511	4.56261407710237e-05	0.000884939087234219	TVP23C	17	15502264	15563595	-	5435	protein_coding	trans-golgi network vesicle protein 23 homolog C [Source:HGNC Symbol;Acc:HGNC:30453]	-	100	33	1.3077609884316	0.307598427939894
ENSG00000174327	127.973747790873	31.2156109975548	2.03042743729628	4.59465809425815e-05	0.000890454122886432	SLC16A13	17	7036075	7040121	+	2087	protein_coding	solute carrier family 16 member 13 [Source:HGNC Symbol;Acc:HGNC:31037]	-	108	37	3.67814827498602	0.89815024998291
ENSG00000226041	32.0048491149965	135.874826262425	-2.08250434978474	4.61095830180133e-05	0.000892911713216175	AC010745.1	2	16202430	16204226	+	637	lincRNA	novel transcript	-	27	161	3.01267482335001	12.8043095186901
ENSG00000070214	3693.03578283707	1115.78745338414	1.72661088404664	4.64283745168208e-05	0.000898379943297636	SLC44A1	9	105244622	105439171	+	12172	protein_coding	solute carrier family 44 member 1 [Source:HGNC Symbol;Acc:HGNC:18798]	-	3117	1322	18.2013157986494	5.50223622182579
ENSG00000189067	204.985748421101	705.591490995801	-1.78282968548204	4.69003188737597e-05	0.000906800757785679	LITAF	16	11547722	11636381	-	5060	protein_coding	lipopolysaccharide induced TNF factor [Source:HGNC Symbol;Acc:HGNC:16841]	zf-LITAF-like	173	836	2.43009645884932	8.37000043773733
ENSG00000168453	67.548915882906	254.882327514557	-1.91429592159107	4.71830416790263e-05	0.000911552718295424	HR	8	22114415	22133384	-	8784	protein_coding	HR, lysine demethylase and nuclear receptor corepressor [Source:HGNC Symbol;Acc:HGNC:5172]	-	57	302	0.461222467453517	1.74174405140098
ENSG00000246705	33.1896526529969	139.250926270706	-2.06560830525016	4.7569021153851e-05	0.000914932068246159	H2AFJ	12	14774383	14778002	+	3356	protein_coding	H2A histone family member J [Source:HGNC Symbol;Acc:HGNC:14456]	-	28	165	0.593012715195237	2.49075902242748
ENSG00000124302	110.201743238806	393.302376271814	-1.83458066888779	4.77641989565049e-05	0.000914932068246159	CHST8	19	33621955	33773509	+	3052	protein_coding	carbohydrate sulfotransferase 8 [Source:HGNC Symbol;Acc:HGNC:15993]	-	93	466	2.16583987682731	7.7351921683511
ENSG00000256124	1.38777878078145e-17	18.5551497446077	-7.24497477655214	4.77658993920414e-05	0.000914932068246159	LINC01152	17	72030291	72041297	+	4019	lincRNA	long intergenic non-protein coding RNA 1152 [Source:HGNC Symbol;Acc:HGNC:16752]	-	0	22	0	0.277315659924247
ENSG00000262198	1.38777878078145e-17	18.5551497446077	-7.24497477655214	4.77658993920414e-05	0.000914932068246159	AL157931.1	13	22918591	22924602	+	585	lincRNA	novel transcript	-	0	22	0	1.90518228587273
ENSG00000198930	20.1568069274959	1.38777878078145e-17	7.36154909759227	4.77658993920414e-05	0.000914932068246159	CSAG1	X	152727484	152733735	-	1092	protein_coding	chondrosarcoma associated gene 1 [Source:HGNC Symbol;Acc:HGNC:24294]	-	17	0	1.10650711104522	0
ENSG00000250616	1.38777878078145e-17	18.5551497446077	-7.24497477655214	4.77658993920414e-05	0.000914932068246159	AC012645.1	16	30096430	30104116	+	1650	antisense	novel transcript, antisense to YPEL3	-	0	22	0	0.675473719536697
ENSG00000176641	1.38777878078145e-17	18.5551497446077	-7.24497477655214	4.77658993920414e-05	0.000914932068246159	RNF152	18	61808063	61894247	-	10632	protein_coding	ring finger protein 152 [Source:HGNC Symbol;Acc:HGNC:26811]	-	0	22	0	0.104828032095142
ENSG00000165349	1.38777878078145e-17	18.5551497446077	-7.24497477655214	4.77658993920414e-05	0.000914932068246159	SLC7A3	X	70925582	70931125	-	2265	protein_coding	solute carrier family 7 member 3 [Source:HGNC Symbol;Acc:HGNC:11061]	-	0	22	0	0.492066948006865
ENSG00000172817	1.38777878078145e-17	18.5551497446077	-7.24497477655214	4.77658993920414e-05	0.000914932068246159	CYP7B1	8	64587763	64798761	-	2282	protein_coding	cytochrome P450 family 7 subfamily B member 1 [Source:HGNC Symbol;Acc:HGNC:2652]	-	0	22	0	0.488401243310933
ENSG00000238039	20.1568069274959	0.830095941872736	4.38894647834154	4.77658993920414e-05	0.000914932068246159	AC244197.2	X	149511509	149526264	-	655	lincRNA	novel transcript	-	17	1	1.84474162635325	0.0773443190309195
ENSG00000228705	20.1568069274959	0.830095941872736	4.38894647834154	4.77658993920414e-05	0.000914932068246159	LINC00659	20	62774128	62775412	-	540	antisense	long intergenic non-protein coding RNA 659 [Source:HGNC Symbol;Acc:HGNC:44316]	-	17	1	2.23760326900256	0.0938157943800968
ENSG00000187498	11916.7297159087	3628.44870150871	1.71552245218624	4.84841268582204e-05	0.000927968885740228	COL4A1	13	110148963	110307233	-	14738	protein_coding	collagen type IV alpha 1 chain [Source:HGNC Symbol;Acc:HGNC:2202]	-	10058	4299	48.5066190918992	14.7774198684774
ENSG00000087077	739.330400292481	216.901213677636	1.76848486370694	4.85576412173834e-05	0.000928049763635514	TRIP6	7	100867138	100873454	+	2802	protein_coding	thyroid hormone receptor interactor 6 [Source:HGNC Symbol;Acc:HGNC:12311]	-	624	257	15.8286685460617	4.64659384156668
ENSG00000248019	207.355348152534	54.8483801850676	1.91574974717444	4.85635865937112e-05	0.000928049763635514	FAM13A-AS1	4	88709789	88730103	+	4510	antisense	FAM13A antisense RNA 1 [Source:HGNC Symbol;Acc:HGNC:19370]	-	175	65	2.75796933508206	0.730140661361729
ENSG00000137310	1053.30229554852	313.120032384715	1.74965147069419	4.90261469833424e-05	0.000936164142589815	TCF19	6	31158542	31167159	+	3538	protein_coding	transcription factor 19 [Source:HGNC Symbol;Acc:HGNC:11629]	Others	889	371	17.8596053821928	5.31233924423646
ENSG00000071889	1768.92125052961	531.72241797621	1.73384272226504	4.95324573067532e-05	0.000945100737985235	FAM3A	X	154506159	154516242	-	5098	protein_coding	family with sequence similarity 3 member A [Source:HGNC Symbol;Acc:HGNC:13749]	-	1493	630	20.8155505911804	6.26052044882482
ENSG00000146678	24.8960252049982	1.67410154456701	3.78708365247763	4.95960875072039e-05	0.000945583520007903	IGFBP1	7	45888357	45893668	+	1653	protein_coding	insulin like growth factor binding protein 1 [Source:HGNC Symbol;Acc:HGNC:5469]	-	21	2	0.902972174317248	0.0612952558563246
ENSG00000144369	1028.42150395342	305.523810160233	1.75058255758422	5.04002330854633e-05	0.00096017308915171	FAM171B	2	186693971	186765965	+	5826	protein_coding	family with sequence similarity 171 member B [Source:HGNC Symbol;Acc:HGNC:29412]	-	868	362	10.5895418534246	3.14780492369058
ENSG00000012232	12326.6703729147	3764.33666260287	1.71127597068572	5.045655450741e-05	0.000960504364392217	EXTL3	8	28600469	28755599	+	13220	protein_coding	exostosin like glycosyltransferase 3 [Source:HGNC Symbol;Acc:HGNC:3518]	-	10404	4460	55.9366965461396	17.0912223286706
ENSG00000196767	172.99615074386	596.712314529052	-1.78572629925069	5.11176209218916e-05	0.000971106942688487	POU3F4	X	83508261	83512127	+	3867	protein_coding	POU class 3 homeobox 4 [Source:HGNC Symbol;Acc:HGNC:9217]	Pou	146	707	2.68353095921997	9.26221721707612
ENSG00000188243	120.864946280949	427.063362451215	-1.82022805523921	5.11276147901859e-05	0.000971106942688487	COMMD6	13	75525219	75549439	-	2897	protein_coding	COMM domain containing 6 [Source:HGNC Symbol;Acc:HGNC:24015]	-	102	506	2.50253178859796	8.84854251170785
ENSG00000102265	7037.72501747348	2148.0295468247	1.7120258606678	5.11316087127536e-05	0.000971106942688487	TIMP1	X	47582313	47586789	+	1541	protein_coding	TIMP metallopeptidase inhibitor 1 [Source:HGNC Symbol;Acc:HGNC:11820]	-	5940	2545	273.975502754232	83.6671292774607
ENSG00000203685	71.1033195490143	263.322574785668	-1.88740186221138	5.18966358549323e-05	0.000984878387059257	STUM	1	226548800	226609214	+	7791	protein_coding	stum, mechanosensory transduction mediator homolog [Source:HGNC Symbol;Acc:HGNC:30491]	-	60	312	0.547376278176802	2.02876203788457
ENSG00000149599	21.3416116229313	97.8936946374989	-2.1922726068866	5.25821842182882e-05	0.000997121496425357	DUSP15	20	31847637	31870747	-	3791	protein_coding	dual specificity phosphatase 15 [Source:HGNC Symbol;Acc:HGNC:16236]	-	18	116	0.33747891716767	1.55015071484286
ENSG00000079308	318.726526861262	1071.05414905017	-1.74833619100777	5.30686477930227e-05	0.00100557343295059	TNS1	2	217799588	218033982	-	16281	protein_coding	tensin 1 [Source:HGNC Symbol;Acc:HGNC:11973]	-	269	1269	1.17435426663094	3.94866477838616
ENSG00000129255	1362.53499026126	410.182869402738	1.73158887132622	5.35341626932834e-05	0.001013615754264	MPDU1	17	7583529	7592789	+	3270	protein_coding	mannose-P-dolichol utilization defect 1 [Source:HGNC Symbol;Acc:HGNC:7207]	-	1150	486	24.9964315533475	7.52936302052373
ENSG00000175170	4.75443232699213	39.6558938020228	-3.03274506420298	5.36473632541516e-05	0.00101498013714967	FAM182B	20	25763466	25868225	-	3854	lincRNA	family with sequence similarity 182 member B [Source:HGNC Symbol;Acc:HGNC:34503]	-	4	47	0.0737693925493074	0.61781132884454
ENSG00000170549	82.9513295111082	301.303686685598	-1.85965910714872	5.49289001172566e-05	0.00103842980443896	IRX1	5	3596054	3601403	+	1858	protein_coding	iroquois homeobox 1 [Source:HGNC Symbol;Acc:HGNC:14358]	Homeobox	70	357	2.67781306807752	9.73401982809207
ENSG00000175471	241.714543146178	65.8207212575682	1.8743467131838	5.50013849972578e-05	0.00103900395809138	MCTP1	5	94703741	95284575	-	12089	protein_coding	multiple C2 and transmembrane domain containing 1 [Source:HGNC Symbol;Acc:HGNC:26183]	-	204	78	1.19941014005597	0.326869158680592
ENSG00000102393	2093.55633834008	635.537447328325	1.71967157732501	5.51478220601505e-05	0.00104097315841314	GLA	X	101397803	101408012	-	2275	protein_coding	galactosidase alpha [Source:HGNC Symbol;Acc:HGNC:4296]	-	1767	753	55.2055924296538	16.768078378389
ENSG00000003989	261.856139435183	881.992635945061	-1.75162134338581	5.58703201316824e-05	0.00105380479202503	SLC7A2	8	17497088	17570573	+	7905	protein_coding	solute carrier family 7 member 2 [Source:HGNC Symbol;Acc:HGNC:11060]	-	221	1045	1.98709360511043	6.69705917377465
ENSG00000224281	86.5057319316123	18.5551497446077	2.21219064189395	5.68158515234593e-05	0.00107082037657392	SLC25A5-AS1	X	119466034	119469098	-	3065	processed_transcript	SLC25A5 antisense RNA 1 [Source:HGNC Symbol;Acc:HGNC:43438]	-	73	22	1.69285713202343	0.363631855541778
ENSG00000239377	3.56968428918238	35.4357539767648	-3.27390709202459	5.69853636256561e-05	0.00107319534809814	AC073111.1	7	150379854	150383885	-	420	antisense	novel transcript	-	3	42	0.507691498008983	5.06605289652523
ENSG00000106633	1.20030345729714	26.9954638381284	-4.37453544928161	5.75183844585803e-05	0.00108158236507442	GCK	7	44144271	44198170	-	4122	protein_coding	glucokinase [Source:HGNC Symbol;Acc:HGNC:4195]	-	1	32	0.0172432823195676	0.393288919672021
ENSG00000282164	28.4504377394921	2.51821744006281	3.42697024235546	5.75183844585803e-05	0.00108158236507442	PEG13	8	140094894	140100543	-	5650	sense_intronic	paternally expressed 13 [Source:HGNC Symbol;Acc:HGNC:19969]	-	24	3	0.301919191736316	0.0268993959107534
ENSG00000177054	1017.75830755149	305.523810160233	1.73554745721192	5.8400000782666e-05	0.00109732400556676	ZDHHC13	11	19117099	19176422	+	7763	protein_coding	zinc finger DHHC-type containing 13 [Source:HGNC Symbol;Acc:HGNC:18413]	-	859	362	7.8648691936829	2.36237427353102
ENSG00000146700	61.624908919573	11.8028614596746	2.370286589262	5.87912248212256e-05	0.00110383432843566	SSC4D	7	76389334	76409695	-	2819	protein_coding	scavenger receptor cysteine rich family member with 4 domains [Source:HGNC Symbol;Acc:HGNC:14461]	-	52	14	1.31110113710727	0.251595390391462
ENSG00000135116	2.38497906387815	31.2156109975548	-3.65271115834326	5.88889257347734e-05	0.0011048278987092	HRK	12	116856144	116881441	-	6853	protein_coding	harakiri, BCL2 interacting protein [Source:HGNC Symbol;Acc:HGNC:5185]	-	2	37	0.0207432685601219	0.273521023159833
ENSG00000172037	5702.45588293548	1757.24615477937	1.6981824519104	5.90077116528636e-05	0.00110576811463063	LAMB2	3	49121114	49133118	-	6865	protein_coding	laminin subunit beta 2 [Source:HGNC Symbol;Acc:HGNC:6487]	-	4813	2082	49.831418090082	15.3641982965266
ENSG00000179761	680.090419575854	201.70876748643	1.75270656699381	5.90286817303127e-05	0.00110576811463063	PIPOX	17	28950513	29057220	+	4059	protein_coding	pipecolic acid and sarcosine oxidase [Source:HGNC Symbol;Acc:HGNC:17804]	-	574	239	10.051266021188	2.98296783017869
ENSG00000172830	337.683322163798	96.2056439574086	1.80989413441286	5.90755770776874e-05	0.00110580695150503	SSH3	11	67303448	67312607	+	3641	protein_coding	slingshot protein phosphatase 3 [Source:HGNC Symbol;Acc:HGNC:30581]	-	285	114	5.56355143382544	1.58618519693457
ENSG00000123989	9961.81039777705	3078.98868481152	1.69390313346492	5.99620496775334e-05	0.00112154945230813	CHPF	2	219538947	219543787	-	3354	protein_coding	chondroitin polymerizing factor [Source:HGNC Symbol;Acc:HGNC:24291]	-	8408	3648	178.179432360267	55.1012551178415
ENSG00000174938	319.911326573839	91.1414916375795	1.80982086219277	6.1070210976714e-05	0.00114141149621705	SEZ6L2	16	29871159	29899547	-	4110	protein_coding	seizure related 6 homolog like 2 [Source:HGNC Symbol;Acc:HGNC:30844]	-	270	108	4.66927947073956	1.33122557864896
ENSG00000205683	1396.89417849274	424.531288498828	1.71792807629867	6.12643166861973e-05	0.00114417256394033	DPF3	14	72619296	72894116	-	6889	protein_coding	double PHD fingers 3 [Source:HGNC Symbol;Acc:HGNC:17427]	-	1179	503	12.164255866071	3.69897605886513
ENSG00000168874	16.6023928380773	80.1691599055715	-2.26475205308456	6.24170318492775e-05	0.00116420688503163	ATOH8	2	85751344	85788066	+	6076	protein_coding	atonal bHLH transcription factor 8 [Source:HGNC Symbol;Acc:HGNC:24126]	bHLH	14	95	0.16377145097064	0.792091878159803
ENSG00000163431	18.9720021960201	90.2974662072404	-2.24480049629981	6.2431425920994e-05	0.00116420688503163	LMOD1	1	201896452	201946588	-	3971	protein_coding	leiomodin 1 [Source:HGNC Symbol;Acc:HGNC:6647]	-	16	107	0.286383519400686	1.36506587743188
ENSG00000256235	151.669750523004	38.811866051868	1.9623242819915	6.29440066867233e-05	0.00117287884363153	SMIM3	5	150777946	150796734	+	2449	protein_coding	small integral membrane protein 3 [Source:HGNC Symbol;Acc:HGNC:30248]	-	128	46	3.7149169637897	0.951565672683383
ENSG00000075340	572.27365396612	1870.34545187787	-1.70836112643511	6.36387187122102e-05	0.00118492892781052	ADD2	2	70607618	70768225	-	12673	protein_coding	adducin 2 [Source:HGNC Symbol;Acc:HGNC:244]	-	483	2216	2.70891652295175	8.85849697680099
ENSG00000143851	43.8528794167702	6.73858851988101	2.67669798838161	6.40321767980071e-05	0.00119135583241601	PTPN7	1	202147013	202161588	-	5906	protein_coding	protein tyrosine phosphatase, non-receptor type 7 [Source:HGNC Symbol;Acc:HGNC:9659]	-	37	8	0.445283095104391	0.0686224571151402
ENSG00000104518	1964.4131830123	603.464511547424	1.70251088630006	6.5621475249204e-05	0.00121919724370301	GSDMD	8	143553207	143563062	+	5116	protein_coding	gasdermin D [Source:HGNC Symbol;Acc:HGNC:25697]	-	1658	715	23.0346658557164	7.08019511535484
ENSG00000181873	39.1136685757874	155.287400449921	-1.98648630556271	6.56274143584612e-05	0.00121919724370301	IBA57	1	228165815	228182257	+	10219	protein_coding	IBA57, iron-sulfur cluster assembly [Source:HGNC Symbol;Acc:HGNC:27302]	-	33	184	0.229526834406645	0.912177055446366
ENSG00000065809	295.030532414028	977.367417212946	-1.7277109290106	6.6041406610103e-05	0.00122596504324895	FAM107B	10	14518557	14774897	-	7019	protein_coding	family with sequence similarity 107 member B [Source:HGNC Symbol;Acc:HGNC:23726]	-	249	1158	2.52145969804718	8.35801289952445
ENSG00000145423	11177.4147737874	3482.43244516815	1.68237672123081	6.66672501888478e-05	0.00123665242812712	SFRP2	4	153780592	153789120	-	2032	protein_coding	secreted frizzled related protein 2 [Source:HGNC Symbol;Acc:HGNC:10777]	-	9434	4126	329.989479778713	102.866802416649
ENSG00000205927	791.461583156759	2565.82172584274	-1.69670991208776	6.74819527347246e-05	0.00125082438461186	OLIG2	21	33025845	33029196	+	3352	protein_coding	oligodendrocyte transcription factor 2 [Source:HGNC Symbol;Acc:HGNC:9398]	bHLH	668	3040	14.1644716270287	45.9451098014221
ENSG00000265298	150.484950456455	38.811866051868	1.95101819144972	6.85328824288847e-05	0.00126935040720947	AC132812.1	17	64750420	64751311	+	892	unprocessed_pseudogene	U5 small nuclear ribonucleoprotein 200 kDa helicase pseudogene [Source:NCBI gene;Acc:101929240]	-	127	46	10.1196803078472	2.61253848923947
ENSG00000171951	1991.66357359017	614.436831693181	1.69639541671826	6.94382876004553e-05	0.00128515528386409	SCG2	2	223596940	223602503	-	2719	protein_coding	secretogranin II [Source:HGNC Symbol;Acc:HGNC:10575]	-	1681	728	43.9426690479714	13.5641283879013
ENSG00000180879	6685.83954015344	2087.25977530341	1.67942761585563	6.99036563119908e-05	0.00129279842944012	SSR4	X	153793516	153798505	+	4590	protein_coding	signal sequence receptor subunit 4 [Source:HGNC Symbol;Acc:HGNC:11326]	-	5643	2473	87.3826660690756	27.2948775884682
ENSG00000171246	4.75443232699213	37.9678381996387	-2.97020785333242	7.02462030895961e-05	0.00129718867995765	NPTX1	17	80467148	80477843	-	6703	protein_coding	neuronal pentraxin 1 [Source:HGNC Symbol;Acc:HGNC:7952]	-	4	45	0.0424149244942609	0.340104998274855
ENSG00000126803	40.2984714327569	5.8945320227433	2.74402024137772	7.02462030895961e-05	0.00129718867995765	HSPA2	14	64535905	64546173	+	5777	protein_coding	heat shock protein family A (Hsp70) member 2 [Source:HGNC Symbol;Acc:HGNC:5235]	-	34	7	0.41831599974429	0.0613854427482717
ENSG00000049323	2898.03525929264	899.717152836732	1.68736681953548	7.04657359370723e-05	0.00130026938766156	LTBP1	2	32946972	33399509	+	7329	protein_coding	latent transforming growth factor beta binding protein 1 [Source:HGNC Symbol;Acc:HGNC:6714]	-	2446	1066	23.7213639757397	7.36855285536348
ENSG00000124313	278.44333604892	78.4811086234998	1.82501953804484	7.09989674358098e-05	0.00130912969029063	IQSEC2	X	53225828	53321350	-	13115	protein_coding	IQ motif and Sec7 domain 2 [Source:HGNC Symbol;Acc:HGNC:29059]	-	235	93	1.27358370449833	0.359239740279715
ENSG00000069943	184.84415019662	49.7842203397772	1.88944122133722	7.10846458127453e-05	0.00130973061751026	PIGB	15	55318960	55355648	+	4542	protein_coding	phosphatidylinositol glycan anchor biosynthesis class B [Source:HGNC Symbol;Acc:HGNC:8959]	-	156	59	2.44121143032061	0.658073802058539
ENSG00000056998	286.736934260077	945.294481945849	-1.72070185013704	7.22965756961331e-05	0.00133075625885144	GYG2	X	2828788	2882820	+	3655	protein_coding	glycogenin 2 [Source:HGNC Symbol;Acc:HGNC:4700]	-	242	1120	4.70604321547041	15.523883020816
ENSG00000116017	104.277741073453	24.4633729188644	2.08519597750911	7.23336769129656e-05	0.00133075625885144	ARID3A	19	925781	975934	+	7210	protein_coding	AT-rich interaction domain 3A [Source:HGNC Symbol;Acc:HGNC:3031]	ARID	88	29	0.867511685918263	0.203766343965647
ENSG00000189143	71.1033195490143	14.3349756819334	2.29887549324584	7.26377630988233e-05	0.00133535488331674	CLDN4	7	73799542	73832693	+	4702	protein_coding	claudin 4 [Source:HGNC Symbol;Acc:HGNC:2046]	-	60	17	0.906977580449907	0.183162269759525
ENSG00000230105	23.7112207812257	1.67410154456701	3.71704977324398	7.35111148660182e-05	0.00134839607052754	AL354793.1	X	56618391	56624458	+	713	lincRNA	novel transcript	-	20	2	1.99373940312083	0.142105270589768
ENSG00000107738	23.7112207812257	1.67410154456701	3.71704977324398	7.35111148660182e-05	0.00134839607052754	VSIR	10	71747559	71773498	-	5128	protein_coding	V-set immunoregulatory receptor [Source:HGNC Symbol;Acc:HGNC:30085]	-	20	2	0.277210646338759	0.0197583966323137
ENSG00000227288	23.7112207812257	1.67410154456701	3.71704977324398	7.35111148660182e-05	0.00134839607052754	AL138799.1	1	81501794	81503468	+	1675	processed_pseudogene	dead ringer (Drosophila)-like 2 (bright and dead ringer) (DRIL2) pseudogene	-	20	2	0.848678325029943	0.0604901838391072
ENSG00000158220	5.93920366270863	45.5640855660931	-2.91786715870241	7.36758465269433e-05	0.0013487243106337	ESYT3	3	138434586	138481686	+	9816	protein_coding	extended synaptotagmin 3 [Source:HGNC Symbol;Acc:HGNC:24295]	-	5	54	0.036204568928921	0.278694841495886
ENSG00000255745	5.93920366270863	45.5640855660931	-2.91786715870241	7.36758465269433e-05	0.0013487243106337	AC023796.1	12	24704565	24774213	+	670	lincRNA	novel transcript	-	5	54	0.530423953143714	4.08308740913973
ENSG00000179403	1340.02379796569	412.714943365028	1.69868063786369	7.36930149055256e-05	0.0013487243106337	VWA1	1	1434861	1442882	+	5065	protein_coding	von Willebrand factor A domain containing 1 [Source:HGNC Symbol;Acc:HGNC:30910]	-	1131	489	15.8712481332167	4.8910165180668
ENSG00000146021	132.712948599525	33.7476972121864	1.97079588857652	7.38812811908631e-05	0.0013511675969309	KLHL3	5	137617500	137736090	-	11854	protein_coding	kelch like family member 3 [Source:HGNC Symbol;Acc:HGNC:6354]	-	112	40	0.671554132679337	0.170948300878192
ENSG00000174611	88.8753334213471	313.120032384715	-1.8157389875088	7.52401206423e-05	0.00137127864649574	KY	3	134603138	134651636	-	5786	protein_coding	kyphoscoliosis peptidase [Source:HGNC Symbol;Acc:HGNC:26576]	-	75	371	0.921320554630889	3.24836782684213
ENSG00000214381	18.9720021960201	1.38777878078145e-17	7.27463443856924	7.55367711316002e-05	0.00137127864649574	LINC00488	3	109178143	109216965	+	3613	processed_transcript	long intergenic non-protein coding RNA 488 [Source:HGNC Symbol;Acc:HGNC:32675]	-	16	0	0.314760297686168	0
ENSG00000215875	18.9720021960201	1.38777878078145e-17	7.27463443856924	7.55367711316002e-05	0.00137127864649574	ST13P20	1	81721693	81723068	+	1065	transcribed_processed_pseudogene	ST13, Hsp70 interacting protein pseudogene 20 [Source:HGNC Symbol;Acc:HGNC:38863]	-	16	0	1.06782061553063	0
ENSG00000127951	18.9720021960201	1.38777878078145e-17	7.27463443856924	7.55367711316002e-05	0.00137127864649574	FGL2	7	77193371	77199848	-	4604	protein_coding	fibrinogen like 2 [Source:HGNC Symbol;Acc:HGNC:3696]	-	16	0	0.247008895642946	0
ENSG00000168081	18.9720021960201	1.38777878078145e-17	7.27463443856924	7.55367711316002e-05	0.00137127864649574	PNOC	8	28316986	28343355	+	2126	protein_coding	prepronociceptin [Source:HGNC Symbol;Acc:HGNC:9163]	-	16	0	0.534914842681149	0
ENSG00000271811	18.9720021960201	1.38777878078145e-17	7.27463443856924	7.55367711316002e-05	0.00137127864649574	Z97200.1	1	170667381	170669425	+	2045	lincRNA	novel transcript	-	16	0	0.556102178748226	0
ENSG00000100628	18.9720021960201	1.38777878078145e-17	7.27463443856924	7.55367711316002e-05	0.00137127864649574	ASB2	14	93934153	93976791	-	5040	protein_coding	ankyrin repeat and SOCS box containing 2 [Source:HGNC Symbol;Acc:HGNC:16012]	-	16	0	0.22564066578177	0
ENSG00000232386	18.9720021960201	1.38777878078145e-17	7.27463443856924	7.55367711316002e-05	0.00137127864649574	AC015712.1	15	100849561	100861756	+	1479	lincRNA	novel transcript	-	16	0	0.76891748177155	0
ENSG00000262155	1.38777878078145e-17	17.7111161660792	-7.17831340774121	7.55367711316002e-05	0.00137127864649574	LINC02175	16	25066937	25068943	+	1875	lincRNA	long intergenic non-protein coding RNA 2175 [Source:HGNC Symbol;Acc:HGNC:27550]	-	0	21	0	0.567397924410825
ENSG00000261572	1.38777878078145e-17	17.7111161660792	-7.17831340774121	7.55367711316002e-05	0.00137127864649574	AC097639.1	3	32236688	32238578	-	1891	sense_intronic	novel transcript, intronic to CMTM8	-	0	21	0	0.562597095859491
ENSG00000125931	37.9288656147056	150.223250849376	-1.98294881868504	7.59948200696413e-05	0.00137857956318979	CITED1	X	72301638	72307187	-	1760	protein_coding	Cbp/p300 interacting transactivator with Glu/Asp rich carboxy-terminal domain 1 [Source:HGNC Symbol;Acc:HGNC:1986]	-	32	178	1.29230563129559	5.12362167944029
ENSG00000282826	110.201743238806	26.9954638381284	2.02349025608393	7.66880315096196e-05	0.0013901325682394	FRG1CP	20	28580709	28602664	-	769	unprocessed_pseudogene	FSHD region gene 1 family member C, pseudogene [Source:HGNC Symbol;Acc:HGNC:51762]	-	93	32	8.5957650248075	2.10811043808592
ENSG00000104081	34.3744560684978	136.718851271119	-1.98871775314901	7.69896793971552e-05	0.00139426985832271	BMF	15	40087890	40108892	-	5447	protein_coding	Bcl2 modifying factor [Source:HGNC Symbol;Acc:HGNC:24132]	-	29	162	0.378415179349453	1.50670198134218
ENSG00000163975	635.06803406485	191.580469753736	1.72817912176931	7.70292982406003e-05	0.00139426985832271	MELTF	3	196988621	197029816	-	8393	protein_coding	melanotransferrin [Source:HGNC Symbol;Acc:HGNC:7037]	-	536	227	4.53916001555989	1.37018230371884
ENSG00000128268	180.104950465037	600.932437666045	-1.73782881851892	7.75159268205889e-05	0.00140204943591697	MGAT3	22	39457344	39492194	+	5457	protein_coding	mannosyl (beta-1,4-)-glycoprotein beta-1,4-N-acetylglucosaminyltransferase [Source:HGNC Symbol;Acc:HGNC:7046]	-	152	712	1.97978286194451	6.60991325330028
ENSG00000134352	3424.08627640983	1073.58622288129	1.67314324692174	7.76255303596767e-05	0.00140300326703559	IL6ST	5	55935095	55994993	-	9292	protein_coding	interleukin 6 signal transducer [Source:HGNC Symbol;Acc:HGNC:6021]	-	2890	1272	22.1063258818806	6.9350186013561
ENSG00000159674	332.944123357185	97.0496693029718	1.77692584610941	7.85911574479418e-05	0.00141941613865166	SPON2	4	1166932	1208962	-	6013	protein_coding	spondin 2 [Source:HGNC Symbol;Acc:HGNC:11253]	-	281	115	3.32156719302734	0.968894201065028
ENSG00000065717	347.161719741886	1126.75977331025	-1.69822683967141	8.05597822152705e-05	0.00145390664742717	TLE2	19	2997638	3047635	-	4038	protein_coding	transducin like enhancer of split 2 [Source:HGNC Symbol;Acc:HGNC:11838]	-	293	1335	5.15738119076981	16.7488375850945
ENSG00000129173	215.648947126207	59.9125383752061	1.84519426179941	8.06910695887025e-05	0.00145521153349626	E2F8	11	19224063	19241620	-	4140	protein_coding	E2F transcription factor 8 [Source:HGNC Symbol;Acc:HGNC:24727]	E2F	182	71	3.12463269789104	0.868815834911331
ENSG00000100234	2.38497906387815	30.3715819404803	-3.61334029279907	8.09767363312021e-05	0.00145823143213656	TIMP3	22	32801701	32863043	+	4603	protein_coding	TIMP metallopeptidase inhibitor 3 [Source:HGNC Symbol;Acc:HGNC:11822]	-	2	36	0.0308828197789519	0.396215303660457
ENSG00000226581	2.38497906387815	30.3715819404803	-3.61334029279907	8.09767363312021e-05	0.00145823143213656	AC092634.3	7	63900823	63917994	+	637	lincRNA	uncharacterized LOC107986806 [Source:NCBI gene;Acc:107986806]	-	2	36	0.223161098025927	2.86307542032823
ENSG00000137142	11.8631778021465	64.9766952277401	-2.44337805499039	8.13335831318052e-05	0.00146252247044079	IGFBPL1	9	38408994	38424447	-	1093	protein_coding	insulin like growth factor binding protein like 1 [Source:HGNC Symbol;Acc:HGNC:20081]	-	10	77	0.650291031301534	3.56894851813763
ENSG00000180616	11.8631778021465	64.9766952277401	-2.44337805499039	8.13335831318052e-05	0.00146252247044079	SSTR2	17	73165012	73176633	+	7852	protein_coding	somatostatin receptor 2 [Source:HGNC Symbol;Acc:HGNC:11331]	-	10	77	0.0905206440668081	0.49679836096847
ENSG00000169258	316.356927433487	1028.00889390339	-1.69992745838675	8.16773639817013e-05	0.00146763455702298	GPRIN1	5	176595802	176610133	-	4211	protein_coding	G protein regulated inducer of neurite outgrowth 1 [Source:HGNC Symbol;Acc:HGNC:24835]	-	267	1218	4.50665119818946	14.6531760341195
ENSG00000267466	1.20030345729714	26.1514337803404	-4.32894310596318	8.17420388202969e-05	0.00146772768539705	AC021683.1	17	77563368	77568695	-	1767	lincRNA	novel transcript	-	1	31	0.0402245669050694	0.888781209916707
ENSG00000175482	49.7768909802895	8.4266892774565	2.54233305275815	8.25185415343671e-05	0.00148059268232318	POLD4	11	67350777	67356972	-	3049	protein_coding	DNA polymerase delta 4, accessory subunit [Source:HGNC Symbol;Acc:HGNC:14106]	-	42	10	0.979083636698204	0.166154571876852
ENSG00000117298	2413.45222750801	757.076992775502	1.67239103921602	8.27923347121881e-05	0.00148442564657296	ECE1	1	21217247	21345572	-	7333	protein_coding	endothelin converting enzyme 1 [Source:HGNC Symbol;Acc:HGNC:3146]	-	2037	897	19.7440967410612	6.19698547413491
ENSG00000197122	188.398549955085	622.877077951797	-1.72464996206986	8.32777128954689e-05	0.00149204390330001	SRC	20	37344685	37406050	+	6468	protein_coding	SRC proto-oncogene, non-receptor tyrosine kinase [Source:HGNC Symbol;Acc:HGNC:11283]	-	159	738	1.74724996068027	5.78037575392025
ENSG00000012171	2106.58913382928	660.014161420116	1.6741159648392	8.34355515147062e-05	0.00149378700393274	SEMA3B	3	50267558	50277546	+	5768	protein_coding	semaphorin 3B [Source:HGNC Symbol;Acc:HGNC:10724]	-	1778	782	21.9095991131061	6.86833107677311
ENSG00000198960	546.208062097354	164.571674428499	1.72982441797142	8.35954141083764e-05	0.00149556378641607	ARMCX6	X	101615118	101618001	-	2489	protein_coding	armadillo repeat containing X-linked 6 [Source:HGNC Symbol;Acc:HGNC:26094]	-	461	195	13.1644874574125	3.96898479237613
ENSG00000232533	290.291333475655	83.5452622574367	1.79505372446792	8.49859091405015e-05	0.00151933866985892	AC093673.1	7	143379692	143380495	-	648	antisense	novel transcript	-	245	99	26.8731765149817	7.73980303635798
ENSG00000124813	271.334537533049	77.6370829542377	1.8032953775295	8.52012594905789e-05	0.00152208564293416	RUNX2	6	45328157	45664349	+	8192	protein_coding	runt related transcription factor 2 [Source:HGNC Symbol;Acc:HGNC:10472]	Runt	229	92	1.98688835768653	0.568941487402735
ENSG00000196924	41969.1712313129	13335.5756557396	1.65403883157584	8.53017828105896e-05	0.00152277878706227	FLNA	X	154348524	154374638	-	10585	protein_coding	filamin A [Source:HGNC Symbol;Acc:HGNC:3754]	-	35423	15800	237.860541403506	75.6198731838437
ENSG00000234338	24.8960252049982	107.177972654112	-2.10161128473944	8.58648890197894e-05	0.00153172283225396	AC073349.2	7	64835280	64836882	-	1603	processed_pseudogene	endogenous retroviral family W, env(C7), member 2 (ERVWE2) pseudogene	-	21	127	0.931137245256651	4.01365388558143
ENSG00000140937	560.425657672768	169.635823730168	1.72320043712009	8.71710105723502e-05	0.00155389884525322	CDH11	16	64943753	65126112	-	13381	protein_coding	cadherin 11 [Source:HGNC Symbol;Acc:HGNC:1750]	-	473	201	2.51246775264591	0.760986945819872
ENSG00000119771	86.5057319316123	300.459661989192	-1.79516035054415	8.73234187888622e-05	0.001555491743639	KLHL29	2	23385217	23708611	+	11071	protein_coding	kelch like family member 29 [Source:HGNC Symbol;Acc:HGNC:29404]	-	73	356	0.468666526027623	1.62904419760002
ENSG00000127528	82.9513295111082	18.5551497446077	2.15173706174699	8.74297899648016e-05	0.00155626287750478	KLF2	19	16324817	16327874	+	2018	protein_coding	Kruppel like factor 2 [Source:HGNC Symbol;Acc:HGNC:6347]	zf-C2H2	70	22	2.46549885058872	0.55229516215835
ENSG00000230797	182.474550338707	49.7842203397772	1.870838026159	8.77041354031146e-05	0.00156002070982714	YY2	X	21855987	21858727	+	2741	protein_coding	YY2 transcription factor [Source:HGNC Symbol;Acc:HGNC:31684]	zf-C2H2	154	59	3.99337055712283	1.09046742391459
ENSG00000157833	695.492814584101	2213.01944135927	-1.66977392812974	8.90547095895004e-05	0.00158290255063585	GAREM2	2	26173091	26189663	+	5939	protein_coding	GRB2 associated regulator of MAPK1 subtype 2 [Source:HGNC Symbol;Acc:HGNC:27172]	-	587	2622	7.02510309923864	22.3660392232516
ENSG00000072133	32.0048491149965	129.122626022809	-2.00904365574818	8.937450187319e-05	0.0015874430062732	RPS6KA6	X	84058346	84187907	-	8502	protein_coding	ribosomal protein S6 kinase A6 [Source:HGNC Symbol;Acc:HGNC:10435]	-	27	153	0.225720284929894	0.911675009607574
ENSG00000114019	132.712948599525	446.475929366746	-1.74954193463977	8.96593924317206e-05	0.00159135746092301	AMOTL2	3	134355874	134375479	-	5984	protein_coding	angiomotin like 2 [Source:HGNC Symbol;Acc:HGNC:17812]	-	112	529	1.33031462045135	4.47851267089212
ENSG00000064651	2504.68179586418	790.837977477465	1.66298671247986	9.03130348490369e-05	0.00160180652966254	SLC12A2	5	128083766	128189688	+	10664	protein_coding	solute carrier family 12 member 2 [Source:HGNC Symbol;Acc:HGNC:10911]	-	2114	937	14.090057741067	4.45132367220943
ENSG00000175600	8.30877995149512	51.4722738291411	-2.61626761079211	9.05611442529568e-05	0.00160390092596173	SUGCT	7	40134977	40860763	+	2857	protein_coding	succinyl-CoA:glutarate-CoA transferase [Source:HGNC Symbol;Acc:HGNC:16001]	-	7	61	0.174146891161639	1.08165637622695
ENSG00000166126	53.3312970136142	9.27073525337472	2.50601608037412	9.05611442529568e-05	0.00160390092596173	AMN	14	102922656	102933596	+	4646	protein_coding	amnion associated transmembrane protein [Source:HGNC Symbol;Acc:HGNC:14604]	-	45	11	0.688432293899397	0.119945290275027
ENSG00000196345	50.961693060932	189.048395281963	-1.88925884228751	9.06464916522641e-05	0.00160426082894764	ZKSCAN7	3	44555193	44594173	+	4208	protein_coding	zinc finger with KRAB and SCAN domains 7 [Source:HGNC Symbol;Acc:HGNC:12955]	zf-C2H2	43	224	0.726307703900685	2.69675819586894
ENSG00000231764	171.811350774937	46.4081126509801	1.88504537554206	9.10018464048414e-05	0.00160939537824648	DLX6-AS1	7	96955141	97014065	-	16633	antisense	DLX6 antisense RNA 1 [Source:HGNC Symbol;Acc:HGNC:37151]	-	145	55	0.619619876725928	0.167518132212401
ENSG00000154330	285.552134519235	82.7012366948598	1.78594038062152	9.24380468148229e-05	0.00163362396344448	PGM5	9	68328308	68531061	+	7426	protein_coding	phosphoglucomutase 5 [Source:HGNC Symbol;Acc:HGNC:8908]	-	241	98	2.30669420183451	0.668560710826114
ENSG00000164659	5.93920366270863	43.8760311809967	-2.86356898199049	9.34766612737847e-05	0.00164961567259338	KIAA1324L	7	86876906	87059699	-	8115	protein_coding	KIAA1324 like [Source:HGNC Symbol;Acc:HGNC:21945]	-	5	52	0.0437934748744656	0.324626926209873
ENSG00000142765	46.2224842867078	7.58264060151284	2.58539025997524	9.34766612737847e-05	0.00164961567259338	SYTL1	1	27342020	27353937	+	5584	protein_coding	synaptotagmin like 1 [Source:HGNC Symbol;Acc:HGNC:15584]	-	39	9	0.496417546405632	0.0816519986904137
ENSG00000095015	543.838462832179	1730.2373674053	-1.66954764648203	9.35645907786458e-05	0.00164998714731949	MAP3K1	5	56815574	56896152	+	7716	protein_coding	mitogen-activated protein kinase kinase kinase 1 [Source:HGNC Symbol;Acc:HGNC:6848]	-	459	2050	4.22813059383842	13.4595754767713
ENSG00000163873	732.221602617935	2316.83446767625	-1.6616752775988	9.37553628846211e-05	0.00165217039837606	GRIK3	1	36795527	37034129	-	10111	protein_coding	glutamate ionotropic receptor kainate type subunit 3 [Source:HGNC Symbol;Acc:HGNC:4581]	-	618	2745	4.34432483510407	13.7536496894093
ENSG00000135046	124.419347082885	32.0596398890533	1.95150018613595	9.5163595648309e-05	0.00167578948482472	ANXA1	9	73151757	73170393	+	4561	protein_coding	annexin A1 [Source:HGNC Symbol;Acc:HGNC:533]	-	105	38	1.63627823300418	0.422078513632884
ENSG00000096092	500.000876276755	151.911300729525	1.71771801487883	9.53833127234338e-05	0.00167730765390637	TMEM14A	6	52671109	52686588	+	992	protein_coding	transmembrane protein 14A [Source:HGNC Symbol;Acc:HGNC:21076]	-	422	180	30.2363041354544	9.19243469127561
ENSG00000179104	755.917594855458	233.781708968568	1.6924315078786	9.53857824340578e-05	0.00167730765390637	TMTC2	12	82686880	83134870	+	8323	protein_coding	transmembrane and tetratricopeptide repeat containing 2 [Source:HGNC Symbol;Acc:HGNC:25440]	-	638	277	5.44839656399885	1.68604668068904
ENSG00000175197	255.932140575943	73.4169543041014	1.79950560620259	9.60014336703818e-05	0.00168693117527207	DDIT3	12	57516588	57521737	-	1307	protein_coding	DNA damage inducible transcript 3 [Source:HGNC Symbol;Acc:HGNC:2726]	TF_bZIP	216	87	11.746435271455	3.37220047435115
ENSG00000265688	20.1568069274959	90.2974662072404	-2.15788583727678	9.62654747239787e-05	0.00169036692307137	MAFG-DT	17	81927829	81930753	+	1895	antisense	MAFG divergent transcript [Source:HGNC Symbol;Acc:HGNC:43649]	-	17	107	0.637628372169594	2.86051535582163
ENSG00000204128	299.769731335142	964.707048031506	-1.68592134655713	9.69950604279678e-05	0.00170196666843414	C2orf72	2	231037490	231049719	+	3851	protein_coding	chromosome 2 open reading frame 72 [Source:HGNC Symbol;Acc:HGNC:27418]	-	253	1143	4.66954891183542	15.0363501966459
ENSG00000184916	66.3641145796339	234.625733721662	-1.82038060696286	9.70755520873062e-05	0.00170216840479455	JAG2	14	105140981	105168824	-	6397	protein_coding	jagged 2 [Source:HGNC Symbol;Acc:HGNC:6189]	-	56	278	0.622213747755265	2.20159872633111
ENSG00000149489	215.648947126207	60.7565646028783	1.8250574984559	9.74916498912435e-05	0.00170825035118386	ROM1	11	62611722	62615120	+	2495	protein_coding	retinal outer segment membrane protein 1 [Source:HGNC Symbol;Acc:HGNC:10254]	-	182	72	5.18476127024806	1.46194712845618
ENSG00000237289	9.49357661080422	54.0043536691019	-2.49536630725105	9.78386027665013e-05	0.00171189799209387	CKMT1B	15	43593054	43604901	+	3470	protein_coding	creatine kinase, mitochondrial 1B [Source:HGNC Symbol;Acc:HGNC:1995]	-	8	64	0.16386584373777	0.934372868523385
ENSG00000100314	9.49357661080422	54.0043536691019	-2.49536630725105	9.78386027665013e-05	0.00171189799209387	CABP7	22	29720084	29731839	+	3259	protein_coding	calcium binding protein 7 [Source:HGNC Symbol;Acc:HGNC:20834]	-	8	64	0.174475138929138	0.994867705976111
ENSG00000169762	997.616714340876	311.431983004712	1.67909299971543	9.85184458532739e-05	0.00172257163546855	TAPT1	4	16160505	16227410	-	7828	protein_coding	transmembrane anterior posterior transformation 1 [Source:HGNC Symbol;Acc:HGNC:26887]	-	842	369	7.64520615550575	2.38806019266455
ENSG00000181856	53.3312970136142	194.112544209512	-1.86193583640784	9.8704183745324e-05	0.00172459696684199	SLC2A4	17	7281667	7288257	+	4046	protein_coding	solute carrier family 2 member 4 [Source:HGNC Symbol;Acc:HGNC:11009]	-	45	230	0.790523093785615	2.87986200247356
ENSG00000143162	144.560950023787	481.080939750042	-1.73393479768124	9.90484540936462e-05	0.00172938741043478	CREG1	1	167529117	167553805	-	3286	protein_coding	cellular repressor of E1A stimulated genes 1 [Source:HGNC Symbol;Acc:HGNC:2351]	-	122	570	2.63888337979106	8.78773630864084
ENSG00000197324	2589.98736626338	824.598962130732	1.65100208663668	0.000100405024902897	0.00175183335882559	LRP10	14	22871613	22881580	+	7112	protein_coding	LDL receptor related protein 10 [Source:HGNC Symbol;Acc:HGNC:14553]	-	2186	977	21.8467246977881	6.95941181089025
ENSG00000179218	30601.0191975701	9842.15782618393	1.63651825043507	0.0001007787018016	0.00175711049621715	CALR	19	12938578	12944489	+	2714	protein_coding	calreticulin [Source:HGNC Symbol;Acc:HGNC:1455]	-	25828	11661	676.408195092352	217.668543943923
ENSG00000169359	895.72394852754	280.203069114938	1.67605325723985	0.000102061886876649	0.00177822656153518	SLC33A1	3	155821024	155854456	-	10040	protein_coding	solute carrier family 33 member 1 [Source:HGNC Symbol;Acc:HGNC:95]	-	756	332	5.35199881964849	1.67522864705814
ENSG00000141750	3.56968428918238	32.9036686243735	-3.16737626520233	0.00010243138683032	0.00177838476037355	STAC2	17	39210536	39225872	-	3362	protein_coding	SH3 and cysteine rich domain 2 [Source:HGNC Symbol;Acc:HGNC:23990]	-	3	39	0.0634236850576363	0.587674190852123
ENSG00000267383	3.56968428918238	32.9036686243735	-3.16737626520233	0.00010243138683032	0.00177838476037355	AC011447.3	19	20125377	20321305	-	3684	antisense	novel transcript, antisense to ZNF486 and ZNF90	-	3	39	0.0578801382094932	0.536308531391107
ENSG00000248015	3.56968428918238	33.7476972121864	-3.20376762089323	0.00010243138683032	0.00177838476037355	AC005329.1	19	1392170	1396467	-	3571	antisense	novel transcript, antisense to NDUFS7	-	3	40	0.0597116855681246	0.567466020333265
ENSG00000267868	3.56968428918238	33.7476972121864	-3.20376762089323	0.00010243138683032	0.00177838476037355	AL356740.1	13	112964835	112966131	-	1297	lincRNA	novel transcript	-	3	40	0.164402798121645	1.5623910243717
ENSG00000183508	3.56968428918238	32.9036686243735	-3.16737626520233	0.00010243138683032	0.00177838476037355	TENT5C	1	117605934	117628372	+	5751	protein_coding	terminal nucleotidyltransferase 5C [Source:HGNC Symbol;Acc:HGNC:24712]	-	3	39	0.0370771047059247	0.343550796321481
ENSG00000182247	119.680145991584	30.3715819404803	1.97321847691103	0.000103571178499273	0.00179690896255666	UBE2E2	3	23203020	23591793	+	3274	protein_coding	ubiquitin conjugating enzyme E2 E2 [Source:HGNC Symbol;Acc:HGNC:12478]	-	101	36	2.19265662243342	0.55704918837785
ENSG00000196220	261.856139435183	842.323479056137	-1.68523961257959	0.000104197991613795	0.00180651345825997	SRGAP3	3	8980591	9363053	-	18924	protein_coding	SLIT-ROBO Rho GTPase activating protein 3 [Source:HGNC Symbol;Acc:HGNC:19744]	-	221	998	0.830055746586237	2.67169773342432
ENSG00000118855	1036.71510115322	325.780402679632	1.66959416161382	0.000104479050906786	0.00181011423098407	MFSD1	3	158732198	158829719	+	5288	protein_coding	major facilitator superfamily domain containing 1 [Source:HGNC Symbol;Acc:HGNC:25874]	-	875	386	11.7610076600039	3.69798868770563
ENSG00000135929	220.388146483201	62.4446169521414	1.816954492046	0.000104933580453822	0.00181671323745702	CYP27A1	2	218781749	218815293	+	2983	protein_coding	cytochrome P450 family 27 subfamily A member 1 [Source:HGNC Symbol;Acc:HGNC:2605]	-	186	74	4.4318761676681	1.25674795287585
ENSG00000120915	29.6352416602225	121.526400351853	-2.03225527528358	0.000105199154222435	0.00182003389468561	EPHX2	8	27490779	27545564	+	4473	protein_coding	epoxide hydrolase 2 [Source:HGNC Symbol;Acc:HGNC:3402]	-	25	144	0.397254693277765	1.63092246165802
ENSG00000273311	104.277741073453	26.1514337803404	1.98944697212784	0.000105732554644456	0.00182692450372505	DGCR11	22	19046162	19048375	-	2214	sense_intronic	DiGeorge syndrome critical region gene 11 [Source:HGNC Symbol;Acc:HGNC:17226]	-	88	31	2.82509451466607	0.709338933117805
ENSG00000001036	3223.85514604572	1033.9170661805	1.64052450431492	0.000105745538945295	0.00182692450372505	FUCA2	6	143494811	143511690	-	2793	protein_coding	alpha-L-fucosidase 2 [Source:HGNC Symbol;Acc:HGNC:4008]	-	2721	1225	69.2445396532553	22.2195302479177
ENSG00000143153	1830.53082926712	583.207920478845	1.64992763797453	0.000106351614352481	0.00183610964149059	ATP1B1	1	169105697	169132722	+	2962	protein_coding	ATPase Na+/K+ transporting subunit beta 1 [Source:HGNC Symbol;Acc:HGNC:804]	-	1545	691	37.0741630720267	11.8185096269376
ENSG00000110660	873.212756038663	273.450871415119	1.67451052883484	0.000107414158019047	0.00185229466253894	SLC35F2	11	107790991	107928293	-	3717	protein_coding	solute carrier family 35 member F2 [Source:HGNC Symbol;Acc:HGNC:23615]	-	737	324	14.0929805662004	4.415929885591
ENSG00000170425	176.550550623777	48.9401935099229	1.8478533354966	0.000107439246973905	0.00185229466253894	ADORA2B	17	15944917	15975746	+	2551	protein_coding	adenosine A2b receptor [Source:HGNC Symbol;Acc:HGNC:264]	-	149	58	4.15148751409933	1.15182700116998
ENSG00000102048	182.474550338707	50.6282471121063	1.84664983355287	0.000109218792301774	0.00188165979390857	ASB9	X	15235288	15270467	-	2363	protein_coding	ankyrin repeat and SOCS box containing 9 [Source:HGNC Symbol;Acc:HGNC:17184]	-	154	60	4.63217464962915	1.28634436644737
ENSG00000176358	22.5264162486117	1.67410154456701	3.6434419542454	0.000109595668558131	0.00188683512840031	TAC4	17	49838309	49848017	-	1001	protein_coding	tachykinin 4 [Source:HGNC Symbol;Acc:HGNC:16641]	-	19	2	1.34911027442947	0.101219838092412
ENSG00000089723	20.1568069274959	89.4534407636105	-2.14435785059203	0.000109799094245172	0.00188901914513434	OTUB2	14	94026329	94048930	+	4252	protein_coding	OTU deubiquitinase, ubiquitin aldehyde binding 2 [Source:HGNC Symbol;Acc:HGNC:20351]	-	17	106	0.284173510174361	1.26293886884213
ENSG00000132970	238.16014374845	763.829189720094	-1.68092261895247	0.000110841876571966	0.00190552165711948	WASF3	13	26557703	26688948	+	5162	protein_coding	WAS protein family member 3 [Source:HGNC Symbol;Acc:HGNC:12734]	-	201	905	2.76761696125006	8.88178588019243
ENSG00000163041	1486.93894760374	4613.4254131434	-1.63343099068828	0.000110912776118665	0.00190552165711948	H3F3A	1	226061851	226072001	+	3146	protein_coding	H3 histone family member 3A [Source:HGNC Symbol;Acc:HGNC:4764]	-	1255	5466	28.3539085188107	88.0198510248153
ENSG00000163803	30.8200454515342	3.362316612912	3.14376663223487	0.000111734307878315	0.00191532243364708	PLB1	2	28457145	28643788	+	8238	protein_coding	phospholipase B1 [Source:HGNC Symbol;Acc:HGNC:30041]	-	26	4	0.224325935027033	0.0245984602890276
ENSG00000234630	2.38497906387815	29.5275527076248	-3.57286478817278	0.000111734307878315	0.00191532243364708	AC245060.2	22	22293733	22294794	+	524	lincRNA	novel transcript	-	2	35	0.271285533287243	3.38381395760273
ENSG00000285210	30.8200454515342	3.362316612912	3.14376663223487	0.000111734307878315	0.00191532243364708	AL136382.1	1	86288704	86320711	-	2885	lincRNA	novel transcript	-	26	4	0.640553571144783	0.0702399015116149
ENSG00000165548	42.6680768495414	161.19557484053	-1.91515813900748	0.000111793778300507	0.00191532243364708	TMEM63C	14	77116568	77259495	+	6363	protein_coding	transmembrane protein 63C [Source:HGNC Symbol;Acc:HGNC:23787]	-	36	191	0.402131879611076	1.52069165996593
ENSG00000253816	8.30877995149512	50.6282471121063	-2.59247827878045	0.000112106267095421	0.00191934331402577	AC138866.1	5	70219918	70258930	-	497	unprocessed_pseudogene	glucuronidase, beta (GUSB) pseudogene	-	7	60	1.00108182705997	6.11595923121758
ENSG00000101974	2741.64171361499	881.148611330934	1.6374163423079	0.000112294578607209	0.00192123408378534	ATP11C	X	139726346	139945276	-	7407	protein_coding	ATPase phospholipid transporting 11C [Source:HGNC Symbol;Acc:HGNC:13554]	-	2314	1044	22.2049058586459	7.14048767918501
ENSG00000101846	302.13933078946	90.2974662072404	1.74079369267137	0.000114203913303281	0.00195254660090453	STS	X	7219456	7354810	+	6521	protein_coding	steroid sulfatase [Source:HGNC Symbol;Acc:HGNC:11425]	-	255	107	2.7794182608374	0.831264621880385
ENSG00000184840	4754.61621320228	1537.79975726661	1.62836607359097	0.00011476459788302	0.00196077381881716	TMED9	5	177592158	177596124	+	2440	protein_coding	transmembrane p24 trafficking protein 9 [Source:HGNC Symbol;Acc:HGNC:24878]	-	4013	1822	116.898048119429	37.8292966289712
ENSG00000134107	1619.63650197776	517.373999185584	1.64610654749708	0.000115287351417394	0.00196834203932078	BHLHE40	3	4979116	4985323	+	3837	protein_coding	basic helix-loop-helix family member e40 [Source:HGNC Symbol;Acc:HGNC:1046]	bHLH	1367	613	25.3223869921708	8.09353772627043
ENSG00000008735	281.997735289575	897.185078995638	-1.66938985538375	0.000115480724463614	0.00197028005065132	MAPK8IP2	22	50600685	50613981	+	5901	protein_coding	mitogen-activated protein kinase 8 interacting protein 2 [Source:HGNC Symbol;Acc:HGNC:6883]	-	238	1063	2.86668034462961	9.1259349754386
ENSG00000237499	45.037681894675	7.58264060151284	2.54801652754603	0.000118807134988388	0.00202423399675312	AL357060.1	6	137823673	137868233	-	4088	antisense	uncharacterized LOC100130476 [Source:NCBI gene;Acc:100130476]	-	38	9	0.66069441521717	0.111532475706279
ENSG00000136997	5.93920366270863	43.0320038743434	-2.83563380341072	0.000118807134988388	0.00202423399675312	MYC	8	127735434	127741434	+	3001	protein_coding	MYC proto-oncogene, bHLH transcription factor [Source:HGNC Symbol;Acc:HGNC:7553]	bHLH	5	51	0.118421875576904	0.860942011738709
ENSG00000116237	4067.43245251937	1318.3533594601	1.62527035652374	0.000119357392629381	0.00203220582026188	ICMT	1	6221193	6235972	-	4910	protein_coding	isoprenylcysteine carboxyl methyltransferase [Source:HGNC Symbol;Acc:HGNC:5350]	-	3433	1562	49.6958630902399	16.1164452634876
ENSG00000116815	601.893644628855	187.360345624931	1.68290178106449	0.000119576417084531	0.0020345308868224	CD58	1	116514535	116571039	-	1783	protein_coding	CD58 molecule [Source:HGNC Symbol;Acc:HGNC:1688]	-	508	222	20.250711911609	6.3077046720617
ENSG00000143107	54.5160988909754	10.114779038568	2.41369735922826	0.000119860803540051	0.00203479408427652	FNDC7	1	108712657	108742740	+	3332	protein_coding	fibronectin type III domain containing 7 [Source:HGNC Symbol;Acc:HGNC:26668]	-	46	12	0.981252475143414	0.18245088462876
ENSG00000253366	1.38777878078145e-17	16.8670820352633	-7.10842202549531	0.000120499134900409	0.00203479408427652	AC139272.1	5	70751184	70795914	+	640	unprocessed_pseudogene	glucuronidase, beta (GUSB) pseudogene	-	0	20	0	1.58314153016413
ENSG00000008323	17.7871974766962	1.38777878078145e-17	7.18214605566936	0.000120499134900409	0.00203479408427652	PLEKHG6	12	6310436	6328506	+	4260	protein_coding	pleckstrin homology and RhoGEF domain containing G6 [Source:HGNC Symbol;Acc:HGNC:25562]	-	15	0	0.250270456764992	0
ENSG00000139973	1.38777878078145e-17	16.8670820352633	-7.10842202549531	0.000120499134900409	0.00203479408427652	SYT16	14	61811974	62112550	+	15234	protein_coding	synaptotagmin 16 [Source:HGNC Symbol;Acc:HGNC:23142]	-	0	20	0	0.0665098187806909
ENSG00000274893	1.38777878078145e-17	16.0230472926989	-7.03497160514734	0.000120499134900409	0.00203479408427652	AL136317.2	9	66014525	66020816	-	2254	lincRNA	novel transcript	-	0	19	0	0.427040838660068
ENSG00000167641	1.38777878078145e-17	16.8670820352633	-7.10842202549531	0.000120499134900409	0.00203479408427652	PPP1R14A	19	38251237	38256591	-	1501	protein_coding	protein phosphatase 1 regulatory inhibitor subunit 14A [Source:HGNC Symbol;Acc:HGNC:14871]	-	0	20	0	0.675023703734207
ENSG00000101916	17.7871974766962	1.38777878078145e-17	7.18214605566936	0.000120499134900409	0.00203479408427652	TLR8	X	12906620	12923169	+	4353	protein_coding	toll like receptor 8 [Source:HGNC Symbol;Acc:HGNC:15632]	-	15	0	0.244923534532246	0
ENSG00000115896	1.38777878078145e-17	16.8670820352633	-7.10842202549531	0.000120499134900409	0.00203479408427652	PLCL1	2	197804702	198572581	+	8013	protein_coding	phospholipase C like 1 (inactive) [Source:HGNC Symbol;Acc:HGNC:9063]	-	0	20	0	0.126445847910276
ENSG00000133519	1.38777878078145e-17	16.8670820352633	-7.10842202549531	0.000120499134900409	0.00203479408427652	ZDHHC8P1	22	23390606	23402726	-	3269	transcribed_unprocessed_pseudogene	zinc finger DHHC-type containing 8 pseudogene 1 [Source:HGNC Symbol;Acc:HGNC:26461]	-	0	20	0	0.30994511450139
ENSG00000174059	17.7871974766962	1.38777878078145e-17	7.18214605566936	0.000120499134900409	0.00203479408427652	CD34	1	207880972	207911402	-	9219	protein_coding	CD34 molecule [Source:HGNC Symbol;Acc:HGNC:1662]	-	15	0	0.115647266061272	0
ENSG00000252643	17.7871974766962	1.38777878078145e-17	7.18214605566936	0.000120499134900409	0.00203479408427652	RNU6-1136P	7	102834605	102834708	+	104	snRNA	RNA, U6 small nuclear 1136, pseudogene [Source:HGNC Symbol;Acc:HGNC:48099]	-	15	0	10.251462940566	0
ENSG00000263968	4.75443232699213	36.2797821678442	-2.90483649418589	0.00012129770384192	0.00204547891420643	RN7SL381P	16	85659378	85659675	+	298	misc_RNA	RNA, 7SL, cytoplasmic 381, pseudogene [Source:HGNC Symbol;Acc:HGNC:46397]	-	4	43	0.95405113719809	7.31007632720083
ENSG00000196074	37.9288656147056	5.05046961351027	2.87432063671319	0.00012129770384192	0.00204547891420643	SYCP2	20	59863563	59933655	-	6466	protein_coding	synaptonemal complex protein 2 [Source:HGNC Symbol;Acc:HGNC:11490]	-	32	6	0.351756559090666	0.0470094608400114
ENSG00000231925	4182.35801250572	1359.71056522951	1.62090954222651	0.000123985884176249	0.00208938234187994	TAPBP	6	33299694	33314387	-	5056	protein_coding	TAP binding protein [Source:HGNC Symbol;Acc:HGNC:11566]	-	3530	1611	49.6244340023813	16.1420316778128
ENSG00000197928	88.8753334213471	301.303686685598	-1.76026612987196	0.000124769307262495	0.00210114920100546	ZNF677	19	53235381	53254898	-	9348	protein_coding	zinc finger protein 677 [Source:HGNC Symbol;Acc:HGNC:28730]	zf-C2H2	75	357	0.570256817404186	1.93472495085527
ENSG00000224914	28.4504377394921	113.086149019698	-1.98717317511377	0.00012581061340475	0.00211723986583123	LINC00863	10	87342736	87357882	+	3287	bidirectional_promoter_lncRNA	long intergenic non-protein coding RNA 863 [Source:HGNC Symbol;Acc:HGNC:45162]	-	24	134	0.518966666659624	2.06526038373709
ENSG00000136636	395.738506703881	1239.01504630484	-1.64634017724577	0.000126645901132137	0.0021298439174035	KCTD3	1	215567392	215621807	+	4929	protein_coding	potassium channel tetramerization domain containing 3 [Source:HGNC Symbol;Acc:HGNC:21305]	-	334	1468	4.81632267131265	15.0881835100406
ENSG00000146409	1488.12374719689	478.548865827547	1.63644993814927	0.000127131997777579	0.00213656234139691	SLC18B1	6	132769370	132813339	-	2760	protein_coding	solute carrier family 18 member B1 [Source:HGNC Symbol;Acc:HGNC:21573]	-	1256	567	32.3450989166303	10.4074347548181
ENSG00000140263	377.966511583217	1183.30942213256	-1.64625187338081	0.000128081072746489	0.00214954746042839	SORD	15	45023104	45077185	+	6159	protein_coding	sorbitol dehydrogenase [Source:HGNC Symbol;Acc:HGNC:11184]	-	319	1402	3.68136098410151	11.5320768971073
ENSG00000164574	837.668767861868	265.854648952456	1.65518818135798	0.0001281044943526	0.00214954746042839	GALNT10	5	154190730	154420984	+	10496	protein_coding	polypeptide N-acetylgalactosaminyltransferase 10 [Source:HGNC Symbol;Acc:HGNC:19873]	-	707	315	4.78766239261902	1.52039506707836
ENSG00000067113	284.367334777213	85.2333133343741	1.73650634025339	0.000128166037626775	0.00214954746042839	PLPP1	5	55424854	55535050	-	2016	protein_coding	phospholipid phosphatase 1 [Source:HGNC Symbol;Acc:HGNC:9228]	-	240	101	8.46152496681639	2.53805229439012
ENSG00000116209	3511.76144591035	1143.64026550073	1.61843386658048	0.000128573799040527	0.00215407253632497	TMEM59	1	54026681	54053504	-	9149	protein_coding	transmembrane protein 59 [Source:HGNC Symbol;Acc:HGNC:1239]	-	2964	1355	23.0267421591221	7.50300762355632
ENSG00000285756	15.4175883777213	71.7289026912124	-2.21064488135207	0.000128610467593801	0.00215407253632497	BX890604.2	X	3817528	3937855	-	14235	lincRNA	novel transcript	-	13	85	0.0649103285125641	0.302504036673442
ENSG00000138435	155.22415068502	43.0320038743434	1.84730463088379	0.000128813860266253	0.00215601543190552	CHRNA1	2	174747592	174787935	-	4855	protein_coding	cholinergic receptor nicotinic alpha 1 subunit [Source:HGNC Symbol;Acc:HGNC:1955]	-	131	51	1.91782946930685	0.532170335165369
ENSG00000186231	7.12398798686349	46.4081126509801	-2.68614220066197	0.000129619300378414	0.00216655674772077	KLHL32	6	96924620	97140754	+	4124	protein_coding	kelch like family member 32 [Source:HGNC Symbol;Acc:HGNC:21221]	-	6	55	0.103409519478066	0.675637510448321
ENSG00000185345	7.12398798686349	46.4081126509801	-2.68614220066197	0.000129619300378414	0.00216655674772077	PRKN	6	161347420	162727771	-	5686	protein_coding	parkin RBR E3 ubiquitin protein ligase [Source:HGNC Symbol;Acc:HGNC:8607]	-	6	55	0.0750019096601383	0.490033255907294
ENSG00000130208	95.9841373574263	23.6193420780585	2.0161295341948	0.000129843846519512	0.00216884058055713	APOC1	19	44914247	44919349	+	1231	protein_coding	apolipoprotein C1 [Source:HGNC Symbol;Acc:HGNC:607]	-	81	28	4.67686562747512	1.15231097565155
ENSG00000095637	927.713537825944	296.239538499549	1.64641902549199	0.00013100737944803	0.00218679503272148	SORBS1	10	95311771	95561414	-	10951	protein_coding	sorbin and SH3 domain containing 1 [Source:HGNC Symbol;Acc:HGNC:14565]	-	783	351	5.08201461161033	1.62376455728276
ENSG00000168939	622.035238227356	195.800593838091	1.66685688480462	0.000131567659597625	0.00219466242727046	SPRY3	X	155767812	155782459	+	9019	protein_coding	sprouty RTK signaling antagonist 3 [Source:HGNC Symbol;Acc:HGNC:11271]	-	525	232	4.13741269582662	1.30316473222514
ENSG00000240891	34.3744560684978	130.8106761122	-1.9250508188145	0.000133434605215431	0.00222430077383102	PLCXD2	3	111674676	111846447	+	8974	protein_coding	phosphatidylinositol specific phospholipase C X domain containing 2 [Source:HGNC Symbol;Acc:HGNC:26462]	-	29	155	0.229688821252114	0.875014708002463
ENSG00000242588	48.5920888263667	173.855948079539	-1.8370295075959	0.000134003700227459	0.00223227906030495	AC108010.1	7	128574751	128626473	+	1552	processed_transcript	novel transcript	-	41	206	1.87767345268786	6.72427124152189
ENSG00000051108	1253.53342751782	403.430672160819	1.63524442662709	0.000135338217694598	0.00225298864287681	HERPUD1	16	56932048	56944863	+	5155	protein_coding	homocysteine inducible ER protein with ubiquitin like domain 1 [Source:HGNC Symbol;Acc:HGNC:13744]	-	1058	478	14.5876362143726	4.6975233453716
ENSG00000136943	877.951954458796	281.047093824604	1.64280755106203	0.000137585737959739	0.00228885889494587	CTSV	9	97029679	97039643	-	4700	protein_coding	cathepsin V [Source:HGNC Symbol;Acc:HGNC:2538]	-	741	333	11.2059395752025	3.58935237136787
[truncated: 23,188 more rows]
